# Supplementary material for: Exploring the Causal Links Between 338 Cerebrospinal Fluid Metabolites and Parkinson's Disease
Source: Brain Behav. 2025 Sep 2;15(9):e70815. doi: 10.1002/brb3.70815 (PMC12402599; doi:10.1002/brb3.70815)
Supplement: Supplementary file 1 — Supplementary Materials: brb370815‐sup‐0001‐TableS1.xlsx [file BRB3-15-e70815-s003.xlsx]

## Sheet: Used SNPs of CSF metabolites
Supplementary table 1
Used SNPs of CSF metabolites
CSF metabolites	chr.exposure	pos.exposure	beta.exposure	se.exposure	pval.exposure	samplesize.exposure	id.exposure	SNP	effect_allele.exposure	other_allele.exposure	eaf.exposure
Tyrosine levels	1	116000056	-0.0968	0.0198	9.794e-07	291	ebi-a-GCST90026005	rs112929653	T	C	0.0437
Tyrosine levels	2	98798577	0.0841	0.0168	5.71097e-07	291	ebi-a-GCST90026005	rs13428410	G	A	0.0619
Tyrosine levels	2	177399576	0.1733	0.036	1.45101e-06	291	ebi-a-GCST90026005	rs877739	C	T	0.0127
Tyrosine levels	2	228576807	-0.0551	0.011	5.03501e-07	291	ebi-a-GCST90026005	rs13399853	T	C	0.1512
Tyrosine levels	2	241454729	-0.0402	0.0087	3.37699e-06	291	ebi-a-GCST90026005	rs6717929	A	G	0.2954
Tyrosine levels	4	11848296	0.0438	0.0092	1.71199e-06	291	ebi-a-GCST90026005	rs12649455	G	A	0.2209
Tyrosine levels	6	7345321	-0.0951	0.0185	2.61198e-07	291	ebi-a-GCST90026005	rs9767781	T	C	0.0446
Tyrosine levels	6	168613526	-0.0371	0.008	3.59104e-06	291	ebi-a-GCST90026005	rs9355184	C	T	0.4692
Tyrosine levels	7	3588652	0.1079	0.0231	3.05e-06	291	ebi-a-GCST90026005	rs117954118	G	C	0.029
Tyrosine levels	8	17526543	0.0438	0.0088	6.19698e-07	291	ebi-a-GCST90026005	rs11203889	G	C	0.715
Tyrosine levels	9	18439513	0.0831	0.0181	4.48704e-06	291	ebi-a-GCST90026005	rs10963608	A	C	0.0515
Tyrosine levels	10	134992986	0.2093	0.043	1.16399e-06	291	ebi-a-GCST90026005	rs139579270	T	C	0.0086
Tyrosine levels	14	61792098	0.0439	0.0096	4.72705e-06	291	ebi-a-GCST90026005	rs7161410	A	G	0.2344
Tyrosine levels	14	88881249	0.157	0.0296	1.11099e-07	291	ebi-a-GCST90026005	rs117847229	A	G	0.0175
Tyrosine levels	18	56213438	0.0399	0.0082	1.30299e-06	291	ebi-a-GCST90026005	rs11152081	G	A	0.693
Tyrosine levels	20	31198991	0.2128	0.0459	3.61601e-06	291	ebi-a-GCST90026005	rs112622398	A	G	0.0093
Tyrosine levels	22	39226589	-0.1134	0.0241	2.55499e-06	291	ebi-a-GCST90026005	rs117773903	T	C	0.0278
Taurine levels	2	1801243	-0.0685	0.0149	4.032e-06	291	ebi-a-GCST90026035	rs138590141	T	C	0.073
Taurine levels	3	150093445	-0.0412	0.009	4.25598e-06	291	ebi-a-GCST90026035	rs12054166	G	C	0.247
Taurine levels	4	153981236	-0.0413	0.009	4.07502e-06	291	ebi-a-GCST90026035	rs6535893	T	C	0.7884
Taurine levels	5	67027882	0.0612	0.0131	2.85299e-06	291	ebi-a-GCST90026035	rs4131890	A	G	0.9099
Taurine levels	5	27128020	0.1276	0.0279	4.88e-06	291	ebi-a-GCST90026035	rs72737232	T	C	0.0223
Taurine levels	5	17354665	-0.0467	0.0088	1.181e-07	291	ebi-a-GCST90026035	rs2652637	G	T	0.2828
Taurine levels	5	55457919	0.0503	0.0106	1.88999e-06	291	ebi-a-GCST90026035	rs6888176	G	A	0.1609
Taurine levels	8	134830950	-0.0362	0.0076	2.108e-06	291	ebi-a-GCST90026035	rs6990189	A	C	0.36
Taurine levels	8	10784009	0.0498	0.0099	4.67197e-07	291	ebi-a-GCST90026035	rs78543895	A	C	0.1773
Taurine levels	11	61764082	0.18	0.0393	4.671e-06	291	ebi-a-GCST90026035	rs191790331	A	G	0.0128
Taurine levels	18	11488246	-0.045	0.0098	4.171e-06	291	ebi-a-GCST90026035	rs532848	G	A	0.7958
Taurine levels	21	37685072	0.083	0.018	3.85603e-06	291	ebi-a-GCST90026035	rs183516154	A	T	0.0448
Taurine levels	22	35716594	-0.0407	0.0089	4.67401e-06	291	ebi-a-GCST90026035	rs4511	C	G	0.7872
2'-deoxyuridine levels	1	201541591	-0.7544	0.1168	1.05099e-10	291	ebi-a-GCST90026065	rs2002823	A	G	0.0069
2'-deoxyuridine levels	1	81980310	-0.6318	0.1063	2.76401e-09	291	ebi-a-GCST90026065	rs61747873	G	C	0.0087
2'-deoxyuridine levels	1	27551248	-0.4519	0.0936	1.38998e-06	291	ebi-a-GCST90026065	rs116673353	A	G	0.0128
2'-deoxyuridine levels	1	73607134	-0.2392	0.0487	9.04503e-07	291	ebi-a-GCST90026065	rs112557846	A	G	0.0411
2'-deoxyuridine levels	1	200655272	0.1699	0.0348	1.07399e-06	291	ebi-a-GCST90026065	rs7519923	T	C	0.9078
2'-deoxyuridine levels	1	108635400	-0.6479	0.1373	2.38002e-06	291	ebi-a-GCST90026065	rs114254196	T	C	0.0056
2'-deoxyuridine levels	2	176638599	-0.4512	0.0983	4.45995e-06	291	ebi-a-GCST90026065	rs116701364	A	G	0.0141
2'-deoxyuridine levels	2	27466906	-0.7743	0.1448	8.96499e-08	291	ebi-a-GCST90026065	rs138303451	G	C	0.0054
2'-deoxyuridine levels	2	118440403	-0.9091	0.1641	3.04201e-08	291	ebi-a-GCST90026065	rs72959867	A	C	0.0064
2'-deoxyuridine levels	2	208847463	-0.3038	0.0649	2.82599e-06	291	ebi-a-GCST90026065	rs111245186	T	C	0.0244
2'-deoxyuridine levels	2	105568112	-0.4391	0.0812	6.38293e-08	291	ebi-a-GCST90026065	rs62155013	A	G	0.0163
2'-deoxyuridine levels	2	118578474	-0.3232	0.0674	1.61102e-06	291	ebi-a-GCST90026065	rs72834315	C	T	0.0246
2'-deoxyuridine levels	3	13213734	-0.2364	0.0481	8.79792e-07	291	ebi-a-GCST90026065	rs114278868	A	C	0.0484
2'-deoxyuridine levels	3	144492473	-0.4655	0.0967	1.48102e-06	291	ebi-a-GCST90026065	rs148628924	A	G	0.0111
2'-deoxyuridine levels	3	172095536	-0.3083	0.0641	1.48799e-06	291	ebi-a-GCST90026065	rs76507592	G	A	0.0258
2'-deoxyuridine levels	3	184502047	-0.5742	0.125	4.38097e-06	291	ebi-a-GCST90026065	rs113556951	T	C	0.0081
2'-deoxyuridine levels	3	2593766	-0.1758	0.0348	4.37301e-07	291	ebi-a-GCST90026065	rs73001927	C	A	0.1014
2'-deoxyuridine levels	4	39811159	-0.2819	0.0586	1.51098e-06	291	ebi-a-GCST90026065	rs113910974	A	G	0.031
2'-deoxyuridine levels	4	22753101	-0.331	0.0692	1.711e-06	291	ebi-a-GCST90026065	rs114228749	C	A	0.0185
2'-deoxyuridine levels	4	178285806	-0.5378	0.1084	6.92995e-07	291	ebi-a-GCST90026065	rs188774405	A	G	0.0105
2'-deoxyuridine levels	4	180598834	-0.5513	0.1189	3.52704e-06	291	ebi-a-GCST90026065	rs187598496	A	G	0.0093
2'-deoxyuridine levels	4	100414365	-0.892	0.1687	1.245e-07	291	ebi-a-GCST90026065	rs141719271	C	T	0.0035
2'-deoxyuridine levels	4	79278264	-0.323	0.0539	2.02899e-09	291	ebi-a-GCST90026065	rs115596198	T	C	0.0332
2'-deoxyuridine levels	4	7754630	-0.2639	0.0557	2.19599e-06	291	ebi-a-GCST90026065	rs146821812	G	T	0.0324
2'-deoxyuridine levels	5	134714215	-0.3687	0.0789	3.01099e-06	291	ebi-a-GCST90026065	rs72804123	T	C	0.0174
2'-deoxyuridine levels	5	147764360	-0.441	0.0931	2.18198e-06	291	ebi-a-GCST90026065	rs17720107	G	C	0.0136
2'-deoxyuridine levels	5	96745719	0.1977	0.0423	2.99502e-06	291	ebi-a-GCST90026065	rs291804	T	A	0.9369
2'-deoxyuridine levels	5	107086567	-0.3181	0.0627	3.97503e-07	291	ebi-a-GCST90026065	rs112908750	G	A	0.0278
2'-deoxyuridine levels	5	58788985	-0.3251	0.0667	1.09001e-06	291	ebi-a-GCST90026065	rs141427670	A	G	0.0247
2'-deoxyuridine levels	5	122437302	-0.1946	0.0413	2.53303e-06	291	ebi-a-GCST90026065	rs78103578	C	T	0.0588
2'-deoxyuridine levels	5	32870353	-0.4744	0.0844	1.90301e-08	291	ebi-a-GCST90026065	rs115446055	A	G	0.0138
2'-deoxyuridine levels	5	17931816	-0.3095	0.0674	4.43997e-06	291	ebi-a-GCST90026065	rs930523	A	G	0.0243
2'-deoxyuridine levels	5	80449447	-0.5719	0.1053	5.662e-08	291	ebi-a-GCST90026065	rs79660208	G	A	0.0095
2'-deoxyuridine levels	6	69799286	-0.3818	0.0804	2.067e-06	291	ebi-a-GCST90026065	rs141156664	A	G	0.0123
2'-deoxyuridine levels	6	110806160	-0.302	0.0621	1.15601e-06	291	ebi-a-GCST90026065	rs35574997	G	T	0.0277
2'-deoxyuridine levels	6	149411304	-0.4541	0.0888	3.16097e-07	291	ebi-a-GCST90026065	rs34534140	T	C	0.0159
2'-deoxyuridine levels	6	10148033	0.1037	0.0215	1.49001e-06	291	ebi-a-GCST90026065	rs9366277	T	A	0.6426
2'-deoxyuridine levels	6	166618546	-0.5518	0.1116	7.59696e-07	291	ebi-a-GCST90026065	rs77530017	C	T	0.0112
2'-deoxyuridine levels	6	37626843	-0.5909	0.1116	1.187e-07	291	ebi-a-GCST90026065	rs73734236	A	T	0.0115
2'-deoxyuridine levels	6	11407600	-0.3091	0.0676	4.88596e-06	291	ebi-a-GCST90026065	rs113087620	G	T	0.0223
2'-deoxyuridine levels	6	134757791	-0.2908	0.0604	1.47201e-06	291	ebi-a-GCST90026065	rs61283207	C	T	0.0323
2'-deoxyuridine levels	6	91780156	-0.2243	0.0484	3.64704e-06	291	ebi-a-GCST90026065	rs6931811	A	G	0.0525
2'-deoxyuridine levels	7	111221226	-0.487	0.0959	3.76002e-07	291	ebi-a-GCST90026065	rs142320006	A	C	0.0127
2'-deoxyuridine levels	7	52608934	-0.1366	0.0261	1.679e-07	291	ebi-a-GCST90026065	rs213183	T	C	0.2097
2'-deoxyuridine levels	7	2589737	-0.262	0.053	7.78001e-07	291	ebi-a-GCST90026065	rs10282094	T	C	0.0435
2'-deoxyuridine levels	7	25636143	-0.6417	0.1373	2.96702e-06	291	ebi-a-GCST90026065	rs118051203	A	T	0.0056
2'-deoxyuridine levels	8	53900183	-0.3495	0.0725	1.41501e-06	291	ebi-a-GCST90026065	rs1426558	A	G	0.0209
2'-deoxyuridine levels	8	101661655	-0.2576	0.056	4.22202e-06	291	ebi-a-GCST90026065	rs191072346	G	C	0.0327
2'-deoxyuridine levels	8	138519585	-0.3691	0.0776	1.937e-06	291	ebi-a-GCST90026065	rs113540605	C	T	0.0174
2'-deoxyuridine levels	8	21773577	-0.8031	0.1488	6.73597e-08	291	ebi-a-GCST90026065	rs77222063	G	A	0.0053
2'-deoxyuridine levels	8	10272280	-0.4125	0.0863	1.76799e-06	291	ebi-a-GCST90026065	rs80221058	T	C	0.0138
2'-deoxyuridine levels	8	108291178	-0.3031	0.063	1.49799e-06	291	ebi-a-GCST90026065	rs57117178	G	C	0.0297
2'-deoxyuridine levels	9	73810025	-0.3588	0.0715	5.21999e-07	291	ebi-a-GCST90026065	rs77623299	T	A	0.0224
2'-deoxyuridine levels	9	138169043	-0.4848	0.1043	3.35398e-06	291	ebi-a-GCST90026065	rs12236417	T	C	0.0104
2'-deoxyuridine levels	9	109304355	-0.7509	0.1176	1.69301e-10	291	ebi-a-GCST90026065	rs16925551	G	T	0.0083
2'-deoxyuridine levels	9	111537522	-0.146	0.0319	4.70403e-06	291	ebi-a-GCST90026065	rs10816719	T	C	0.1135
2'-deoxyuridine levels	9	84214813	-0.2382	0.051	3.06302e-06	291	ebi-a-GCST90026065	rs116921346	G	T	0.0431
2'-deoxyuridine levels	9	98255438	-0.7091	0.1191	2.66201e-09	291	ebi-a-GCST90026065	rs28735184	C	T	0.0069
2'-deoxyuridine levels	10	68585043	-0.3127	0.059	1.16399e-07	291	ebi-a-GCST90026065	rs7915513	A	T	0.0308
2'-deoxyuridine levels	10	135188013	0.2099	0.0435	1.37e-06	291	ebi-a-GCST90026065	rs4300324	C	A	0.9461
2'-deoxyuridine levels	10	130832881	-0.6856	0.12	1.09901e-08	291	ebi-a-GCST90026065	rs11016629	T	G	0.0081
2'-deoxyuridine levels	10	94190652	-0.468	0.1005	3.209e-06	291	ebi-a-GCST90026065	rs117391608	T	C	0.0104
2'-deoxyuridine levels	10	35057788	-0.1059	0.0229	3.58204e-06	291	ebi-a-GCST90026065	rs12783964	T	C	0.2402
2'-deoxyuridine levels	11	2847069	-0.0971	0.0203	1.78299e-06	291	ebi-a-GCST90026065	rs163184	G	T	0.5
2'-deoxyuridine levels	11	75031514	-0.5147	0.1005	3.03697e-07	291	ebi-a-GCST90026065	rs149819755	T	G	0.0138
2'-deoxyuridine levels	12	47904361	-0.3433	0.0699	9.04607e-07	291	ebi-a-GCST90026065	rs11168125	T	A	0.0231
2'-deoxyuridine levels	12	53116195	-0.193	0.0399	1.34199e-06	291	ebi-a-GCST90026065	rs73096428	G	A	0.0599
2'-deoxyuridine levels	12	25742208	-0.4648	0.0952	1.037e-06	291	ebi-a-GCST90026065	rs141332147	A	T	0.0126
2'-deoxyuridine levels	12	20250716	-0.4622	0.0862	8.09897e-08	291	ebi-a-GCST90026065	rs61288145	T	C	0.0138
2'-deoxyuridine levels	12	81460571	-0.232	0.0487	1.91699e-06	291	ebi-a-GCST90026065	rs34117041	G	A	0.0438
2'-deoxyuridine levels	13	61321414	-0.8795	0.1801	1.03901e-06	291	ebi-a-GCST90026065	rs147972257	G	A	0.0035
2'-deoxyuridine levels	13	40107886	-0.1081	0.0219	7.57304e-07	291	ebi-a-GCST90026065	rs55783364	C	T	0.2934
2'-deoxyuridine levels	13	109806518	-0.4214	0.0828	3.57396e-07	291	ebi-a-GCST90026065	rs117750242	T	C	0.0154
2'-deoxyuridine levels	14	94490395	-0.5335	0.1082	8.10998e-07	291	ebi-a-GCST90026065	rs150786243	A	G	0.0086
2'-deoxyuridine levels	14	59215657	-0.2117	0.0458	3.84902e-06	291	ebi-a-GCST90026065	rs113538578	G	T	0.0462
2'-deoxyuridine levels	14	82250541	-0.3195	0.0617	2.21998e-07	291	ebi-a-GCST90026065	rs117051014	A	G	0.0284
2'-deoxyuridine levels	15	81089097	-0.1411	0.0223	2.54097e-10	291	ebi-a-GCST90026065	rs11634845	T	C	0.3051
2'-deoxyuridine levels	15	83650787	-0.463	0.0979	2.225e-06	291	ebi-a-GCST90026065	rs77394885	C	A	0.0103
2'-deoxyuridine levels	15	94702358	-0.308	0.0624	8.04304e-07	291	ebi-a-GCST90026065	rs74740981	A	C	0.0297
2'-deoxyuridine levels	15	27281260	-0.3525	0.0634	2.69302e-08	291	ebi-a-GCST90026065	rs117879646	C	A	0.0458
2'-deoxyuridine levels	16	79108263	-0.1257	0.0272	3.92202e-06	291	ebi-a-GCST90026065	rs28609070	G	T	0.1704
2'-deoxyuridine levels	16	60112927	-0.445	0.0942	2.34401e-06	291	ebi-a-GCST90026065	rs150953870	A	G	0.0126
2'-deoxyuridine levels	16	59896416	-0.5188	0.1089	1.88899e-06	291	ebi-a-GCST90026065	rs147433292	G	A	0.0087
2'-deoxyuridine levels	17	65274106	-0.2529	0.0544	3.32101e-06	291	ebi-a-GCST90026065	rs117974665	A	G	0.0417
2'-deoxyuridine levels	17	43294383	-0.3676	0.0764	1.47201e-06	291	ebi-a-GCST90026065	rs77023398	A	G	0.0221
2'-deoxyuridine levels	18	4821844	-0.5471	0.112	1.04299e-06	291	ebi-a-GCST90026065	rs147535766	G	A	0.0096
2'-deoxyuridine levels	19	48958282	-0.3228	0.0644	5.45896e-07	291	ebi-a-GCST90026065	rs12462114	G	C	0.0258
2'-deoxyuridine levels	19	34464638	-0.3729	0.0706	1.28499e-07	291	ebi-a-GCST90026065	rs117596621	A	G	0.0225
2'-deoxyuridine levels	19	15753423	0.1848	0.0373	7.17695e-07	291	ebi-a-GCST90026065	rs1290622	C	T	0.9189
2'-deoxyuridine levels	20	41864074	-0.4013	0.0876	4.61498e-06	291	ebi-a-GCST90026065	rs78047724	A	G	0.0139
2'-deoxyuridine levels	20	61498105	-0.3729	0.0737	4.16102e-07	291	ebi-a-GCST90026065	rs113802308	A	G	0.0215
2'-deoxyuridine levels	20	47955112	-0.55	0.1079	3.46697e-07	291	ebi-a-GCST90026065	rs147933782	G	A	0.0088
2'-deoxyuridine levels	21	40771780	-0.5253	0.1009	1.948e-07	291	ebi-a-GCST90026065	rs140438632	C	T	0.0138
2'-deoxyuridine levels	22	30221201	-0.7687	0.1425	6.92006e-08	291	ebi-a-GCST90026065	rs1894473	A	G	0.0055
2'-deoxyuridine levels	22	50961169	-0.1142	0.0249	4.45697e-06	291	ebi-a-GCST90026065	rs131813	G	A	0.7811
4-acetamidobutanoate levels	1	102180469	0.0762	0.016	1.97201e-06	291	ebi-a-GCST90026095	rs75746245	G	C	0.0877
4-acetamidobutanoate levels	1	4057488	-0.0633	0.0132	1.679e-06	291	ebi-a-GCST90026095	rs12135298	G	A	0.8448
4-acetamidobutanoate levels	7	153068767	0.0445	0.0095	2.98298e-06	291	ebi-a-GCST90026095	rs6959687	T	C	0.6116
4-acetamidobutanoate levels	8	59711682	-0.0725	0.0151	1.61499e-06	291	ebi-a-GCST90026095	rs35236218	A	G	0.0982
4-acetamidobutanoate levels	11	127053249	0.0548	0.0114	1.43499e-06	291	ebi-a-GCST90026095	rs2513444	A	G	0.2033
4-acetamidobutanoate levels	11	10510152	-0.0403	0.0088	4.38601e-06	291	ebi-a-GCST90026095	rs12416948	C	A	0.5391
4-acetamidobutanoate levels	15	83451361	-0.044	0.0096	4.09402e-06	291	ebi-a-GCST90026095	rs12912820	C	T	0.331
4-acetamidobutanoate levels	18	64955104	-0.0504	0.0098	2.91803e-07	291	ebi-a-GCST90026095	rs4891600	C	G	0.6547
4-acetamidobutanoate levels	21	42747267	-0.0591	0.0129	4.52804e-06	291	ebi-a-GCST90026095	rs73370108	A	G	0.142
4-acetamidobutanoate levels	22	20204036	-0.0481	0.0104	3.59402e-06	291	ebi-a-GCST90026095	rs2192152	T	C	0.3489
Argininosuccinate levels	1	159527480	-0.1659	0.0355	2.96797e-06	291	ebi-a-GCST90026125	rs2275674	C	T	0.2332
Argininosuccinate levels	1	196901329	-0.476	0.0974	1.012e-06	291	ebi-a-GCST90026125	rs55865364	G	A	0.0223
Argininosuccinate levels	1	5504553	-0.1329	0.029	4.46498e-06	291	ebi-a-GCST90026125	rs10907214	A	G	0.2929
Argininosuccinate levels	2	241360171	-0.7676	0.1673	4.45102e-06	291	ebi-a-GCST90026125	rs73999882	A	G	0.0084
Argininosuccinate levels	2	78584632	-0.3218	0.0647	6.62003e-07	291	ebi-a-GCST90026125	rs76305905	T	C	0.0538
Argininosuccinate levels	3	121320269	-0.2497	0.0527	2.121e-06	291	ebi-a-GCST90026125	rs73179950	T	C	0.0777
Argininosuccinate levels	4	187812394	-0.5568	0.1079	2.46297e-07	291	ebi-a-GCST90026125	rs116166718	C	A	0.0194
Argininosuccinate levels	4	67199374	-0.2863	0.0617	3.53802e-06	291	ebi-a-GCST90026125	rs553347227	T	A	0.0555
Argininosuccinate levels	5	122823782	-0.3261	0.0658	7.305e-07	291	ebi-a-GCST90026125	rs72791757	G	A	0.0519
Argininosuccinate levels	6	38136784	-0.1406	0.03	2.87501e-06	291	ebi-a-GCST90026125	rs877527	C	T	0.6485
Argininosuccinate levels	6	51537274	-0.728	0.1155	2.96599e-10	291	ebi-a-GCST90026125	rs35705010	T	A	0.0145
Argininosuccinate levels	6	157500968	-0.36	0.0755	1.88799e-06	291	ebi-a-GCST90026125	rs147098309	A	G	0.0292
Argininosuccinate levels	7	111969273	-0.7492	0.1471	3.52501e-07	291	ebi-a-GCST90026125	rs73197350	T	G	0.0114
Argininosuccinate levels	8	11338383	0.1512	0.0317	1.81301e-06	291	ebi-a-GCST90026125	rs62489069	G	A	0.2892
Argininosuccinate levels	9	137188940	-0.314	0.067	2.80298e-06	291	ebi-a-GCST90026125	rs73567619	T	C	0.0508
Argininosuccinate levels	9	112081828	-0.5477	0.1188	4.023e-06	291	ebi-a-GCST90026125	rs10979824	C	G	0.0167
Argininosuccinate levels	10	122025451	0.1516	0.0325	3.20501e-06	291	ebi-a-GCST90026125	rs11199251	G	A	0.3267
Argininosuccinate levels	11	288003	0.2086	0.0424	8.47403e-07	291	ebi-a-GCST90026125	rs10751645	G	T	0.88
Argininosuccinate levels	12	113422313	-0.2141	0.046	3.17797e-06	291	ebi-a-GCST90026125	rs11513733	A	T	0.1142
Argininosuccinate levels	12	82408722	-0.1571	0.0314	5.75294e-07	291	ebi-a-GCST90026125	rs2244984	C	T	0.262
Argininosuccinate levels	12	60854597	0.1344	0.0286	2.59902e-06	291	ebi-a-GCST90026125	rs11173476	C	T	0.3984
Argininosuccinate levels	12	99315850	-0.3104	0.0643	1.38e-06	291	ebi-a-GCST90026125	rs11109672	A	G	0.0563
Argininosuccinate levels	12	1321953	-0.626	0.1165	7.65103e-08	291	ebi-a-GCST90026125	rs77942143	G	A	0.0169
Argininosuccinate levels	13	107987179	-0.4647	0.0984	2.326e-06	291	ebi-a-GCST90026125	rs111924941	C	T	0.0239
Argininosuccinate levels	14	104245034	-0.2795	0.0607	4.12098e-06	291	ebi-a-GCST90026125	rs74372983	T	C	0.0528
Argininosuccinate levels	20	57826364	-0.4322	0.0866	6.03601e-07	291	ebi-a-GCST90026125	rs73620742	A	G	0.031
Ergothioneine levels	1	235612306	-0.6328	0.1152	3.983e-08	291	ebi-a-GCST90026155	rs145256959	G	A	0.0085
Ergothioneine levels	1	22500228	-0.2687	0.0582	3.85798e-06	291	ebi-a-GCST90026155	rs12568557	C	T	0.0382
Ergothioneine levels	1	217191049	-0.2992	0.0631	2.121e-06	291	ebi-a-GCST90026155	rs72741465	T	G	0.0304
Ergothioneine levels	1	111856801	-0.4295	0.0891	1.43001e-06	291	ebi-a-GCST90026155	rs75227179	G	A	0.0163
Ergothioneine levels	2	6683589	-0.1034	0.0222	3.29003e-06	291	ebi-a-GCST90026155	rs10187866	G	A	0.5079
Ergothioneine levels	2	191312487	-0.6738	0.136	7.24403e-07	291	ebi-a-GCST90026155	rs34121676	C	G	0.0089
Ergothioneine levels	2	184139863	-0.1192	0.0245	1.17301e-06	291	ebi-a-GCST90026155	rs994547	G	A	0.3686
Ergothioneine levels	3	145631487	-0.2317	0.0507	4.95199e-06	291	ebi-a-GCST90026155	rs116530826	T	C	0.0534
Ergothioneine levels	3	10603467	-0.3991	0.0863	3.72701e-06	291	ebi-a-GCST90026155	rs56058733	T	C	0.0212
Ergothioneine levels	4	153197164	-0.2342	0.0511	4.50495e-06	291	ebi-a-GCST90026155	rs76914771	C	T	0.0498
Ergothioneine levels	4	57719201	-0.1428	0.0297	1.588e-06	291	ebi-a-GCST90026155	rs11133465	A	T	0.169
Ergothioneine levels	5	34496643	-0.8647	0.1879	4.20097e-06	291	ebi-a-GCST90026155	rs116479696	T	C	0.0064
Ergothioneine levels	5	61294996	-0.2489	0.0535	3.29602e-06	291	ebi-a-GCST90026155	rs77463431	C	G	0.0438
Ergothioneine levels	5	62410814	-0.3533	0.0541	6.3183e-11	291	ebi-a-GCST90026155	rs145009726	C	A	0.0361
Ergothioneine levels	5	92568456	-0.1282	0.0261	8.99808e-07	291	ebi-a-GCST90026155	rs55763037	G	A	0.2304
Ergothioneine levels	5	152691838	-0.4089	0.082	6.14695e-07	291	ebi-a-GCST90026155	rs143225164	A	T	0.0174
Ergothioneine levels	6	32712818	-0.1573	0.0338	3.22797e-06	291	ebi-a-GCST90026155	rs17500510	A	G	0.1009
Ergothioneine levels	7	45368733	-0.4449	0.093	1.69801e-06	291	ebi-a-GCST90026155	rs76838277	T	C	0.016
Ergothioneine levels	7	21443137	-0.2273	0.0454	5.65197e-07	291	ebi-a-GCST90026155	rs76578745	G	A	0.0619
Ergothioneine levels	8	31377425	0.1476	0.0315	2.75201e-06	291	ebi-a-GCST90026155	rs62506840	C	T	0.1475
Ergothioneine levels	8	20806447	-0.1138	0.024	2.07e-06	291	ebi-a-GCST90026155	rs512598	T	C	0.6382
Ergothioneine levels	9	108901351	-0.5227	0.1133	3.99696e-06	291	ebi-a-GCST90026155	rs75392695	T	C	0.0106
Ergothioneine levels	10	108895394	-0.3425	0.069	6.97798e-07	291	ebi-a-GCST90026155	rs116247193	A	G	0.026
Ergothioneine levels	10	90812837	-0.4529	0.0943	1.54999e-06	291	ebi-a-GCST90026155	rs55889782	A	G	0.0138
Ergothioneine levels	12	39962257	-0.1874	0.0388	1.39901e-06	291	ebi-a-GCST90026155	rs114832811	T	C	0.0779
Ergothioneine levels	13	62668755	0.3481	0.0706	8.33604e-07	291	ebi-a-GCST90026155	rs308595	T	A	0.9761
Ergothioneine levels	15	100863153	-0.7281	0.1588	4.54601e-06	291	ebi-a-GCST90026155	rs187931677	A	G	0.0052
Ergothioneine levels	22	26111018	0.1181	0.0238	6.94193e-07	291	ebi-a-GCST90026155	rs9608416	A	G	0.6157
Hydroxyasparagine levels	1	20569288	-0.3011	0.061	8.077e-07	291	ebi-a-GCST90026185	rs115525370	T	C	0.026
Hydroxyasparagine levels	1	19507152	-0.2963	0.0522	1.36801e-08	291	ebi-a-GCST90026185	rs138090592	A	C	0.0308
Hydroxyasparagine levels	1	59744366	-0.7371	0.1583	3.23102e-06	291	ebi-a-GCST90026185	rs17119219	A	G	0.0034
Hydroxyasparagine levels	1	22832180	-0.3107	0.0676	4.271e-06	291	ebi-a-GCST90026185	rs142201342	G	A	0.0215
Hydroxyasparagine levels	1	208700370	-0.3752	0.0588	1.74301e-10	291	ebi-a-GCST90026185	rs75922173	T	C	0.0263
Hydroxyasparagine levels	1	179935313	-0.4393	0.0909	1.35301e-06	291	ebi-a-GCST90026185	rs141978616	A	C	0.0117
Hydroxyasparagine levels	1	61467028	-0.4275	0.0807	1.167e-07	291	ebi-a-GCST90026185	rs11207688	C	T	0.0134
Hydroxyasparagine levels	1	231371499	-0.5579	0.1075	2.108e-07	291	ebi-a-GCST90026185	rs116389671	C	T	0.0098
Hydroxyasparagine levels	1	180636895	-0.7548	0.1584	1.874e-06	291	ebi-a-GCST90026185	rs78904023	T	C	0.0034
Hydroxyasparagine levels	1	30545681	-0.4414	0.0806	4.30299e-08	291	ebi-a-GCST90026185	rs78141057	G	T	0.0151
Hydroxyasparagine levels	1	57374282	-0.3637	0.0791	4.21502e-06	291	ebi-a-GCST90026185	rs947657	C	T	0.0158
Hydroxyasparagine levels	1	163867113	-0.5064	0.1077	2.59102e-06	291	ebi-a-GCST90026185	rs72686867	A	G	0.0083
Hydroxyasparagine levels	1	203007338	-0.1807	0.0365	7.23303e-07	291	ebi-a-GCST90026185	rs11587072	A	G	0.0779
Hydroxyasparagine levels	1	230058795	-0.3371	0.0672	5.223e-07	291	ebi-a-GCST90026185	rs76479462	A	G	0.0181
Hydroxyasparagine levels	1	159584720	-0.4438	0.0952	3.13697e-06	291	ebi-a-GCST90026185	rs77493199	A	C	0.0119
Hydroxyasparagine levels	1	8139631	-0.2331	0.0496	2.55399e-06	291	ebi-a-GCST90026185	rs55755756	A	G	0.0417
Hydroxyasparagine levels	2	137360496	-0.8138	0.1589	3.05703e-07	291	ebi-a-GCST90026185	rs144625357	C	T	0.0034
Hydroxyasparagine levels	2	196486853	-0.4428	0.0801	3.19801e-08	291	ebi-a-GCST90026185	rs148911544	A	G	0.0134
Hydroxyasparagine levels	2	233945544	-0.2402	0.0524	4.54695e-06	291	ebi-a-GCST90026185	rs80176476	C	T	0.0285
Hydroxyasparagine levels	2	122221070	-0.2915	0.0598	1.087e-06	291	ebi-a-GCST90026185	rs34423727	A	G	0.0272
Hydroxyasparagine levels	2	155991725	-0.8833	0.1595	3.04698e-08	291	ebi-a-GCST90026185	rs115986458	G	A	0.0034
Hydroxyasparagine levels	2	150761090	-0.4491	0.0742	1.42801e-09	291	ebi-a-GCST90026185	rs77936027	A	G	0.0193
Hydroxyasparagine levels	2	52573502	-0.1337	0.0282	2.16401e-06	291	ebi-a-GCST90026185	rs72798398	G	A	0.146
Hydroxyasparagine levels	2	35199069	-0.331	0.0573	7.576e-09	291	ebi-a-GCST90026185	rs17398634	A	G	0.0282
Hydroxyasparagine levels	2	63450508	-0.3036	0.065	2.96797e-06	291	ebi-a-GCST90026185	rs141125450	A	G	0.0279
Hydroxyasparagine levels	2	208276416	-0.6668	0.128	1.90301e-07	291	ebi-a-GCST90026185	rs116234978	A	G	0.0059
Hydroxyasparagine levels	2	158672783	-0.908	0.1592	1.17601e-08	291	ebi-a-GCST90026185	rs17798260	C	T	0.0034
Hydroxyasparagine levels	2	76955383	-0.6136	0.0898	8.16959e-12	291	ebi-a-GCST90026185	rs78364901	A	G	0.0101
Hydroxyasparagine levels	2	2769096	-0.501	0.1077	3.30301e-06	291	ebi-a-GCST90026185	rs139805123	T	C	0.0098
Hydroxyasparagine levels	2	30202331	-0.6895	0.1221	1.63001e-08	291	ebi-a-GCST90026185	rs144936097	A	G	0.006
Hydroxyasparagine levels	2	119330528	-0.3611	0.0702	2.67399e-07	291	ebi-a-GCST90026185	rs146840187	T	C	0.0219
Hydroxyasparagine levels	2	143265479	-0.2299	0.0498	3.84999e-06	291	ebi-a-GCST90026185	rs72997021	T	G	0.0407
Hydroxyasparagine levels	2	169968652	-0.9784	0.1384	1.57906e-12	291	ebi-a-GCST90026185	rs193109071	T	C	0.0051
Hydroxyasparagine levels	2	234724062	-0.4355	0.0676	1.21099e-10	291	ebi-a-GCST90026185	rs1580835	T	C	0.0179
Hydroxyasparagine levels	2	180663444	-0.4105	0.0844	1.15699e-06	291	ebi-a-GCST90026185	rs12466855	G	A	0.0124
Hydroxyasparagine levels	3	60750988	-0.2168	0.0406	9.18502e-08	291	ebi-a-GCST90026185	rs73103570	A	G	0.0539
Hydroxyasparagine levels	3	186996596	-0.4023	0.0768	1.62499e-07	291	ebi-a-GCST90026185	rs73191731	T	C	0.0177
Hydroxyasparagine levels	3	108518033	-0.3251	0.0616	1.286e-07	291	ebi-a-GCST90026185	rs116072233	A	G	0.0299
Hydroxyasparagine levels	3	115194179	-0.4411	0.0796	2.99199e-08	291	ebi-a-GCST90026185	rs75568497	G	C	0.0162
Hydroxyasparagine levels	3	134011079	-0.4034	0.0767	1.44501e-07	291	ebi-a-GCST90026185	rs10451902	G	A	0.0147
Hydroxyasparagine levels	3	44625922	-0.4433	0.0927	1.72302e-06	291	ebi-a-GCST90026185	rs143463524	G	A	0.0118
Hydroxyasparagine levels	3	79415651	-0.3016	0.0637	2.174e-06	291	ebi-a-GCST90026185	rs62259738	G	A	0.0206
Hydroxyasparagine levels	3	132253290	-0.4345	0.0839	2.21998e-07	291	ebi-a-GCST90026185	rs76705330	G	A	0.0125
Hydroxyasparagine levels	3	171195084	-0.2765	0.0599	3.89502e-06	291	ebi-a-GCST90026185	rs139656384	C	T	0.0273
Hydroxyasparagine levels	3	110931393	-0.3184	0.0664	1.60398e-06	291	ebi-a-GCST90026185	rs114834220	C	T	0.0219
Hydroxyasparagine levels	4	784879	-0.2005	0.037	5.863e-08	291	ebi-a-GCST90026185	rs62294130	A	G	0.0722
Hydroxyasparagine levels	4	1932214	-0.3752	0.0754	6.46205e-07	291	ebi-a-GCST90026185	rs180891488	G	A	0.0158
Hydroxyasparagine levels	4	130444698	-0.325	0.0678	1.64502e-06	291	ebi-a-GCST90026185	rs62311922	A	C	0.0354
Hydroxyasparagine levels	4	55913476	-0.4666	0.0905	2.51403e-07	291	ebi-a-GCST90026185	rs144096093	G	C	0.0168
Hydroxyasparagine levels	4	18047475	-0.5876	0.1128	1.882e-07	291	ebi-a-GCST90026185	rs113271848	C	T	0.0067
Hydroxyasparagine levels	4	146102811	-0.3426	0.0741	3.73603e-06	291	ebi-a-GCST90026185	rs78979720	G	A	0.0185
Hydroxyasparagine levels	4	181473614	-0.4286	0.0877	1.02799e-06	291	ebi-a-GCST90026185	rs187947129	C	A	0.0136
Hydroxyasparagine levels	4	31281599	-0.7903	0.1586	6.25893e-07	291	ebi-a-GCST90026185	rs115482786	G	C	0.0034
Hydroxyasparagine levels	4	8210438	-0.7945	0.1589	5.72796e-07	291	ebi-a-GCST90026185	rs148217745	A	G	0.0034
Hydroxyasparagine levels	4	190221993	-0.2446	0.05	9.91996e-07	291	ebi-a-GCST90026185	rs115404376	T	G	0.0388
Hydroxyasparagine levels	4	121151401	-0.8351	0.1585	1.38401e-07	291	ebi-a-GCST90026185	rs191291145	A	G	0.0034
Hydroxyasparagine levels	5	121594697	-0.2678	0.0499	8.15305e-08	291	ebi-a-GCST90026185	rs75756963	T	C	0.0426
Hydroxyasparagine levels	5	132702513	-0.1841	0.0388	2.066e-06	291	ebi-a-GCST90026185	rs6865021	A	G	0.0664
Hydroxyasparagine levels	5	54255787	-0.3954	0.0762	2.083e-07	291	ebi-a-GCST90026185	rs116259129	T	C	0.0147
Hydroxyasparagine levels	5	2567625	-0.2842	0.0598	1.99301e-06	291	ebi-a-GCST90026185	rs111485357	A	G	0.0224
Hydroxyasparagine levels	5	11276602	-0.5121	0.1093	2.79402e-06	291	ebi-a-GCST90026185	rs138579214	T	G	0.0088
Hydroxyasparagine levels	5	87720558	-0.8448	0.1591	1.08901e-07	291	ebi-a-GCST90026185	rs138553295	G	A	0.0034
Hydroxyasparagine levels	5	14099252	-0.3321	0.0699	2.04301e-06	291	ebi-a-GCST90026185	rs62344594	T	C	0.018
Hydroxyasparagine levels	5	6086291	-0.2611	0.0566	3.90904e-06	291	ebi-a-GCST90026185	rs13357860	T	C	0.028
Hydroxyasparagine levels	5	159225755	-0.245	0.0416	3.98098e-09	291	ebi-a-GCST90026185	rs146804012	C	T	0.0426
Hydroxyasparagine levels	5	140691938	-0.2704	0.0504	8.12307e-08	291	ebi-a-GCST90026185	rs80313981	C	T	0.0386
Hydroxyasparagine levels	5	134663787	-0.3633	0.0687	1.214e-07	291	ebi-a-GCST90026185	rs13182429	A	G	0.0207
Hydroxyasparagine levels	5	29280867	-0.5182	0.1115	3.37901e-06	291	ebi-a-GCST90026185	rs7700848	C	A	0.0088
Hydroxyasparagine levels	5	107105472	-0.2277	0.0437	1.882e-07	291	ebi-a-GCST90026185	rs35543	C	G	0.0399
Hydroxyasparagine levels	5	113269783	-0.4607	0.0959	1.546e-06	291	ebi-a-GCST90026185	rs114510753	T	C	0.0101
Hydroxyasparagine levels	5	2780756	-0.5659	0.1019	2.813e-08	291	ebi-a-GCST90026185	rs6555135	T	C	0.0105
Hydroxyasparagine levels	5	167813333	-0.2634	0.0564	3.03201e-06	291	ebi-a-GCST90026185	rs115223661	G	A	0.031
Hydroxyasparagine levels	5	42950399	-0.3063	0.05	8.98401e-10	291	ebi-a-GCST90026185	rs141310938	G	A	0.0389
Hydroxyasparagine levels	5	96879436	-0.3542	0.0698	3.88803e-07	291	ebi-a-GCST90026185	rs73144921	A	G	0.0156
Hydroxyasparagine levels	6	21927917	-0.6425	0.1094	4.33301e-09	291	ebi-a-GCST90026185	rs146988046	T	C	0.0082
Hydroxyasparagine levels	6	49627137	-0.3327	0.0666	5.99805e-07	291	ebi-a-GCST90026185	rs9473635	G	T	0.0215
Hydroxyasparagine levels	6	79038149	-0.3847	0.0837	4.25902e-06	291	ebi-a-GCST90026185	rs182392661	T	A	0.0165
Hydroxyasparagine levels	6	20447535	-0.3298	0.0648	3.52403e-07	291	ebi-a-GCST90026185	rs144838831	A	G	0.0166
Hydroxyasparagine levels	6	135883422	-0.4763	0.0859	2.97303e-08	291	ebi-a-GCST90026185	rs142480394	C	T	0.0113
Hydroxyasparagine levels	6	56246721	-0.4931	0.1062	3.41602e-06	291	ebi-a-GCST90026185	rs150164542	A	G	0.0097
Hydroxyasparagine levels	6	65022744	-0.4529	0.07	1.006e-10	291	ebi-a-GCST90026185	rs62415946	G	A	0.0185
Hydroxyasparagine levels	7	101951333	-0.5296	0.0935	1.45001e-08	291	ebi-a-GCST90026185	rs62486286	A	G	0.0101
Hydroxyasparagine levels	7	114175620	-0.7841	0.1588	7.90296e-07	291	ebi-a-GCST90026185	rs111728681	A	T	0.0034
Hydroxyasparagine levels	7	53799286	-0.6724	0.128	1.48102e-07	291	ebi-a-GCST90026185	rs182681428	C	G	0.0059
Hydroxyasparagine levels	7	141096768	-0.3478	0.0751	3.67799e-06	291	ebi-a-GCST90026185	rs138046855	A	C	0.0169
Hydroxyasparagine levels	7	78696854	-0.342	0.0648	1.281e-07	291	ebi-a-GCST90026185	rs58013603	C	T	0.0216
Hydroxyasparagine levels	7	54269799	-0.7326	0.1402	1.72799e-07	291	ebi-a-GCST90026185	rs73132209	C	T	0.0051
Hydroxyasparagine levels	7	95638442	-0.4063	0.0841	1.37e-06	291	ebi-a-GCST90026185	rs181685789	A	G	0.0136
Hydroxyasparagine levels	7	152848680	-0.2839	0.0554	3.01203e-07	291	ebi-a-GCST90026185	rs28655733	A	G	0.0354
Hydroxyasparagine levels	7	10643948	-0.3391	0.0602	1.78999e-08	291	ebi-a-GCST90026185	rs77311551	G	T	0.0267
Hydroxyasparagine levels	7	31398462	-0.3223	0.0625	2.50501e-07	291	ebi-a-GCST90026185	rs145973647	A	G	0.0271
Hydroxyasparagine levels	7	73048479	-1.0831	0.1579	6.80143e-12	291	ebi-a-GCST90026185	rs4717097	T	C	0.0034
Hydroxyasparagine levels	8	144257300	-0.6917	0.0833	1.01695e-16	291	ebi-a-GCST90026185	rs146295966	C	T	0.0136
Hydroxyasparagine levels	8	14636764	-0.1014	0.0217	2.98003e-06	291	ebi-a-GCST90026185	rs1441946	G	C	0.2286
Hydroxyasparagine levels	8	98282033	-0.3433	0.0689	6.26498e-07	291	ebi-a-GCST90026185	rs145818894	A	G	0.0191
Hydroxyasparagine levels	8	33291854	-0.2679	0.0577	3.42997e-06	291	ebi-a-GCST90026185	rs16880968	G	A	0.0332
Hydroxyasparagine levels	8	9103169	-0.4002	0.0645	5.57699e-10	291	ebi-a-GCST90026185	rs746391	T	G	0.0211
Hydroxyasparagine levels	8	118183499	-0.2949	0.0556	1.12499e-07	291	ebi-a-GCST90026185	rs79891351	A	G	0.0275
Hydroxyasparagine levels	8	16656190	-0.1839	0.0382	1.51999e-06	291	ebi-a-GCST90026185	rs4922238	C	T	0.0738
Hydroxyasparagine levels	8	28584380	-0.8352	0.1594	1.60398e-07	291	ebi-a-GCST90026185	rs79633766	C	T	0.0034
Hydroxyasparagine levels	8	103457060	-0.5808	0.0996	5.45306e-09	291	ebi-a-GCST90026185	rs143271360	T	C	0.0091
Hydroxyasparagine levels	8	91134449	-0.2654	0.0554	1.65101e-06	291	ebi-a-GCST90026185	rs80334306	G	A	0.0394
Hydroxyasparagine levels	8	128857744	-0.6481	0.0764	2.19887e-17	291	ebi-a-GCST90026185	rs144989361	G	T	0.0153
Hydroxyasparagine levels	8	125163547	-0.5208	0.0998	1.82701e-07	291	ebi-a-GCST90026185	rs139558147	T	C	0.0091
Hydroxyasparagine levels	8	72151440	-0.2672	0.0503	1.06601e-07	291	ebi-a-GCST90026185	rs75755966	T	C	0.0367
Hydroxyasparagine levels	8	83016234	-0.2831	0.0502	1.717e-08	291	ebi-a-GCST90026185	rs4739852	A	G	0.0359
Hydroxyasparagine levels	8	67222130	-0.4245	0.0749	1.46801e-08	291	ebi-a-GCST90026185	rs75254887	C	T	0.019
Hydroxyasparagine levels	9	78052850	-0.729	0.083	1.60288e-18	291	ebi-a-GCST90026185	rs7854515	T	C	0.0119
Hydroxyasparagine levels	9	108112945	-0.3119	0.0648	1.45999e-06	291	ebi-a-GCST90026185	rs77796334	A	G	0.0243
Hydroxyasparagine levels	9	14794331	-0.7968	0.159	5.40605e-07	291	ebi-a-GCST90026185	rs112361837	G	C	0.0034
Hydroxyasparagine levels	9	104890812	-0.5203	0.092	1.56801e-08	291	ebi-a-GCST90026185	rs141953519	T	C	0.012
Hydroxyasparagine levels	9	7240833	-0.5208	0.1089	1.74201e-06	291	ebi-a-GCST90026185	rs147258246	A	G	0.0134
Hydroxyasparagine levels	9	25019494	-0.3557	0.0738	1.44901e-06	291	ebi-a-GCST90026185	rs6475832	A	G	0.0213
Hydroxyasparagine levels	9	116843793	-0.5078	0.1001	3.90104e-07	291	ebi-a-GCST90026185	rs62556535	G	C	0.0103
Hydroxyasparagine levels	10	100719902	-0.3237	0.0569	1.31501e-08	291	ebi-a-GCST90026185	rs77509825	C	T	0.0305
Hydroxyasparagine levels	10	75230635	-0.2979	0.0643	3.56e-06	291	ebi-a-GCST90026185	rs3729702	C	G	0.0236
Hydroxyasparagine levels	10	89310693	-0.8735	0.1594	4.28105e-08	291	ebi-a-GCST90026185	rs12259569	G	A	0.0034
Hydroxyasparagine levels	10	55190309	-0.4677	0.0957	1.027e-06	291	ebi-a-GCST90026185	rs117539585	C	T	0.0119
Hydroxyasparagine levels	10	118275759	-0.831	0.1389	2.22198e-09	291	ebi-a-GCST90026185	rs12571314	T	C	0.0051
Hydroxyasparagine levels	10	109403372	-0.2781	0.0592	2.63099e-06	291	ebi-a-GCST90026185	rs140471525	A	G	0.0274
Hydroxyasparagine levels	10	6487320	-0.4558	0.0917	6.70193e-07	291	ebi-a-GCST90026185	rs10906594	G	A	0.0137
Hydroxyasparagine levels	11	7443065	-0.3405	0.0692	8.72991e-07	291	ebi-a-GCST90026185	rs140828156	T	C	0.0191
Hydroxyasparagine levels	11	86723372	-0.2387	0.0522	4.86396e-06	291	ebi-a-GCST90026185	rs75638486	C	T	0.0359
Hydroxyasparagine levels	11	114443418	-0.3245	0.0657	7.96691e-07	291	ebi-a-GCST90026185	rs116953226	T	C	0.0158
Hydroxyasparagine levels	11	79418235	0.3075	0.0661	3.27801e-06	291	ebi-a-GCST90026185	rs2252618	A	G	0.9764
Hydroxyasparagine levels	11	97335737	-0.4592	0.0892	2.62198e-07	291	ebi-a-GCST90026185	rs184722087	T	G	0.0132
Hydroxyasparagine levels	11	73118940	-0.3468	0.0512	1.29003e-11	291	ebi-a-GCST90026185	rs142769692	A	G	0.0362
Hydroxyasparagine levels	11	23555253	-0.3971	0.0773	2.79898e-07	291	ebi-a-GCST90026185	rs12419675	A	T	0.0177
Hydroxyasparagine levels	11	41447865	-0.3025	0.0652	3.555e-06	291	ebi-a-GCST90026185	rs71486309	C	T	0.0249
Hydroxyasparagine levels	11	124039447	-0.2944	0.0593	6.80801e-07	291	ebi-a-GCST90026185	rs117444295	T	C	0.0275
Hydroxyasparagine levels	11	134621625	0.2286	0.0424	6.94704e-08	291	ebi-a-GCST90026185	rs1944883	G	C	0.9499
Hydroxyasparagine levels	11	18716707	-0.3294	0.0673	9.76e-07	291	ebi-a-GCST90026185	rs149765923	T	C	0.0208
Hydroxyasparagine levels	11	7819642	-0.4023	0.0684	3.99503e-09	291	ebi-a-GCST90026185	rs148662525	G	A	0.0222
Hydroxyasparagine levels	12	106182075	-0.6347	0.1152	3.62001e-08	291	ebi-a-GCST90026185	rs78139178	A	C	0.0104
Hydroxyasparagine levels	12	105092807	-0.3567	0.0661	6.67099e-08	291	ebi-a-GCST90026185	rs12228186	G	T	0.0202
Hydroxyasparagine levels	12	87292337	-0.1688	0.035	1.37e-06	291	ebi-a-GCST90026185	rs7975775	T	G	0.0666
Hydroxyasparagine levels	12	20030097	-0.5013	0.0998	5.098e-07	291	ebi-a-GCST90026185	rs2030917	C	T	0.0102
Hydroxyasparagine levels	12	32112450	-0.1093	0.0229	1.77501e-06	291	ebi-a-GCST90026185	rs113398785	A	G	0.2333
Hydroxyasparagine levels	12	5619585	-0.8266	0.1588	1.93099e-07	291	ebi-a-GCST90026185	rs73261116	C	T	0.0034
Hydroxyasparagine levels	12	12067505	-0.5513	0.0933	3.459e-09	291	ebi-a-GCST90026185	rs143718241	T	G	0.0124
Hydroxyasparagine levels	12	51210975	-0.7576	0.1587	1.80701e-06	291	ebi-a-GCST90026185	rs73099079	T	G	0.0034
Hydroxyasparagine levels	12	77135608	-0.3942	0.0829	1.96698e-06	291	ebi-a-GCST90026185	rs73144852	T	A	0.0157
Hydroxyasparagine levels	12	105152960	-0.5332	0.1071	6.43102e-07	291	ebi-a-GCST90026185	rs1565814	G	A	0.0087
Hydroxyasparagine levels	12	71193791	-1.0772	0.1856	6.45194e-09	291	ebi-a-GCST90026185	rs17814476	C	G	0.0032
Hydroxyasparagine levels	13	112142093	-0.2352	0.0504	3.02998e-06	291	ebi-a-GCST90026185	rs35851097	A	G	0.0373
Hydroxyasparagine levels	13	103537036	-0.6502	0.1324	9.01509e-07	291	ebi-a-GCST90026185	rs150671473	A	G	0.0072
Hydroxyasparagine levels	13	88375079	-0.424	0.0879	1.409e-06	291	ebi-a-GCST90026185	rs61960967	C	T	0.0133
Hydroxyasparagine levels	13	67370120	-0.1615	0.0344	2.69998e-06	291	ebi-a-GCST90026185	rs4883790	T	C	0.0928
Hydroxyasparagine levels	13	108781726	0.1536	0.0276	2.65497e-08	291	ebi-a-GCST90026185	rs1931355	A	C	0.8837
Hydroxyasparagine levels	13	79896233	-0.2544	0.0527	1.358e-06	291	ebi-a-GCST90026185	rs80185968	T	C	0.0348
Hydroxyasparagine levels	13	90895613	0.54	0.1164	3.50397e-06	291	ebi-a-GCST90026185	rs1931120	T	A	0.9933
Hydroxyasparagine levels	13	24181357	-0.2173	0.0471	3.92103e-06	291	ebi-a-GCST90026185	rs61946368	A	G	0.0481
Hydroxyasparagine levels	14	26845653	-0.4777	0.0959	6.27495e-07	291	ebi-a-GCST90026185	rs17111157	T	C	0.0128
Hydroxyasparagine levels	14	95796266	-0.5577	0.0955	5.20895e-09	291	ebi-a-GCST90026185	rs117335375	C	T	0.0092
Hydroxyasparagine levels	14	101474013	-0.2248	0.0429	1.63501e-07	291	ebi-a-GCST90026185	rs117854270	T	C	0.0492
Hydroxyasparagine levels	14	54261067	-0.8004	0.1594	5.15395e-07	291	ebi-a-GCST90026185	rs150508140	G	C	0.0044
Hydroxyasparagine levels	14	66460460	-1.0471	0.1574	2.89801e-11	291	ebi-a-GCST90026185	rs78556313	C	T	0.0034
Hydroxyasparagine levels	15	26209421	-0.5209	0.107	1.13501e-06	291	ebi-a-GCST90026185	rs73362312	A	G	0.0083
Hydroxyasparagine levels	15	27731733	-0.2893	0.0593	1.04701e-06	291	ebi-a-GCST90026185	rs111533174	G	A	0.0294
Hydroxyasparagine levels	15	92737908	-0.6593	0.1262	1.76401e-07	291	ebi-a-GCST90026185	rs74419790	G	A	0.0059
Hydroxyasparagine levels	15	53548726	-0.2612	0.0543	1.539e-06	291	ebi-a-GCST90026185	rs73408052	T	C	0.0337
Hydroxyasparagine levels	15	61893074	0.3912	0.0661	3.23303e-09	291	ebi-a-GCST90026185	rs7183783	C	T	0.9784
Hydroxyasparagine levels	15	69935074	-0.324	0.0511	2.30898e-10	291	ebi-a-GCST90026185	rs57699694	T	C	0.0284
Hydroxyasparagine levels	16	20368790	-0.3403	0.0665	3.111e-07	291	ebi-a-GCST90026185	rs76236484	G	T	0.0216
Hydroxyasparagine levels	16	7754683	-0.4027	0.08	4.74395e-07	291	ebi-a-GCST90026185	rs117992802	A	G	0.0163
Hydroxyasparagine levels	16	84871971	-0.4399	0.0918	1.646e-06	291	ebi-a-GCST90026185	rs117512632	T	C	0.0261
Hydroxyasparagine levels	16	73524953	-0.484	0.1019	2.04e-06	291	ebi-a-GCST90026185	rs183944353	C	T	0.0091
Hydroxyasparagine levels	16	70737651	-0.3358	0.0682	8.36797e-07	291	ebi-a-GCST90026185	rs117706450	A	G	0.0153
Hydroxyasparagine levels	16	78789638	-0.7455	0.1586	2.594e-06	291	ebi-a-GCST90026185	rs113972873	A	G	0.0034
Hydroxyasparagine levels	16	26683795	-0.5289	0.0853	5.75798e-10	291	ebi-a-GCST90026185	rs1522439	C	T	0.0114
Hydroxyasparagine levels	17	75084054	-0.8716	0.1583	3.68901e-08	291	ebi-a-GCST90026185	rs149786254	A	G	0.0034
Hydroxyasparagine levels	17	27143548	-0.5751	0.125	4.19701e-06	291	ebi-a-GCST90026185	rs111330182	T	C	0.006
Hydroxyasparagine levels	17	1882594	-0.2773	0.0598	3.578e-06	291	ebi-a-GCST90026185	rs182557617	A	C	0.0258
Hydroxyasparagine levels	17	7142851	-0.2297	0.0491	2.86003e-06	291	ebi-a-GCST90026185	rs117616209	T	C	0.033
Hydroxyasparagine levels	18	71063187	-0.1336	0.0269	6.79407e-07	291	ebi-a-GCST90026185	rs11661287	T	C	0.1559
Hydroxyasparagine levels	18	4976195	-0.5286	0.1056	5.54894e-07	291	ebi-a-GCST90026185	rs144686651	G	A	0.0082
Hydroxyasparagine levels	18	9379481	-0.4119	0.0842	9.96805e-07	291	ebi-a-GCST90026185	rs183168529	T	A	0.0151
Hydroxyasparagine levels	18	31902130	0.1044	0.0219	1.87802e-06	291	ebi-a-GCST90026185	rs4621050	A	G	0.7258
Hydroxyasparagine levels	18	56154223	-0.6303	0.1276	7.77893e-07	291	ebi-a-GCST90026185	rs147090186	C	G	0.0059
Hydroxyasparagine levels	18	45538486	-0.2606	0.0514	3.98804e-07	291	ebi-a-GCST90026185	rs72916099	A	G	0.0357
Hydroxyasparagine levels	19	15161092	-0.2804	0.0603	3.28799e-06	291	ebi-a-GCST90026185	rs115315881	A	G	0.024
Hydroxyasparagine levels	19	18925376	-0.1268	0.0247	2.90001e-07	291	ebi-a-GCST90026185	rs12985993	T	C	0.2134
Hydroxyasparagine levels	20	48101772	-0.5481	0.1155	2.069e-06	291	ebi-a-GCST90026185	rs62209202	T	G	0.0067
Hydroxyasparagine levels	20	23549568	-0.3473	0.0647	7.817e-08	291	ebi-a-GCST90026185	rs45455304	C	A	0.0237
Hydroxyasparagine levels	20	37087851	-0.3286	0.0668	8.81089e-07	291	ebi-a-GCST90026185	rs140678242	A	G	0.021
Hydroxyasparagine levels	20	14508207	-0.4453	0.0922	1.36399e-06	291	ebi-a-GCST90026185	rs148845088	T	C	0.0118
Hydroxyasparagine levels	21	39541479	-0.4265	0.0928	4.36305e-06	291	ebi-a-GCST90026185	rs117551721	C	T	0.0126
Hydroxyasparagine levels	21	28641168	-0.4626	0.0813	1.26101e-08	291	ebi-a-GCST90026185	rs76960466	A	G	0.0147
Hydroxyasparagine levels	21	45492908	-0.7548	0.1584	1.874e-06	291	ebi-a-GCST90026185	rs142908416	C	T	0.0034
Hydroxyasparagine levels	22	33554857	-0.8536	0.159	7.98804e-08	291	ebi-a-GCST90026185	rs73881974	C	G	0.0034
Hydroxyasparagine levels	22	44647178	-0.5672	0.094	1.57101e-09	291	ebi-a-GCST90026185	rs116992587	T	G	0.0126
N-acetylglycine levels	1	221536589	0.1713	0.0356	1.47001e-06	291	ebi-a-GCST90026215	rs77915662	C	A	0.0379
N-acetylglycine levels	1	71331812	0.276	0.0584	2.32702e-06	291	ebi-a-GCST90026215	rs34124670	A	G	0.0144
N-acetylglycine levels	2	33353221	0.081	0.0177	4.49997e-06	291	ebi-a-GCST90026215	rs17397603	G	A	0.1601
N-acetylglycine levels	2	211540507	0.0653	0.0129	4.48497e-07	291	ebi-a-GCST90026215	rs1047891	A	C	0.3449
N-acetylglycine levels	2	231518453	0.2263	0.0459	8.27999e-07	291	ebi-a-GCST90026215	rs142216152	G	C	0.0196
N-acetylglycine levels	3	95850356	0.0849	0.0165	2.67202e-07	291	ebi-a-GCST90026215	rs7650084	C	T	0.1564
N-acetylglycine levels	3	74118286	-0.0644	0.0131	8.30501e-07	291	ebi-a-GCST90026215	rs55772025	T	A	0.3954
N-acetylglycine levels	4	60192024	0.136	0.0277	8.79407e-07	291	ebi-a-GCST90026215	rs79896470	T	C	0.06
N-acetylglycine levels	5	128473436	0.1691	0.0365	3.54797e-06	291	ebi-a-GCST90026215	rs13170608	A	G	0.0288
N-acetylglycine levels	6	55435576	0.2358	0.0464	3.79201e-07	291	ebi-a-GCST90026215	rs9464267	C	T	0.0197
N-acetylglycine levels	6	170757021	0.1008	0.0193	1.71902e-07	291	ebi-a-GCST90026215	rs12190193	T	C	0.1279
N-acetylglycine levels	7	45314543	0.0806	0.017	2.266e-06	291	ebi-a-GCST90026215	rs10951817	T	C	0.85
N-acetylglycine levels	8	121047465	0.4096	0.0844	1.228e-06	291	ebi-a-GCST90026215	rs187210676	T	G	0.0056
N-acetylglycine levels	10	108372649	0.0778	0.0146	9.58804e-08	291	ebi-a-GCST90026215	rs4918239	T	C	0.2326
N-acetylglycine levels	11	24373984	0.1974	0.0408	1.341e-06	291	ebi-a-GCST90026215	rs118059555	A	T	0.0243
N-acetylglycine levels	11	78949551	0.0726	0.0135	7.56101e-08	291	ebi-a-GCST90026215	rs7931949	G	T	0.2719
N-acetylglycine levels	11	126611183	0.1411	0.0297	1.97201e-06	291	ebi-a-GCST90026215	rs4937181	C	T	0.0498
N-acetylglycine levels	13	41005545	0.3026	0.0545	2.78901e-08	291	ebi-a-GCST90026215	rs117641329	A	G	0.0137
N-acetylglycine levels	14	51483091	0.1999	0.042	1.97301e-06	291	ebi-a-GCST90026215	rs142271229	T	C	0.0247
N-acetylglycine levels	15	60295171	0.1763	0.0385	4.55502e-06	291	ebi-a-GCST90026215	rs72739942	A	G	0.0307
N-acetylglycine levels	15	86831034	0.1384	0.0301	4.43701e-06	291	ebi-a-GCST90026215	rs73451552	T	C	0.0562
N-acetylglycine levels	20	12579881	0.2676	0.0575	3.20199e-06	291	ebi-a-GCST90026215	rs148480681	C	G	0.0176
Palmitoyl sphingomyelin (d18:1/16:0) levels	1	66794759	0.107	0.0207	2.34401e-07	291	ebi-a-GCST90026245	rs6667168	T	C	0.0701
Palmitoyl sphingomyelin (d18:1/16:0) levels	1	200567806	0.445	0.0857	2.05599e-07	291	ebi-a-GCST90026245	rs4915446	T	C	0.0035
Palmitoyl sphingomyelin (d18:1/16:0) levels	1	223609532	0.1388	0.0288	1.43001e-06	291	ebi-a-GCST90026245	rs140957523	A	G	0.0292
Palmitoyl sphingomyelin (d18:1/16:0) levels	1	16057029	0.5977	0.0834	7.61377e-13	291	ebi-a-GCST90026245	rs116455686	G	A	0.0035
Palmitoyl sphingomyelin (d18:1/16:0) levels	1	36960398	0.2366	0.0453	1.78398e-07	291	ebi-a-GCST90026245	rs78268551	C	T	0.0125
Palmitoyl sphingomyelin (d18:1/16:0) levels	2	18033652	0.2544	0.0556	4.69299e-06	291	ebi-a-GCST90026245	rs116478736	G	C	0.0092
Palmitoyl sphingomyelin (d18:1/16:0) levels	2	45900565	-0.062	0.0128	1.333e-06	291	ebi-a-GCST90026245	rs3731949	T	C	0.2263
Palmitoyl sphingomyelin (d18:1/16:0) levels	2	23717184	0.3181	0.0606	1.563e-07	291	ebi-a-GCST90026245	rs75094393	A	C	0.0081
Palmitoyl sphingomyelin (d18:1/16:0) levels	2	226140838	-0.0638	0.0124	2.42801e-07	291	ebi-a-GCST90026245	rs1443660	A	T	0.772
Palmitoyl sphingomyelin (d18:1/16:0) levels	2	215940734	-0.1925	0.041	2.69501e-06	291	ebi-a-GCST90026245	rs79232006	C	T	0.0171
Palmitoyl sphingomyelin (d18:1/16:0) levels	2	196231968	0.1784	0.0364	9.37109e-07	291	ebi-a-GCST90026245	rs13421056	A	G	0.0191
Palmitoyl sphingomyelin (d18:1/16:0) levels	2	88437557	0.2716	0.0558	1.12899e-06	291	ebi-a-GCST90026245	rs115497237	T	C	0.0091
Palmitoyl sphingomyelin (d18:1/16:0) levels	2	105073185	0.1269	0.0274	3.68104e-06	291	ebi-a-GCST90026245	rs72826197	T	C	0.0375
Palmitoyl sphingomyelin (d18:1/16:0) levels	2	105484434	0.2022	0.0425	1.93402e-06	291	ebi-a-GCST90026245	rs111622467	A	C	0.014
Palmitoyl sphingomyelin (d18:1/16:0) levels	2	206581049	0.3209	0.0622	2.53e-07	291	ebi-a-GCST90026245	rs35678298	T	C	0.008
Palmitoyl sphingomyelin (d18:1/16:0) levels	3	171666587	0.0982	0.0209	2.61499e-06	291	ebi-a-GCST90026245	rs74813944	T	C	0.0723
Palmitoyl sphingomyelin (d18:1/16:0) levels	3	189815115	0.2594	0.0507	3.159e-07	291	ebi-a-GCST90026245	rs6762865	T	C	0.0104
Palmitoyl sphingomyelin (d18:1/16:0) levels	3	73292567	0.3233	0.0695	3.32399e-06	291	ebi-a-GCST90026245	rs145729777	A	G	0.0055
Palmitoyl sphingomyelin (d18:1/16:0) levels	3	103450981	0.1559	0.034	4.54297e-06	291	ebi-a-GCST90026245	rs74409514	C	T	0.0241
Palmitoyl sphingomyelin (d18:1/16:0) levels	3	187742404	0.1621	0.0326	6.38896e-07	291	ebi-a-GCST90026245	rs77213545	T	C	0.0276
Palmitoyl sphingomyelin (d18:1/16:0) levels	4	163175792	0.4905	0.0842	5.66905e-09	291	ebi-a-GCST90026245	rs146915029	G	A	0.0035
Palmitoyl sphingomyelin (d18:1/16:0) levels	4	185409397	0.2081	0.0412	4.51398e-07	291	ebi-a-GCST90026245	rs148576487	A	G	0.0164
Palmitoyl sphingomyelin (d18:1/16:0) levels	4	41089940	0.2168	0.0466	3.24198e-06	291	ebi-a-GCST90026245	rs77133167	T	C	0.0168
Palmitoyl sphingomyelin (d18:1/16:0) levels	5	7906611	0.2567	0.0507	4.132e-07	291	ebi-a-GCST90026245	rs149264130	G	A	0.0104
Palmitoyl sphingomyelin (d18:1/16:0) levels	5	156581959	0.1706	0.037	3.98502e-06	291	ebi-a-GCST90026245	rs188199357	T	G	0.0209
Palmitoyl sphingomyelin (d18:1/16:0) levels	5	149501664	0.1629	0.0343	2.11198e-06	291	ebi-a-GCST90026245	rs78436628	T	C	0.0258
Palmitoyl sphingomyelin (d18:1/16:0) levels	5	160530841	0.3026	0.0555	4.90998e-08	291	ebi-a-GCST90026245	rs116093329	T	G	0.0091
Palmitoyl sphingomyelin (d18:1/16:0) levels	5	20108160	0.2106	0.0445	2.208e-06	291	ebi-a-GCST90026245	rs74319245	T	C	0.0118
Palmitoyl sphingomyelin (d18:1/16:0) levels	5	79294936	0.3038	0.0614	7.65808e-07	291	ebi-a-GCST90026245	rs143346513	G	A	0.008
Palmitoyl sphingomyelin (d18:1/16:0) levels	5	30824650	0.1566	0.0341	4.41703e-06	291	ebi-a-GCST90026245	rs11745975	T	C	0.0242
Palmitoyl sphingomyelin (d18:1/16:0) levels	5	118604071	0.3826	0.0805	1.985e-06	291	ebi-a-GCST90026245	rs115811481	A	T	0.0065
Palmitoyl sphingomyelin (d18:1/16:0) levels	5	106739481	0.3579	0.0702	3.39102e-07	291	ebi-a-GCST90026245	rs17448679	C	T	0.006
Palmitoyl sphingomyelin (d18:1/16:0) levels	6	710558	-0.0676	0.0134	4.92901e-07	291	ebi-a-GCST90026245	rs2788219	T	C	0.8156
Palmitoyl sphingomyelin (d18:1/16:0) levels	6	31433933	0.3647	0.0609	2.10499e-09	291	ebi-a-GCST90026245	rs62395308	T	A	0.008
Palmitoyl sphingomyelin (d18:1/16:0) levels	6	46791616	0.2793	0.055	3.84902e-07	291	ebi-a-GCST90026245	rs75028030	C	T	0.0088
Palmitoyl sphingomyelin (d18:1/16:0) levels	7	40393739	0.2299	0.043	8.97697e-08	291	ebi-a-GCST90026245	rs140626074	A	G	0.0106
Palmitoyl sphingomyelin (d18:1/16:0) levels	7	145182288	0.0818	0.0163	5.04301e-07	291	ebi-a-GCST90026245	rs11769666	T	C	0.1066
Palmitoyl sphingomyelin (d18:1/16:0) levels	7	5919897	0.4151	0.0722	8.86503e-09	291	ebi-a-GCST90026245	rs148385425	A	G	0.0054
Palmitoyl sphingomyelin (d18:1/16:0) levels	7	8420682	0.186	0.0402	3.69097e-06	291	ebi-a-GCST90026245	rs181394423	G	A	0.0175
Palmitoyl sphingomyelin (d18:1/16:0) levels	8	87258063	0.4002	0.0705	1.39801e-08	291	ebi-a-GCST90026245	rs4246121	C	G	0.006
Palmitoyl sphingomyelin (d18:1/16:0) levels	8	27801768	0.2236	0.0472	2.18399e-06	291	ebi-a-GCST90026245	rs147205924	A	G	0.01
Palmitoyl sphingomyelin (d18:1/16:0) levels	8	53716429	-0.0531	0.0115	4.11604e-06	291	ebi-a-GCST90026245	rs35003992	A	G	0.2771
Palmitoyl sphingomyelin (d18:1/16:0) levels	9	16669292	0.311	0.0554	1.98701e-08	291	ebi-a-GCST90026245	rs181555453	G	A	0.0111
Palmitoyl sphingomyelin (d18:1/16:0) levels	9	5075832	0.2063	0.0441	2.939e-06	291	ebi-a-GCST90026245	rs117569781	A	G	0.0127
Palmitoyl sphingomyelin (d18:1/16:0) levels	9	9895257	0.1395	0.0297	2.651e-06	291	ebi-a-GCST90026245	rs78990746	C	G	0.0383
Palmitoyl sphingomyelin (d18:1/16:0) levels	10	22910483	0.3786	0.0705	7.90897e-08	291	ebi-a-GCST90026245	rs75060793	T	C	0.0054
Palmitoyl sphingomyelin (d18:1/16:0) levels	10	15373313	0.0998	0.0217	4.134e-06	291	ebi-a-GCST90026245	rs11259606	T	C	0.0626
Palmitoyl sphingomyelin (d18:1/16:0) levels	10	24668435	0.438	0.0873	5.27096e-07	291	ebi-a-GCST90026245	rs1932593	A	G	0.0035
Palmitoyl sphingomyelin (d18:1/16:0) levels	10	5065756	-0.0922	0.0197	2.68201e-06	291	ebi-a-GCST90026245	rs2398193	T	C	0.9113
Palmitoyl sphingomyelin (d18:1/16:0) levels	10	78591693	0.168	0.0354	2.07501e-06	291	ebi-a-GCST90026245	rs74527474	A	G	0.024
Palmitoyl sphingomyelin (d18:1/16:0) levels	11	3803357	0.2341	0.0469	6.09705e-07	291	ebi-a-GCST90026245	rs72844304	T	G	0.0152
Palmitoyl sphingomyelin (d18:1/16:0) levels	11	23885308	0.2257	0.0443	3.555e-07	291	ebi-a-GCST90026245	rs10834216	T	C	0.0154
Palmitoyl sphingomyelin (d18:1/16:0) levels	11	29452000	0.1751	0.0378	3.65401e-06	291	ebi-a-GCST90026245	rs72885500	T	C	0.0206
Palmitoyl sphingomyelin (d18:1/16:0) levels	11	83150863	0.3312	0.061	5.49503e-08	291	ebi-a-GCST90026245	rs77568065	T	C	0.0069
Palmitoyl sphingomyelin (d18:1/16:0) levels	12	26473374	0.2005	0.0419	1.70498e-06	291	ebi-a-GCST90026245	rs117955313	C	T	0.0117
Palmitoyl sphingomyelin (d18:1/16:0) levels	12	115577710	0.4278	0.0852	5.19099e-07	291	ebi-a-GCST90026245	rs78332234	T	C	0.0035
Palmitoyl sphingomyelin (d18:1/16:0) levels	12	74753185	0.1734	0.0378	4.47301e-06	291	ebi-a-GCST90026245	rs80004783	A	T	0.021
Palmitoyl sphingomyelin (d18:1/16:0) levels	12	105013316	0.362	0.0736	8.60498e-07	291	ebi-a-GCST90026245	rs34016841	T	C	0.0053
Palmitoyl sphingomyelin (d18:1/16:0) levels	13	81299948	0.3549	0.0717	7.31105e-07	291	ebi-a-GCST90026245	rs76659511	T	C	0.006
Palmitoyl sphingomyelin (d18:1/16:0) levels	13	66622106	0.1028	0.0196	1.64399e-07	291	ebi-a-GCST90026245	rs112069205	T	C	0.076
Palmitoyl sphingomyelin (d18:1/16:0) levels	13	29434854	-0.0629	0.0135	3.18999e-06	291	ebi-a-GCST90026245	rs1161457	A	G	0.8223
Palmitoyl sphingomyelin (d18:1/16:0) levels	13	103034442	0.2605	0.0504	2.41002e-07	291	ebi-a-GCST90026245	rs117440011	C	T	0.0104
Palmitoyl sphingomyelin (d18:1/16:0) levels	14	38393476	0.2188	0.0449	1.09401e-06	291	ebi-a-GCST90026245	rs118163894	A	G	0.0138
Palmitoyl sphingomyelin (d18:1/16:0) levels	14	83651817	0.1518	0.0284	8.687e-08	291	ebi-a-GCST90026245	rs117040233	G	C	0.0294
Palmitoyl sphingomyelin (d18:1/16:0) levels	14	84910370	0.1678	0.0353	1.985e-06	291	ebi-a-GCST90026245	rs148126430	A	G	0.0175
Palmitoyl sphingomyelin (d18:1/16:0) levels	14	39994973	0.2431	0.049	6.85094e-07	291	ebi-a-GCST90026245	rs138850179	C	T	0.0151
Palmitoyl sphingomyelin (d18:1/16:0) levels	15	75109093	0.417	0.0845	8.077e-07	291	ebi-a-GCST90026245	rs191127849	A	C	0.0035
Palmitoyl sphingomyelin (d18:1/16:0) levels	15	90737139	0.1755	0.0374	2.63998e-06	291	ebi-a-GCST90026245	rs137925307	G	A	0.0154
Palmitoyl sphingomyelin (d18:1/16:0) levels	15	46912130	0.2613	0.0506	2.35299e-07	291	ebi-a-GCST90026245	rs141127564	T	C	0.0121
Palmitoyl sphingomyelin (d18:1/16:0) levels	16	79689338	0.1008	0.0207	1.166e-06	291	ebi-a-GCST90026245	rs12927139	A	G	0.0701
Palmitoyl sphingomyelin (d18:1/16:0) levels	16	11263856	0.0806	0.0158	3.67096e-07	291	ebi-a-GCST90026245	rs16958108	G	T	0.1344
Palmitoyl sphingomyelin (d18:1/16:0) levels	18	10307656	0.2187	0.0404	6.03698e-08	291	ebi-a-GCST90026245	rs78258653	C	T	0.0196
Palmitoyl sphingomyelin (d18:1/16:0) levels	18	35344826	0.0692	0.0145	1.73002e-06	291	ebi-a-GCST90026245	rs9967016	C	T	0.1681
Palmitoyl sphingomyelin (d18:1/16:0) levels	18	9212771	0.1207	0.026	3.55198e-06	291	ebi-a-GCST90026245	rs139481284	G	T	0.0447
Palmitoyl sphingomyelin (d18:1/16:0) levels	19	533133	-0.0924	0.0185	5.53796e-07	291	ebi-a-GCST90026245	rs12461965	C	T	0.9142
Palmitoyl sphingomyelin (d18:1/16:0) levels	19	3011146	0.4496	0.0853	1.34899e-07	291	ebi-a-GCST90026245	rs118030930	T	C	0.0035
Palmitoyl sphingomyelin (d18:1/16:0) levels	20	33134231	0.1662	0.0343	1.26e-06	291	ebi-a-GCST90026245	rs141891915	T	C	0.0315
Palmitoyl sphingomyelin (d18:1/16:0) levels	21	44825536	-0.0493	0.0107	4.40504e-06	291	ebi-a-GCST90026245	rs471712	C	T	0.5457
Threonate levels	1	112263007	-0.1631	0.0338	1.37101e-06	291	ebi-a-GCST90026275	rs146787559	A	G	0.0134
Threonate levels	1	89306691	-0.1809	0.03	1.652e-09	291	ebi-a-GCST90026275	rs75541230	G	T	0.0163
Threonate levels	1	167758303	-0.4059	0.0618	5.08042e-11	291	ebi-a-GCST90026275	rs147412044	T	C	0.0034
Threonate levels	1	211685549	-0.1646	0.0352	2.96599e-06	291	ebi-a-GCST90026275	rs115757213	G	T	0.0121
Threonate levels	1	215971510	-0.1304	0.0269	1.237e-06	291	ebi-a-GCST90026275	rs59708254	G	A	0.0198
Threonate levels	1	201541591	-0.214	0.0447	1.67498e-06	291	ebi-a-GCST90026275	rs2002823	A	G	0.007
Threonate levels	1	150987150	-0.2185	0.0413	1.20801e-07	291	ebi-a-GCST90026275	rs28517861	T	A	0.0088
Threonate levels	1	31392610	-0.1655	0.0349	2.071e-06	291	ebi-a-GCST90026275	rs78802369	A	T	0.0149
Threonate levels	2	180954012	-0.2304	0.0364	2.377e-10	291	ebi-a-GCST90026275	rs77566620	G	A	0.012
Threonate levels	2	29104237	-0.2464	0.0432	1.14101e-08	291	ebi-a-GCST90026275	rs116278156	T	G	0.0108
Threonate levels	2	48801442	-0.1572	0.0327	1.527e-06	291	ebi-a-GCST90026275	rs114637089	A	G	0.0175
Threonate levels	2	75360503	-0.1083	0.0234	3.56796e-06	291	ebi-a-GCST90026275	rs7586336	T	A	0.0292
Threonate levels	2	122911880	-0.162	0.033	9.24805e-07	291	ebi-a-GCST90026275	rs150674662	A	G	0.0143
Threonate levels	2	157176734	-0.0773	0.0154	4.89903e-07	291	ebi-a-GCST90026275	rs56355754	T	C	0.072
Threonate levels	2	33827075	-0.2395	0.0516	3.51099e-06	291	ebi-a-GCST90026275	rs71447921	T	C	0.0057
Threonate levels	2	142357586	-0.2578	0.0518	6.53597e-07	291	ebi-a-GCST90026275	rs148196008	A	C	0.0056
Threonate levels	2	140681452	-0.2005	0.0385	1.859e-07	291	ebi-a-GCST90026275	rs116716302	T	C	0.014
Threonate levels	2	125165481	-0.1262	0.0254	6.44793e-07	291	ebi-a-GCST90026275	rs62171043	C	T	0.0208
Threonate levels	2	235971015	-0.1767	0.0379	3.02901e-06	291	ebi-a-GCST90026275	rs73995784	G	A	0.0104
Threonate levels	2	65265743	-0.1599	0.0323	7.63502e-07	291	ebi-a-GCST90026275	rs7601405	C	T	0.0232
Threonate levels	2	213416594	-0.1548	0.0313	7.37802e-07	291	ebi-a-GCST90026275	rs75722529	T	C	0.0154
Threonate levels	2	185869804	-0.1584	0.0341	3.38797e-06	291	ebi-a-GCST90026275	rs147589962	C	T	0.0122
Threonate levels	2	177452088	-0.1515	0.0295	2.80201e-07	291	ebi-a-GCST90026275	rs147114653	T	C	0.0173
Threonate levels	3	116616727	-0.3015	0.0516	5.14897e-09	291	ebi-a-GCST90026275	rs71323476	T	C	0.0057
Threonate levels	3	1348020	-0.1178	0.025	2.35201e-06	291	ebi-a-GCST90026275	rs116768603	G	A	0.0206
Threonate levels	3	84069634	-0.1705	0.0345	7.69095e-07	291	ebi-a-GCST90026275	rs376404777	A	G	0.0121
Threonate levels	3	176968226	-0.1653	0.0304	5.15905e-08	291	ebi-a-GCST90026275	rs75399976	C	G	0.0144
Threonate levels	3	152085279	-0.1529	0.0333	4.45e-06	291	ebi-a-GCST90026275	rs150868792	T	C	0.0138
Threonate levels	3	47360331	-0.1909	0.0369	2.39199e-07	291	ebi-a-GCST90026275	rs142824563	T	A	0.0142
Threonate levels	3	94000113	-0.159	0.0298	9.17994e-08	291	ebi-a-GCST90026275	rs76984090	T	G	0.0201
Threonate levels	3	182490353	-0.2799	0.0524	9.11108e-08	291	ebi-a-GCST90026275	rs112021016	G	T	0.0056
Threonate levels	3	13632858	-0.1039	0.0174	2.34202e-09	291	ebi-a-GCST90026275	rs12633091	C	T	0.0417
Threonate levels	3	24290280	-0.2973	0.0513	7.06496e-09	291	ebi-a-GCST90026275	rs9843159	A	G	0.0057
Threonate levels	3	96310559	-0.1284	0.0194	3.92283e-11	291	ebi-a-GCST90026275	rs9289179	A	G	0.0354
Threonate levels	3	196109891	-0.1993	0.0392	3.62802e-07	291	ebi-a-GCST90026275	rs145115958	A	G	0.0145
Threonate levels	3	184405033	-0.2211	0.0406	5.26902e-08	291	ebi-a-GCST90026275	rs149277200	G	T	0.0091
Threonate levels	3	40222656	-0.1154	0.0242	1.87499e-06	291	ebi-a-GCST90026275	rs114993192	C	G	0.0253
Threonate levels	3	107033629	-0.111	0.0234	2.13501e-06	291	ebi-a-GCST90026275	rs79597705	A	G	0.0244
Threonate levels	3	65227993	-0.1887	0.0372	3.77703e-07	291	ebi-a-GCST90026275	rs140654618	C	T	0.0116
Threonate levels	4	77742277	-0.0841	0.0174	1.39901e-06	291	ebi-a-GCST90026275	rs17002240	A	G	0.0537
Threonate levels	4	175453571	-0.0387	0.0078	7.97793e-07	291	ebi-a-GCST90026275	rs13127100	T	C	0.3465
Threonate levels	4	133432814	-0.1546	0.0327	2.21998e-06	291	ebi-a-GCST90026275	rs77533186	C	T	0.0137
Threonate levels	4	27133829	-0.1982	0.038	1.85102e-07	291	ebi-a-GCST90026275	rs28687317	A	G	0.0138
Threonate levels	4	43133059	-0.247	0.0524	2.48702e-06	291	ebi-a-GCST90026275	rs192722072	T	G	0.0068
Threonate levels	4	100989312	-0.1544	0.0323	1.80801e-06	291	ebi-a-GCST90026275	rs115127458	T	C	0.0206
Threonate levels	4	95703393	-0.1554	0.0324	1.60199e-06	291	ebi-a-GCST90026275	rs142970317	T	C	0.0116
Threonate levels	5	160338851	0.0444	0.0093	2.05201e-06	291	ebi-a-GCST90026275	rs35096238	T	C	0.1912
Threonate levels	5	141074377	-0.2014	0.0401	5.25098e-07	291	ebi-a-GCST90026275	rs139030699	C	G	0.0112
Threonate levels	5	79636390	-0.1311	0.0217	1.53299e-09	291	ebi-a-GCST90026275	rs35183656	C	A	0.0291
Threonate levels	5	173731532	-0.2017	0.036	2.16601e-08	291	ebi-a-GCST90026275	rs59633643	A	G	0.0113
Threonate levels	5	3697678	-0.2285	0.0452	4.26904e-07	291	ebi-a-GCST90026275	rs149491097	T	C	0.0083
Threonate levels	5	128760332	-0.2576	0.0454	1.40699e-08	291	ebi-a-GCST90026275	rs79149449	A	G	0.0069
Threonate levels	5	92700914	-0.1413	0.0245	8.342e-09	291	ebi-a-GCST90026275	rs145489384	G	C	0.0247
Threonate levels	5	72588972	0.0422	0.0091	3.31597e-06	291	ebi-a-GCST90026275	rs10064046	T	C	0.7356
Threonate levels	5	14026741	-0.1433	0.0297	1.43199e-06	291	ebi-a-GCST90026275	rs16903027	T	C	0.0173
Threonate levels	5	25614168	-0.1361	0.0252	6.418e-08	291	ebi-a-GCST90026275	rs185005148	A	G	0.0249
Threonate levels	6	22683583	-0.2103	0.0454	3.69097e-06	291	ebi-a-GCST90026275	rs13216823	C	T	0.0083
Threonate levels	6	118553974	-0.1667	0.0309	6.74202e-08	291	ebi-a-GCST90026275	rs79210162	C	T	0.0211
Threonate levels	6	139081553	-0.1031	0.0208	7.50101e-07	291	ebi-a-GCST90026275	rs140349825	T	G	0.0322
Threonate levels	6	112518469	-0.2705	0.0377	6.95825e-13	291	ebi-a-GCST90026275	rs146857350	A	T	0.0066
Threonate levels	6	891483	-0.2699	0.0516	1.65101e-07	291	ebi-a-GCST90026275	rs186974323	G	T	0.0057
Threonate levels	6	7124630	-0.1966	0.0397	7.40099e-07	291	ebi-a-GCST90026275	rs140082130	G	T	0.0108
Threonate levels	6	42971843	-0.1468	0.0287	3.03103e-07	291	ebi-a-GCST90026275	rs35772949	A	G	0.0194
Threonate levels	6	90062316	-0.2801	0.0522	7.96893e-08	291	ebi-a-GCST90026275	rs149080068	G	C	0.0056
Threonate levels	6	110145373	-0.2334	0.0504	3.57602e-06	291	ebi-a-GCST90026275	rs79821177	A	G	0.009
Threonate levels	6	152621955	-0.2676	0.0436	8.04896e-10	291	ebi-a-GCST90026275	rs148405405	G	A	0.0084
Threonate levels	7	48052891	-0.2117	0.0408	2.151e-07	291	ebi-a-GCST90026275	rs144580260	A	T	0.0092
Threonate levels	7	115064566	-0.1493	0.0301	7.28903e-07	291	ebi-a-GCST90026275	rs144883667	A	G	0.0174
Threonate levels	7	124225106	-0.1789	0.0355	4.72302e-07	291	ebi-a-GCST90026275	rs73219089	G	A	0.0136
Threonate levels	7	48858362	-0.1097	0.0184	2.43501e-09	291	ebi-a-GCST90026275	rs74912454	T	C	0.0422
Threonate levels	7	12082686	-0.3653	0.0616	2.97303e-09	291	ebi-a-GCST90026275	rs143142132	T	C	0.0034
Threonate levels	7	11760783	-0.1462	0.0272	7.91006e-08	291	ebi-a-GCST90026275	rs140407951	A	C	0.0245
Threonate levels	7	108108752	-0.2374	0.0466	3.47096e-07	291	ebi-a-GCST90026275	rs117913421	G	A	0.0069
Threonate levels	8	38643093	-0.2702	0.0515	1.54099e-07	291	ebi-a-GCST90026275	rs117165863	G	A	0.0057
Threonate levels	8	57893223	0.1457	0.0294	7.33297e-07	291	ebi-a-GCST90026275	rs7018231	C	G	0.9779
Threonate levels	8	142220196	-0.2112	0.0456	3.57001e-06	291	ebi-a-GCST90026275	rs117975477	A	G	0.0086
Threonate levels	8	34460101	-0.2353	0.0457	2.56998e-07	291	ebi-a-GCST90026275	rs72640960	C	A	0.0086
Threonate levels	8	71354549	-0.12	0.0227	1.302e-07	291	ebi-a-GCST90026275	rs7818677	C	T	0.0325
Threonate levels	8	21773577	-0.3904	0.0539	4.56773e-13	291	ebi-a-GCST90026275	rs77222063	G	A	0.0054
Threonate levels	8	98553047	-0.282	0.0514	4.04297e-08	291	ebi-a-GCST90026275	rs62507353	C	G	0.0056
Threonate levels	9	84508511	-0.2787	0.0535	1.87901e-07	291	ebi-a-GCST90026275	rs77081359	G	C	0.0055
Threonate levels	9	98255438	-0.2699	0.0453	2.52703e-09	291	ebi-a-GCST90026275	rs28735184	C	T	0.0069
Threonate levels	9	127114091	-0.0938	0.019	8.202e-07	291	ebi-a-GCST90026275	rs11556890	A	C	0.0391
Threonate levels	9	120166309	-0.1406	0.027	1.99899e-07	291	ebi-a-GCST90026275	rs34914059	C	A	0.0206
Threonate levels	9	109306308	-0.2412	0.0525	4.33301e-06	291	ebi-a-GCST90026275	rs184700794	G	T	0.0056
Threonate levels	9	109309073	-0.1407	0.0295	1.81101e-06	291	ebi-a-GCST90026275	rs117558183	T	C	0.0184
Threonate levels	9	109818712	-0.2798	0.0515	5.54498e-08	291	ebi-a-GCST90026275	rs139013298	G	C	0.0057
Threonate levels	9	73787103	-0.2065	0.0334	6.37206e-10	291	ebi-a-GCST90026275	rs34045881	T	C	0.0174
Threonate levels	9	3924969	-0.2593	0.052	6.17803e-07	291	ebi-a-GCST90026275	rs117408829	G	A	0.0056
Threonate levels	9	23704505	-0.3854	0.0618	4.583e-10	291	ebi-a-GCST90026275	rs139991506	G	T	0.0034
Threonate levels	9	130804763	-0.1518	0.0298	3.36202e-07	291	ebi-a-GCST90026275	rs113669818	C	G	0.0123
Threonate levels	9	1029217	-0.2621	0.0534	9.00409e-07	291	ebi-a-GCST90026275	rs79723251	T	C	0.0055
Threonate levels	9	8949161	-0.1898	0.0327	6.27004e-09	291	ebi-a-GCST90026275	rs190279780	A	G	0.0138
Threonate levels	10	107319463	-0.3397	0.0616	3.55304e-08	291	ebi-a-GCST90026275	rs149019719	A	G	0.0034
Threonate levels	10	84429220	-0.1294	0.0261	6.97204e-07	291	ebi-a-GCST90026275	rs17100465	C	A	0.021
Threonate levels	10	4442148	-0.1115	0.0203	3.89296e-08	291	ebi-a-GCST90026275	rs74618686	G	T	0.0392
Threonate levels	10	86455932	-0.2415	0.0405	2.43703e-09	291	ebi-a-GCST90026275	rs117179365	G	A	0.009
Threonate levels	10	119014127	-0.3973	0.0639	5.07306e-10	291	ebi-a-GCST90026275	rs3026057	A	T	0.0034
Threonate levels	10	44331501	-0.3337	0.0616	6.06094e-08	291	ebi-a-GCST90026275	rs111715572	T	C	0.0034
Threonate levels	10	106681541	-0.0787	0.0171	4.33601e-06	291	ebi-a-GCST90026275	rs56366119	T	G	0.043
Threonate levels	10	93560402	-0.1834	0.0365	5.16297e-07	291	ebi-a-GCST90026275	rs78491345	T	A	0.0112
Threonate levels	11	89198675	-0.1334	0.0285	2.93697e-06	291	ebi-a-GCST90026275	rs146413546	C	T	0.0195
Threonate levels	11	79001449	-0.1595	0.0334	1.758e-06	291	ebi-a-GCST90026275	rs17137998	A	C	0.0152
Threonate levels	11	76757033	-0.1231	0.0255	1.41299e-06	291	ebi-a-GCST90026275	rs61902098	G	A	0.0231
Threonate levels	12	130793152	-0.1586	0.0292	5.434e-08	291	ebi-a-GCST90026275	rs146706381	G	C	0.0176
Threonate levels	12	100071313	-0.1696	0.035	1.27101e-06	291	ebi-a-GCST90026275	rs117819679	G	A	0.0124
Threonate levels	12	116329082	-0.1475	0.0257	8.95097e-09	291	ebi-a-GCST90026275	rs80324273	C	A	0.017
Threonate levels	12	1702561	-0.2152	0.046	2.91602e-06	291	ebi-a-GCST90026275	rs35524129	A	G	0.0069
Threonate levels	12	5458601	-0.0437	0.0088	6.28695e-07	291	ebi-a-GCST90026275	rs4766359	A	G	0.3269
Threonate levels	12	20250716	-0.1626	0.0333	1.01501e-06	291	ebi-a-GCST90026275	rs61288145	T	C	0.0139
Threonate levels	13	23613747	-0.2411	0.0451	9.09201e-08	291	ebi-a-GCST90026275	rs139753692	G	A	0.0069
Threonate levels	13	23061906	-0.302	0.0641	2.45703e-06	291	ebi-a-GCST90026275	rs10507310	G	A	0.0064
Threonate levels	14	33589265	-0.2506	0.0526	1.91999e-06	291	ebi-a-GCST90026275	rs138187811	G	A	0.006
Threonate levels	14	60859899	-0.3726	0.0619	1.706e-09	291	ebi-a-GCST90026275	rs146783469	G	A	0.0034
Threonate levels	14	23242980	-0.0459	0.01	4.49304e-06	291	ebi-a-GCST90026275	rs11568422	G	A	0.1966
Threonate levels	14	22200255	-0.2322	0.0448	2.14102e-07	291	ebi-a-GCST90026275	rs116360706	G	A	0.0092
Threonate levels	14	97824546	-0.1489	0.0323	4.04203e-06	291	ebi-a-GCST90026275	rs149177635	A	G	0.0143
Threonate levels	16	51641897	-0.1009	0.0194	1.85699e-07	291	ebi-a-GCST90026275	rs117173234	A	G	0.0431
Threonate levels	16	27163332	-0.3825	0.0617	5.61397e-10	291	ebi-a-GCST90026275	rs1399998	C	T	0.0034
Threonate levels	16	22944021	-0.1983	0.0382	2.07601e-07	291	ebi-a-GCST90026275	rs141568393	G	A	0.0109
Threonate levels	16	85976723	-0.0962	0.021	4.65704e-06	291	ebi-a-GCST90026275	rs57456011	A	C	0.035
Threonate levels	17	56484544	-0.2848	0.0513	2.90001e-08	291	ebi-a-GCST90026275	rs142008161	T	A	0.0056
Threonate levels	17	42751604	-0.3355	0.0615	5.03002e-08	291	ebi-a-GCST90026275	rs77266579	G	A	0.005
Threonate levels	17	75818923	-0.2075	0.0376	3.34904e-08	291	ebi-a-GCST90026275	rs77358175	G	A	0.0152
Threonate levels	18	65918645	-0.1929	0.0409	2.39999e-06	291	ebi-a-GCST90026275	rs143301611	G	C	0.0119
Threonate levels	18	2229527	-0.0762	0.0154	7.486e-07	291	ebi-a-GCST90026275	rs117473289	C	T	0.0603
Threonate levels	18	11272463	-0.1533	0.0304	4.66198e-07	291	ebi-a-GCST90026275	rs148105378	T	G	0.0194
Threonate levels	18	43249233	-0.2717	0.0514	1.25701e-07	291	ebi-a-GCST90026275	rs41307023	A	G	0.0057
Threonate levels	18	76571295	-0.1664	0.0326	3.33503e-07	291	ebi-a-GCST90026275	rs115527130	C	T	0.0138
Threonate levels	18	22671616	-0.1371	0.0294	3.23698e-06	291	ebi-a-GCST90026275	rs76799843	T	C	0.0174
Threonate levels	18	61868222	-0.1175	0.023	3.28897e-07	291	ebi-a-GCST90026275	rs4292016	G	A	0.0258
Threonate levels	18	40494893	-0.1351	0.0253	9.40589e-08	291	ebi-a-GCST90026275	rs12454633	A	G	0.0203
Threonate levels	19	33736653	-0.0915	0.018	3.91598e-07	291	ebi-a-GCST90026275	rs73043113	C	A	0.0497
Threonate levels	19	33334565	-0.1908	0.0411	3.43503e-06	291	ebi-a-GCST90026275	rs117148405	C	A	0.0088
Threonate levels	20	21557226	-0.1689	0.0347	1.166e-06	291	ebi-a-GCST90026275	rs80279377	G	T	0.0172
Threonate levels	21	40812833	-0.1969	0.0417	2.35201e-06	291	ebi-a-GCST90026275	rs141539908	C	T	0.0087
Threonate levels	21	38751879	-0.2606	0.0453	8.87606e-09	291	ebi-a-GCST90026275	rs77287961	A	G	0.0087
Threonate levels	21	28314693	-0.4025	0.0618	7.44561e-11	291	ebi-a-GCST90026275	rs147668949	A	G	0.0034
Threonate levels	22	21426173	-0.1546	0.0289	8.37009e-08	291	ebi-a-GCST90026275	rs190355005	T	C	0.0176
Threonate levels	22	20082165	-0.2094	0.0408	2.828e-07	291	ebi-a-GCST90026275	rs117376254	A	C	0.0119
N,n,n-trimethyl-alanylproline betaine (tmap) levels	1	50254735	-0.2208	0.044	5.20799e-07	291	ebi-a-GCST90026306	rs111894556	C	T	0.04
N,n,n-trimethyl-alanylproline betaine (tmap) levels	1	14155002	-0.43	0.0679	2.47298e-10	291	ebi-a-GCST90026306	rs75002318	A	G	0.0195
N,n,n-trimethyl-alanylproline betaine (tmap) levels	1	162796234	-0.5741	0.1216	2.35999e-06	291	ebi-a-GCST90026306	rs190510769	G	A	0.0068
N,n,n-trimethyl-alanylproline betaine (tmap) levels	1	94591899	-0.4304	0.0888	1.237e-06	291	ebi-a-GCST90026306	rs10128049	A	G	0.0107
N,n,n-trimethyl-alanylproline betaine (tmap) levels	1	69695436	-0.1783	0.0331	7.01795e-08	291	ebi-a-GCST90026306	rs2243444	T	C	0.0889
N,n,n-trimethyl-alanylproline betaine (tmap) levels	1	40623654	-0.833	0.1185	2.05684e-12	291	ebi-a-GCST90026306	rs187911107	G	C	0.0069
N,n,n-trimethyl-alanylproline betaine (tmap) levels	1	224784626	-0.3636	0.0629	7.36004e-09	291	ebi-a-GCST90026306	rs139319359	A	G	0.0218
N,n,n-trimethyl-alanylproline betaine (tmap) levels	1	165994034	-0.5209	0.092	1.51901e-08	291	ebi-a-GCST90026306	rs12040476	G	A	0.0095
N,n,n-trimethyl-alanylproline betaine (tmap) levels	1	10734140	-0.4525	0.089	3.64998e-07	291	ebi-a-GCST90026306	rs78994278	T	A	0.0138
N,n,n-trimethyl-alanylproline betaine (tmap) levels	1	150551256	-0.2421	0.049	7.68104e-07	291	ebi-a-GCST90026306	rs2737821	A	G	0.0415
N,n,n-trimethyl-alanylproline betaine (tmap) levels	1	214007596	-0.3964	0.0838	2.25299e-06	291	ebi-a-GCST90026306	rs146382815	A	G	0.0116
N,n,n-trimethyl-alanylproline betaine (tmap) levels	1	26507978	-0.4277	0.0803	1.00399e-07	291	ebi-a-GCST90026306	rs148831186	T	C	0.013
N,n,n-trimethyl-alanylproline betaine (tmap) levels	1	72712984	-0.6224	0.1216	3.08198e-07	291	ebi-a-GCST90026306	rs78154319	A	G	0.0068
N,n,n-trimethyl-alanylproline betaine (tmap) levels	1	78259429	-0.6869	0.1311	1.62499e-07	291	ebi-a-GCST90026306	rs138106681	T	C	0.0051
N,n,n-trimethyl-alanylproline betaine (tmap) levels	1	222012519	-0.3234	0.0626	2.43002e-07	291	ebi-a-GCST90026306	rs143961620	T	G	0.0193
N,n,n-trimethyl-alanylproline betaine (tmap) levels	2	12018984	-0.1732	0.0355	1.05201e-06	291	ebi-a-GCST90026306	rs11893982	G	C	0.0586
N,n,n-trimethyl-alanylproline betaine (tmap) levels	2	140595211	-0.2254	0.0451	5.95703e-07	291	ebi-a-GCST90026306	rs114344182	A	G	0.0455
N,n,n-trimethyl-alanylproline betaine (tmap) levels	2	142547176	-0.4182	0.0765	4.57004e-08	291	ebi-a-GCST90026306	rs182056179	G	A	0.0142
N,n,n-trimethyl-alanylproline betaine (tmap) levels	2	8293431	-0.4788	0.0988	1.245e-06	291	ebi-a-GCST90026306	rs73914458	C	T	0.0144
N,n,n-trimethyl-alanylproline betaine (tmap) levels	2	67241329	-0.211	0.0419	4.724e-07	291	ebi-a-GCST90026306	rs112864076	T	C	0.0494
N,n,n-trimethyl-alanylproline betaine (tmap) levels	2	117375691	-0.3245	0.0625	2.071e-07	291	ebi-a-GCST90026306	rs76512289	T	C	0.0218
N,n,n-trimethyl-alanylproline betaine (tmap) levels	2	85910799	-0.1181	0.0257	4.144e-06	291	ebi-a-GCST90026306	rs11695312	T	C	0.1555
N,n,n-trimethyl-alanylproline betaine (tmap) levels	2	234646664	-0.3902	0.0731	9.55807e-08	291	ebi-a-GCST90026306	rs11902624	C	T	0.0151
N,n,n-trimethyl-alanylproline betaine (tmap) levels	2	118743780	-0.3272	0.0637	2.82501e-07	291	ebi-a-GCST90026306	rs147601291	A	G	0.0233
N,n,n-trimethyl-alanylproline betaine (tmap) levels	2	22718034	-0.569	0.1175	1.28399e-06	291	ebi-a-GCST90026306	rs145767065	T	C	0.0066
N,n,n-trimethyl-alanylproline betaine (tmap) levels	2	179194927	-0.5535	0.1198	3.83504e-06	291	ebi-a-GCST90026306	rs76417110	T	C	0.0085
N,n,n-trimethyl-alanylproline betaine (tmap) levels	2	184551814	-0.4671	0.0912	3.04902e-07	291	ebi-a-GCST90026306	rs114305539	A	G	0.0132
N,n,n-trimethyl-alanylproline betaine (tmap) levels	3	59855434	-0.3117	0.0493	2.56803e-10	291	ebi-a-GCST90026306	rs149076105	T	C	0.0258
N,n,n-trimethyl-alanylproline betaine (tmap) levels	3	21770057	-0.2792	0.0581	1.51999e-06	291	ebi-a-GCST90026306	rs17619910	T	A	0.0261
N,n,n-trimethyl-alanylproline betaine (tmap) levels	3	151166058	-0.3957	0.066	1.97401e-09	291	ebi-a-GCST90026306	rs17204557	A	G	0.0211
N,n,n-trimethyl-alanylproline betaine (tmap) levels	3	85139798	-0.288	0.0534	6.98908e-08	291	ebi-a-GCST90026306	rs111412178	A	G	0.024
N,n,n-trimethyl-alanylproline betaine (tmap) levels	3	117239102	-0.5414	0.1044	2.12398e-07	291	ebi-a-GCST90026306	rs147171178	C	T	0.0121
N,n,n-trimethyl-alanylproline betaine (tmap) levels	3	52052907	-0.5962	0.0939	2.20999e-10	291	ebi-a-GCST90026306	rs150797361	A	G	0.0096
N,n,n-trimethyl-alanylproline betaine (tmap) levels	3	187496111	-0.2264	0.0494	4.65597e-06	291	ebi-a-GCST90026306	rs79654547	G	A	0.0293
N,n,n-trimethyl-alanylproline betaine (tmap) levels	3	32264214	-0.3872	0.065	2.57502e-09	291	ebi-a-GCST90026306	rs4129569	T	G	0.0186
N,n,n-trimethyl-alanylproline betaine (tmap) levels	3	187895078	-0.6248	0.1244	5.08195e-07	291	ebi-a-GCST90026306	rs112324314	A	G	0.0066
N,n,n-trimethyl-alanylproline betaine (tmap) levels	3	186821890	-0.5636	0.1204	2.83903e-06	291	ebi-a-GCST90026306	rs561803712	C	G	0.0072
N,n,n-trimethyl-alanylproline betaine (tmap) levels	3	123072601	-0.3568	0.0774	4.06303e-06	291	ebi-a-GCST90026306	rs181611102	T	C	0.0152
N,n,n-trimethyl-alanylproline betaine (tmap) levels	3	72875022	-0.6396	0.1366	2.83798e-06	291	ebi-a-GCST90026306	rs115077075	C	T	0.0048
N,n,n-trimethyl-alanylproline betaine (tmap) levels	4	135441272	-0.2171	0.0473	4.33301e-06	291	ebi-a-GCST90026306	rs150877642	G	T	0.0348
N,n,n-trimethyl-alanylproline betaine (tmap) levels	4	176753851	-0.4668	0.099	2.43602e-06	291	ebi-a-GCST90026306	rs76951395	T	C	0.0145
N,n,n-trimethyl-alanylproline betaine (tmap) levels	4	188062807	-0.3184	0.0625	3.46697e-07	291	ebi-a-GCST90026306	rs115306522	T	C	0.024
N,n,n-trimethyl-alanylproline betaine (tmap) levels	4	116939341	-0.5648	0.1017	2.813e-08	291	ebi-a-GCST90026306	rs7675864	A	G	0.0071
N,n,n-trimethyl-alanylproline betaine (tmap) levels	4	127821495	-0.5624	0.12	2.78702e-06	291	ebi-a-GCST90026306	rs115648616	T	G	0.0072
N,n,n-trimethyl-alanylproline betaine (tmap) levels	4	55831694	0.1755	0.0296	3.13098e-09	291	ebi-a-GCST90026306	rs6554218	C	A	0.9055
N,n,n-trimethyl-alanylproline betaine (tmap) levels	4	91383333	-0.4867	0.1032	2.42097e-06	291	ebi-a-GCST90026306	rs115851057	A	G	0.01
N,n,n-trimethyl-alanylproline betaine (tmap) levels	4	162626040	0.6415	0.1347	1.91999e-06	291	ebi-a-GCST90026306	rs11100383	A	G	0.9951
N,n,n-trimethyl-alanylproline betaine (tmap) levels	5	26516643	-0.4044	0.0814	6.79094e-07	291	ebi-a-GCST90026306	rs115682048	T	G	0.0132
N,n,n-trimethyl-alanylproline betaine (tmap) levels	5	84083114	-0.6271	0.113	2.837e-08	291	ebi-a-GCST90026306	rs77371785	T	C	0.0094
N,n,n-trimethyl-alanylproline betaine (tmap) levels	5	163146525	-0.8737	0.1534	1.23299e-08	291	ebi-a-GCST90026306	rs12187218	A	G	0.0036
N,n,n-trimethyl-alanylproline betaine (tmap) levels	5	60616525	-0.5425	0.0916	3.16301e-09	291	ebi-a-GCST90026306	rs77132701	C	T	0.0103
N,n,n-trimethyl-alanylproline betaine (tmap) levels	5	179645825	-0.3324	0.0704	2.34898e-06	291	ebi-a-GCST90026306	rs3111528	A	T	0.0176
N,n,n-trimethyl-alanylproline betaine (tmap) levels	5	62930253	-0.4651	0.0755	7.11492e-10	291	ebi-a-GCST90026306	rs114856368	A	C	0.0168
N,n,n-trimethyl-alanylproline betaine (tmap) levels	5	33377116	-0.3666	0.0709	2.36597e-07	291	ebi-a-GCST90026306	rs111457729	A	T	0.0114
N,n,n-trimethyl-alanylproline betaine (tmap) levels	5	127618642	-0.4963	0.108	4.347e-06	291	ebi-a-GCST90026306	rs76835745	A	G	0.0071
N,n,n-trimethyl-alanylproline betaine (tmap) levels	5	174769587	-0.4255	0.0814	1.75001e-07	291	ebi-a-GCST90026306	rs76373994	G	A	0.0151
N,n,n-trimethyl-alanylproline betaine (tmap) levels	5	39774674	-0.1871	0.0394	2.066e-06	291	ebi-a-GCST90026306	rs78965840	G	A	0.0529
N,n,n-trimethyl-alanylproline betaine (tmap) levels	5	120415134	-0.3836	0.0721	1.04501e-07	291	ebi-a-GCST90026306	rs17513894	G	A	0.0199
N,n,n-trimethyl-alanylproline betaine (tmap) levels	6	159684484	-0.5536	0.1131	9.93711e-07	291	ebi-a-GCST90026306	rs116003960	T	C	0.0096
N,n,n-trimethyl-alanylproline betaine (tmap) levels	6	164846516	-0.5133	0.0952	7.01504e-08	291	ebi-a-GCST90026306	rs78327520	A	G	0.0185
N,n,n-trimethyl-alanylproline betaine (tmap) levels	6	74325031	-0.2458	0.0536	4.54601e-06	291	ebi-a-GCST90026306	rs146729568	T	C	0.0403
N,n,n-trimethyl-alanylproline betaine (tmap) levels	6	7906748	-0.181	0.0359	4.66004e-07	291	ebi-a-GCST90026306	rs137933010	A	G	0.0711
N,n,n-trimethyl-alanylproline betaine (tmap) levels	6	35509210	-0.3561	0.0768	3.58996e-06	291	ebi-a-GCST90026306	rs78607166	T	C	0.0162
N,n,n-trimethyl-alanylproline betaine (tmap) levels	6	155789293	-0.97	0.1381	2.18625e-12	291	ebi-a-GCST90026306	rs143906106	A	T	0.0052
N,n,n-trimethyl-alanylproline betaine (tmap) levels	6	1981115	-1.34	0.2594	2.40398e-07	291	ebi-a-GCST90026306	rs150394211	T	C	0.0033
N,n,n-trimethyl-alanylproline betaine (tmap) levels	6	17014495	-0.5081	0.0927	4.16198e-08	291	ebi-a-GCST90026306	rs143126392	G	A	0.0098
N,n,n-trimethyl-alanylproline betaine (tmap) levels	6	25685716	-0.6047	0.1129	8.41298e-08	291	ebi-a-GCST90026306	rs77197878	G	A	0.0095
N,n,n-trimethyl-alanylproline betaine (tmap) levels	6	144726556	-0.2913	0.062	2.63998e-06	291	ebi-a-GCST90026306	rs9496964	C	T	0.0246
N,n,n-trimethyl-alanylproline betaine (tmap) levels	6	52303361	-0.1826	0.0384	1.98902e-06	291	ebi-a-GCST90026306	rs3804505	A	G	0.0647
N,n,n-trimethyl-alanylproline betaine (tmap) levels	6	148058724	-0.3453	0.0733	2.49701e-06	291	ebi-a-GCST90026306	rs76601327	A	G	0.0169
N,n,n-trimethyl-alanylproline betaine (tmap) levels	6	166974351	-0.2897	0.0598	1.26299e-06	291	ebi-a-GCST90026306	rs78024037	T	C	0.0245
N,n,n-trimethyl-alanylproline betaine (tmap) levels	7	25927115	-0.4331	0.0874	7.33398e-07	291	ebi-a-GCST90026306	rs7776887	T	C	0.018
N,n,n-trimethyl-alanylproline betaine (tmap) levels	7	140051722	-0.2647	0.0432	9.28304e-10	291	ebi-a-GCST90026306	rs3936105	T	C	0.0387
N,n,n-trimethyl-alanylproline betaine (tmap) levels	7	79583255	-0.552	0.1133	1.09499e-06	291	ebi-a-GCST90026306	rs544808533	C	A	0.009
N,n,n-trimethyl-alanylproline betaine (tmap) levels	7	147188278	-0.5265	0.0975	6.68498e-08	291	ebi-a-GCST90026306	rs118173313	T	C	0.0189
N,n,n-trimethyl-alanylproline betaine (tmap) levels	7	742904	-0.6208	0.1186	1.65699e-07	291	ebi-a-GCST90026306	rs147957223	C	T	0.0099
N,n,n-trimethyl-alanylproline betaine (tmap) levels	7	110497818	-0.4636	0.0928	5.90799e-07	291	ebi-a-GCST90026306	rs7806849	T	C	0.0198
N,n,n-trimethyl-alanylproline betaine (tmap) levels	8	28579457	-0.5126	0.0887	7.47808e-09	291	ebi-a-GCST90026306	rs60444711	A	G	0.0135
N,n,n-trimethyl-alanylproline betaine (tmap) levels	8	18288464	-0.3816	0.0757	4.57804e-07	291	ebi-a-GCST90026306	rs74584986	C	A	0.0152
N,n,n-trimethyl-alanylproline betaine (tmap) levels	8	924437	-0.298	0.0623	1.70699e-06	291	ebi-a-GCST90026306	rs7357450	A	G	0.0256
N,n,n-trimethyl-alanylproline betaine (tmap) levels	8	67756016	-0.6687	0.0916	2.81903e-13	291	ebi-a-GCST90026306	rs112414595	A	G	0.0099
N,n,n-trimethyl-alanylproline betaine (tmap) levels	8	121045523	-0.8567	0.1665	2.67701e-07	291	ebi-a-GCST90026306	rs147626496	A	G	0.0035
N,n,n-trimethyl-alanylproline betaine (tmap) levels	8	71916262	-0.4871	0.096	3.91498e-07	291	ebi-a-GCST90026306	rs13271908	C	T	0.0153
N,n,n-trimethyl-alanylproline betaine (tmap) levels	8	142676922	-0.3542	0.0767	3.84804e-06	291	ebi-a-GCST90026306	rs140637611	A	G	0.0163
N,n,n-trimethyl-alanylproline betaine (tmap) levels	8	55498518	-0.4041	0.0845	1.73002e-06	291	ebi-a-GCST90026306	rs144168838	T	C	0.013
N,n,n-trimethyl-alanylproline betaine (tmap) levels	9	12660136	-0.3329	0.0695	1.661e-06	291	ebi-a-GCST90026306	rs151074999	C	G	0.0197
N,n,n-trimethyl-alanylproline betaine (tmap) levels	9	78288068	-0.4388	0.0923	1.98999e-06	291	ebi-a-GCST90026306	rs182454938	G	A	0.0094
N,n,n-trimethyl-alanylproline betaine (tmap) levels	9	78741848	-0.5526	0.1004	3.67502e-08	291	ebi-a-GCST90026306	rs77995548	C	T	0.01
N,n,n-trimethyl-alanylproline betaine (tmap) levels	9	113008515	-0.3765	0.065	6.80503e-09	291	ebi-a-GCST90026306	rs117055492	A	C	0.0188
N,n,n-trimethyl-alanylproline betaine (tmap) levels	9	117592638	-0.2498	0.0506	7.92392e-07	291	ebi-a-GCST90026306	rs2006996	C	T	0.0352
N,n,n-trimethyl-alanylproline betaine (tmap) levels	9	93324037	-0.4683	0.0939	6.10394e-07	291	ebi-a-GCST90026306	rs79231526	A	C	0.0139
N,n,n-trimethyl-alanylproline betaine (tmap) levels	9	113342655	-0.3014	0.0642	2.66698e-06	291	ebi-a-GCST90026306	rs76586117	T	C	0.0222
N,n,n-trimethyl-alanylproline betaine (tmap) levels	9	114742166	-0.5689	0.0894	2.006e-10	291	ebi-a-GCST90026306	rs142839470	G	A	0.0109
N,n,n-trimethyl-alanylproline betaine (tmap) levels	9	128751339	-0.7383	0.1303	1.47001e-08	291	ebi-a-GCST90026306	rs10987084	A	T	0.0051
N,n,n-trimethyl-alanylproline betaine (tmap) levels	9	92240897	-0.3531	0.0656	7.16193e-08	291	ebi-a-GCST90026306	rs76800575	T	C	0.0203
N,n,n-trimethyl-alanylproline betaine (tmap) levels	10	43761779	-0.2886	0.0618	2.95999e-06	291	ebi-a-GCST90026306	rs112501789	T	C	0.0263
N,n,n-trimethyl-alanylproline betaine (tmap) levels	10	89623323	-0.5184	0.0976	1.102e-07	291	ebi-a-GCST90026306	rs1044322	A	G	0.008
N,n,n-trimethyl-alanylproline betaine (tmap) levels	10	85680081	-0.3991	0.0857	3.20701e-06	291	ebi-a-GCST90026306	rs34374723	A	G	0.0129
N,n,n-trimethyl-alanylproline betaine (tmap) levels	10	102878580	-0.4115	0.0724	1.333e-08	291	ebi-a-GCST90026306	rs12783463	T	C	0.0165
N,n,n-trimethyl-alanylproline betaine (tmap) levels	10	80743410	-0.5735	0.1073	8.96107e-08	291	ebi-a-GCST90026306	rs74708495	T	C	0.008
N,n,n-trimethyl-alanylproline betaine (tmap) levels	11	21091725	-0.4014	0.0824	1.12199e-06	291	ebi-a-GCST90026306	rs17298726	G	A	0.0132
N,n,n-trimethyl-alanylproline betaine (tmap) levels	11	24856164	0.5209	0.0797	6.40767e-11	291	ebi-a-GCST90026306	rs2631485	G	T	0.9861
N,n,n-trimethyl-alanylproline betaine (tmap) levels	11	6417627	-0.2241	0.0467	1.626e-06	291	ebi-a-GCST90026306	rs55869916	C	G	0.0408
N,n,n-trimethyl-alanylproline betaine (tmap) levels	11	98317968	-0.6643	0.0974	9.14534e-12	291	ebi-a-GCST90026306	rs77169161	T	A	0.0084
N,n,n-trimethyl-alanylproline betaine (tmap) levels	11	35546845	-0.4664	0.0929	5.14198e-07	291	ebi-a-GCST90026306	rs7121969	A	C	0.0175
N,n,n-trimethyl-alanylproline betaine (tmap) levels	11	101688175	-0.3162	0.0624	4.03896e-07	291	ebi-a-GCST90026306	rs80311407	T	C	0.0222
N,n,n-trimethyl-alanylproline betaine (tmap) levels	11	79598904	-0.5945	0.1281	3.46003e-06	291	ebi-a-GCST90026306	rs73499982	C	A	0.0066
N,n,n-trimethyl-alanylproline betaine (tmap) levels	11	116355788	-0.3522	0.0618	1.18599e-08	291	ebi-a-GCST90026306	rs138697506	G	A	0.0248
N,n,n-trimethyl-alanylproline betaine (tmap) levels	11	11025570	-0.4228	0.0861	9.00306e-07	291	ebi-a-GCST90026306	rs17425774	C	G	0.0141
N,n,n-trimethyl-alanylproline betaine (tmap) levels	11	78914042	-0.3248	0.071	4.79303e-06	291	ebi-a-GCST90026306	rs12417979	G	C	0.0172
N,n,n-trimethyl-alanylproline betaine (tmap) levels	12	111359541	-0.2644	0.0502	1.36e-07	291	ebi-a-GCST90026306	rs12427105	T	C	0.0358
N,n,n-trimethyl-alanylproline betaine (tmap) levels	12	26534845	-0.6906	0.1066	9.36699e-11	291	ebi-a-GCST90026306	rs77596507	T	C	0.01
N,n,n-trimethyl-alanylproline betaine (tmap) levels	12	125478848	-0.541	0.0987	4.20998e-08	291	ebi-a-GCST90026306	rs79390129	A	C	0.0145
N,n,n-trimethyl-alanylproline betaine (tmap) levels	12	128778036	-0.3767	0.079	1.86299e-06	291	ebi-a-GCST90026306	rs150942244	T	C	0.0142
N,n,n-trimethyl-alanylproline betaine (tmap) levels	12	53350638	-0.441	0.096	4.33202e-06	291	ebi-a-GCST90026306	rs113518787	C	G	0.0102
N,n,n-trimethyl-alanylproline betaine (tmap) levels	12	20577295	-0.2096	0.0431	1.166e-06	291	ebi-a-GCST90026306	rs79309241	C	T	0.0555
N,n,n-trimethyl-alanylproline betaine (tmap) levels	12	65324735	-0.3597	0.0744	1.32999e-06	291	ebi-a-GCST90026306	rs3910533	C	G	0.0255
N,n,n-trimethyl-alanylproline betaine (tmap) levels	12	29497690	-0.5718	0.0905	2.64399e-10	291	ebi-a-GCST90026306	rs17658749	A	T	0.0122
N,n,n-trimethyl-alanylproline betaine (tmap) levels	13	82420177	-0.524	0.0863	1.281e-09	291	ebi-a-GCST90026306	rs137931317	C	T	0.0209
N,n,n-trimethyl-alanylproline betaine (tmap) levels	13	23325543	-0.4417	0.0714	6.19199e-10	291	ebi-a-GCST90026306	rs111451582	G	T	0.0155
N,n,n-trimethyl-alanylproline betaine (tmap) levels	13	27945150	-0.1538	0.031	7.12e-07	291	ebi-a-GCST90026306	rs79593868	T	C	0.0929
N,n,n-trimethyl-alanylproline betaine (tmap) levels	14	91610122	-0.7211	0.133	5.86003e-08	291	ebi-a-GCST90026306	rs183355103	G	T	0.0049
N,n,n-trimethyl-alanylproline betaine (tmap) levels	14	89360778	-0.3188	0.0666	1.67302e-06	291	ebi-a-GCST90026306	rs8011382	C	T	0.0246
N,n,n-trimethyl-alanylproline betaine (tmap) levels	14	100082470	-0.304	0.0625	1.16501e-06	291	ebi-a-GCST90026306	rs75668445	C	T	0.0172
N,n,n-trimethyl-alanylproline betaine (tmap) levels	14	24534206	-0.4447	0.0974	4.92504e-06	291	ebi-a-GCST90026306	rs139165380	A	G	0.0081
N,n,n-trimethyl-alanylproline betaine (tmap) levels	15	61317727	-0.481	0.0912	1.31801e-07	291	ebi-a-GCST90026306	rs74018180	A	G	0.0118
N,n,n-trimethyl-alanylproline betaine (tmap) levels	15	95016551	-0.6557	0.1345	1.079e-06	291	ebi-a-GCST90026306	rs74754770	G	A	0.0051
N,n,n-trimethyl-alanylproline betaine (tmap) levels	15	63117229	-0.8988	0.1532	4.43302e-09	291	ebi-a-GCST90026306	rs74474315	T	C	0.0035
N,n,n-trimethyl-alanylproline betaine (tmap) levels	15	50622453	-0.4037	0.0863	2.86999e-06	291	ebi-a-GCST90026306	rs76218118	C	T	0.0128
N,n,n-trimethyl-alanylproline betaine (tmap) levels	15	51080306	-0.3664	0.0609	1.72799e-09	291	ebi-a-GCST90026306	rs111547493	G	A	0.0233
N,n,n-trimethyl-alanylproline betaine (tmap) levels	16	89981920	-0.4783	0.0932	2.90402e-07	291	ebi-a-GCST90026306	rs117991811	A	G	0.0095
N,n,n-trimethyl-alanylproline betaine (tmap) levels	17	41752266	-0.4863	0.0813	2.24099e-09	291	ebi-a-GCST90026306	rs150565883	C	T	0.0127
N,n,n-trimethyl-alanylproline betaine (tmap) levels	17	68244922	-0.2378	0.0513	3.53598e-06	291	ebi-a-GCST90026306	rs141191880	A	C	0.0374
N,n,n-trimethyl-alanylproline betaine (tmap) levels	17	35932895	-0.2783	0.0575	1.27201e-06	291	ebi-a-GCST90026306	rs74428077	C	G	0.0258
N,n,n-trimethyl-alanylproline betaine (tmap) levels	18	3028361	-0.2181	0.0462	2.35201e-06	291	ebi-a-GCST90026306	rs8098490	T	G	0.0444
N,n,n-trimethyl-alanylproline betaine (tmap) levels	18	63591085	-0.3077	0.066	3.09599e-06	291	ebi-a-GCST90026306	rs138888086	T	A	0.0198
N,n,n-trimethyl-alanylproline betaine (tmap) levels	18	42064700	-0.2109	0.0425	7.14694e-07	291	ebi-a-GCST90026306	rs79592279	G	A	0.0515
N,n,n-trimethyl-alanylproline betaine (tmap) levels	18	31210238	-0.4731	0.0687	5.78762e-12	291	ebi-a-GCST90026306	rs141627396	C	G	0.0138
N,n,n-trimethyl-alanylproline betaine (tmap) levels	18	4149711	-0.4205	0.0869	1.29601e-06	291	ebi-a-GCST90026306	rs967246	A	G	0.0117
N,n,n-trimethyl-alanylproline betaine (tmap) levels	18	70017483	-0.1913	0.0395	1.275e-06	291	ebi-a-GCST90026306	rs4891995	G	C	0.057
N,n,n-trimethyl-alanylproline betaine (tmap) levels	19	749331	-0.3162	0.0654	1.327e-06	291	ebi-a-GCST90026306	rs77199163	C	A	0.024
N,n,n-trimethyl-alanylproline betaine (tmap) levels	19	33277263	-0.5432	0.1184	4.48497e-06	291	ebi-a-GCST90026306	rs142794853	G	A	0.0066
N,n,n-trimethyl-alanylproline betaine (tmap) levels	20	19409530	-0.2822	0.0569	7.21107e-07	291	ebi-a-GCST90026306	rs3790201	A	G	0.0274
N,n,n-trimethyl-alanylproline betaine (tmap) levels	20	54535731	-0.2464	0.0491	5.09296e-07	291	ebi-a-GCST90026306	rs117606490	G	A	0.031
N,n,n-trimethyl-alanylproline betaine (tmap) levels	21	24440200	-0.325	0.068	1.77301e-06	291	ebi-a-GCST90026306	rs76813761	G	T	0.02
N,n,n-trimethyl-alanylproline betaine (tmap) levels	21	47838940	-0.2112	0.0374	1.56099e-08	291	ebi-a-GCST90026306	rs140043115	A	G	0.0553
N,n,n-trimethyl-alanylproline betaine (tmap) levels	21	33640966	-0.2791	0.0579	1.44301e-06	291	ebi-a-GCST90026306	rs56768797	C	T	0.0215
N,n,n-trimethyl-alanylproline betaine (tmap) levels	21	23364335	-0.6678	0.133	5.17404e-07	291	ebi-a-GCST90026306	rs148277365	A	G	0.0051
N,n,n-trimethyl-alanylproline betaine (tmap) levels	22	43622616	0.0935	0.0203	4.33501e-06	291	ebi-a-GCST90026306	rs139011	G	C	0.7283
N6-methyllysine levels	1	92488274	0.3487	0.0738	2.30001e-06	291	ebi-a-GCST90026336	rs6693563	G	A	0.0825
N6-methyllysine levels	2	213585008	0.3476	0.0758	4.56405e-06	291	ebi-a-GCST90026336	rs7565133	C	T	0.0893
N6-methyllysine levels	2	137360872	0.2615	0.0563	3.408e-06	291	ebi-a-GCST90026336	rs10928567	G	C	0.1591
N6-methyllysine levels	4	38514293	0.2174	0.0473	4.38198e-06	291	ebi-a-GCST90026336	rs17500058	G	A	0.2354
N6-methyllysine levels	5	31682330	0.2152	0.0447	1.44301e-06	291	ebi-a-GCST90026336	rs40810	G	A	0.677
N6-methyllysine levels	9	14695165	-0.3825	0.0823	3.34996e-06	291	ebi-a-GCST90026336	rs67921684	A	C	0.0605
N6-methyllysine levels	9	7288847	0.2921	0.0629	3.35598e-06	291	ebi-a-GCST90026336	rs913585	C	T	0.11
N6-methyllysine levels	10	100148176	-0.6467	0.0215	3.31131e-198	291	ebi-a-GCST90026336	rs2147896	G	A	0.3701
N6-methyllysine levels	10	88348758	-0.1945	0.0426	4.95895e-06	291	ebi-a-GCST90026336	rs10887626	A	G	0.2963
N6-methyllysine levels	14	69373836	0.2722	0.0555	9.45192e-07	291	ebi-a-GCST90026336	rs2003746	G	A	0.163
N6-methyllysine levels	14	71695469	-0.2137	0.0418	3.22797e-07	291	ebi-a-GCST90026336	rs10139524	A	G	0.464
Lysine levels	1	70986547	-0.0322	0.0067	1.57601e-06	291	ebi-a-GCST90026004	rs10889879	G	A	0.5422
Lysine levels	1	236374985	-0.0345	0.0072	1.60602e-06	291	ebi-a-GCST90026004	rs1254203	T	G	0.4171
Lysine levels	1	166085258	-0.0663	0.0127	1.695e-07	291	ebi-a-GCST90026004	rs80088544	C	T	0.0857
Lysine levels	1	241326614	-0.0865	0.0183	2.44101e-06	291	ebi-a-GCST90026004	rs6657481	C	T	0.0399
Lysine levels	3	22074980	0.0589	0.0129	4.635e-06	291	ebi-a-GCST90026004	rs75480352	A	T	0.0882
Lysine levels	3	124963030	0.1542	0.0306	4.57004e-07	291	ebi-a-GCST90026004	rs34533587	T	C	0.0148
Lysine levels	6	37449717	0.1638	0.0334	9.36009e-07	291	ebi-a-GCST90026004	rs114205519	C	G	0.0142
Lysine levels	6	106916542	0.0321	0.0068	2.74397e-06	291	ebi-a-GCST90026004	rs6919249	A	G	0.411
Lysine levels	12	12732360	0.0497	0.0101	8.48106e-07	291	ebi-a-GCST90026004	rs4763847	T	C	0.8741
Lysine levels	13	67528300	0.1313	0.0281	2.88297e-06	291	ebi-a-GCST90026004	rs61959226	G	T	0.0172
Lysine levels	14	51666506	-0.0498	0.0109	4.91598e-06	291	ebi-a-GCST90026004	rs72688748	C	T	0.1065
Lysine levels	14	82466792	0.0623	0.0133	2.625e-06	291	ebi-a-GCST90026004	rs79558825	T	G	0.0694
Malate levels	1	113249176	-0.0953	0.0201	2.115e-06	291	ebi-a-GCST90026034	rs147567103	T	C	0.012
Malate levels	1	159162024	0.0259	0.0057	4.53503e-06	291	ebi-a-GCST90026034	rs4656165	C	G	0.2006
Malate levels	1	7970075	-0.0208	0.0045	4.00396e-06	291	ebi-a-GCST90026034	rs664673	T	C	0.5881
Malate levels	2	33616074	-0.0553	0.0105	1.30801e-07	291	ebi-a-GCST90026034	rs80073445	C	T	0.0491
Malate levels	2	116932859	-0.0213	0.0045	1.78599e-06	291	ebi-a-GCST90026034	rs10048776	G	A	0.3815
Malate levels	2	157095324	0.0817	0.0164	6.221e-07	291	ebi-a-GCST90026034	rs1226404	C	T	0.9782
Malate levels	2	108888494	0.093	0.0153	1.15699e-09	291	ebi-a-GCST90026034	rs115708720	T	C	0.0216
Malate levels	3	15235256	0.0463	0.01	3.34603e-06	291	ebi-a-GCST90026034	rs28838984	A	G	0.0572
Malate levels	4	58013545	-0.0424	0.0088	1.356e-06	291	ebi-a-GCST90026034	rs12507841	A	G	0.0751
Malate levels	5	17789202	0.0374	0.0077	1.03999e-06	291	ebi-a-GCST90026034	rs7718702	A	G	0.0971
Malate levels	6	164696293	0.0217	0.0047	3.82499e-06	291	ebi-a-GCST90026034	rs2078099	G	A	0.4069
Malate levels	7	138060385	-0.0286	0.0056	4.08103e-07	291	ebi-a-GCST90026034	rs6467764	C	G	0.1895
Malate levels	8	132734674	-0.0821	0.0176	3.06598e-06	291	ebi-a-GCST90026034	rs58737269	A	T	0.0181
Malate levels	10	37613891	0.0463	0.0095	1.09499e-06	291	ebi-a-GCST90026034	rs111575249	A	G	0.0585
Malate levels	10	95854556	0.0649	0.0141	4.20397e-06	291	ebi-a-GCST90026034	rs41291126	T	G	0.0258
Malate levels	13	65087079	0.049	0.0102	1.487e-06	291	ebi-a-GCST90026034	rs11840901	G	A	0.0488
Malate levels	13	42184822	0.0279	0.0061	4.19904e-06	291	ebi-a-GCST90026034	rs4942069	G	T	0.1849
Malate levels	14	90158979	-0.0354	0.0077	4.95097e-06	291	ebi-a-GCST90026034	rs78209542	C	G	0.0943
Malate levels	16	76666436	0.0434	0.0075	8.60994e-09	291	ebi-a-GCST90026034	rs28778981	C	G	0.0867
Malate levels	17	35157853	-0.0211	0.0046	4.23897e-06	291	ebi-a-GCST90026034	rs295858	G	A	0.7045
Malate levels	17	54906898	0.0831	0.018	4.07596e-06	291	ebi-a-GCST90026034	rs116896692	A	G	0.0163
1-stearoyl-gpc (18:0) levels	1	16057029	0.6842	0.1171	5.12495e-09	291	ebi-a-GCST90026064	rs116455686	G	A	0.0034
1-stearoyl-gpc (18:0) levels	1	30030233	0.195	0.0381	3.12399e-07	291	ebi-a-GCST90026064	rs116768866	A	G	0.0346
1-stearoyl-gpc (18:0) levels	1	198620524	0.2302	0.0484	1.93299e-06	291	ebi-a-GCST90026064	rs140015735	C	G	0.0227
1-stearoyl-gpc (18:0) levels	1	36960398	0.2997	0.0642	3.039e-06	291	ebi-a-GCST90026064	rs78268551	C	T	0.0123
1-stearoyl-gpc (18:0) levels	2	141451651	-0.223	0.0482	3.72598e-06	291	ebi-a-GCST90026064	rs115355582	A	T	0.0224
1-stearoyl-gpc (18:0) levels	2	165294526	0.2561	0.0468	4.48601e-08	291	ebi-a-GCST90026064	rs115893718	T	G	0.022
1-stearoyl-gpc (18:0) levels	2	50268036	0.4167	0.0889	2.74303e-06	291	ebi-a-GCST90026064	rs141875806	A	G	0.008
1-stearoyl-gpc (18:0) levels	2	18033652	0.4491	0.0748	1.89601e-09	291	ebi-a-GCST90026064	rs116478736	G	C	0.0091
1-stearoyl-gpc (18:0) levels	2	105484434	0.2973	0.0589	4.36104e-07	291	ebi-a-GCST90026064	rs111622467	A	C	0.0139
1-stearoyl-gpc (18:0) levels	2	125072593	0.2356	0.0464	3.72804e-07	291	ebi-a-GCST90026064	rs13029268	A	G	0.0204
1-stearoyl-gpc (18:0) levels	3	189815115	0.3685	0.0694	1.11299e-07	291	ebi-a-GCST90026064	rs6762865	T	C	0.0103
1-stearoyl-gpc (18:0) levels	3	59495056	0.2895	0.0622	3.24997e-06	291	ebi-a-GCST90026064	rs112333802	T	C	0.0137
1-stearoyl-gpc (18:0) levels	3	56712977	0.1547	0.0332	3.28398e-06	291	ebi-a-GCST90026064	rs9860863	G	C	0.0455
1-stearoyl-gpc (18:0) levels	3	168591110	0.3074	0.0669	4.27504e-06	291	ebi-a-GCST90026064	rs76932039	G	T	0.0126
1-stearoyl-gpc (18:0) levels	3	177891973	-0.1302	0.0278	2.72797e-06	291	ebi-a-GCST90026064	rs41484050	G	T	0.0719
1-stearoyl-gpc (18:0) levels	4	47038276	0.3729	0.0794	2.66999e-06	291	ebi-a-GCST90026064	rs77427453	A	G	0.0121
1-stearoyl-gpc (18:0) levels	4	23924897	0.2839	0.0601	2.31302e-06	291	ebi-a-GCST90026064	rs78390870	C	T	0.0165
1-stearoyl-gpc (18:0) levels	4	163175792	0.7456	0.1154	1.05801e-10	291	ebi-a-GCST90026064	rs146915029	G	A	0.0034
1-stearoyl-gpc (18:0) levels	4	167724963	-0.1571	0.0335	2.813e-06	291	ebi-a-GCST90026064	rs11131987	G	T	0.9535
1-stearoyl-gpc (18:0) levels	4	60250416	0.3482	0.0684	3.57503e-07	291	ebi-a-GCST90026064	rs79303271	A	G	0.0119
1-stearoyl-gpc (18:0) levels	5	149501664	0.2324	0.0469	7.10297e-07	291	ebi-a-GCST90026064	rs78436628	T	C	0.0258
1-stearoyl-gpc (18:0) levels	5	118604071	0.5795	0.1111	1.81101e-07	291	ebi-a-GCST90026064	rs115811481	A	T	0.0065
1-stearoyl-gpc (18:0) levels	6	31433933	0.3888	0.0841	3.81496e-06	291	ebi-a-GCST90026064	rs62395308	T	A	0.0082
1-stearoyl-gpc (18:0) levels	6	124618447	0.3861	0.0785	8.82003e-07	291	ebi-a-GCST90026064	rs117125256	G	A	0.0089
1-stearoyl-gpc (18:0) levels	6	693473	-0.089	0.0175	3.44302e-07	291	ebi-a-GCST90026064	rs13205146	G	C	0.7925
1-stearoyl-gpc (18:0) levels	7	151040251	0.3	0.0639	2.70302e-06	291	ebi-a-GCST90026064	rs113576934	G	A	0.0121
1-stearoyl-gpc (18:0) levels	7	40393739	0.3331	0.0601	3.00601e-08	291	ebi-a-GCST90026064	rs140626074	A	G	0.0105
1-stearoyl-gpc (18:0) levels	7	6079331	0.4685	0.0968	1.29101e-06	291	ebi-a-GCST90026064	rs192411956	T	C	0.0055
1-stearoyl-gpc (18:0) levels	7	8420682	0.2864	0.0544	1.40201e-07	291	ebi-a-GCST90026064	rs181394423	G	A	0.0176
1-stearoyl-gpc (18:0) levels	7	20183255	0.3485	0.0726	1.60199e-06	291	ebi-a-GCST90026064	rs189436247	A	G	0.012
1-stearoyl-gpc (18:0) levels	8	69901616	0.3411	0.0658	2.168e-07	291	ebi-a-GCST90026064	rs143346628	A	G	0.0144
1-stearoyl-gpc (18:0) levels	8	3949267	0.2133	0.0434	8.69701e-07	291	ebi-a-GCST90026064	rs79563094	C	T	0.0295
1-stearoyl-gpc (18:0) levels	8	15366867	-0.112	0.0239	2.712e-06	291	ebi-a-GCST90026064	rs6995547	C	G	0.9111
1-stearoyl-gpc (18:0) levels	8	32228932	0.2837	0.0616	4.12003e-06	291	ebi-a-GCST90026064	rs73250428	G	A	0.0152
1-stearoyl-gpc (18:0) levels	8	87258063	0.4839	0.0989	1.00099e-06	291	ebi-a-GCST90026064	rs4246121	C	G	0.0058
1-stearoyl-gpc (18:0) levels	8	27801768	0.3193	0.0666	1.65402e-06	291	ebi-a-GCST90026064	rs147205924	A	G	0.0098
1-stearoyl-gpc (18:0) levels	9	131761277	0.1951	0.0414	2.43198e-06	291	ebi-a-GCST90026064	rs10988173	A	G	0.0332
1-stearoyl-gpc (18:0) levels	11	23885308	0.322	0.0611	1.337e-07	291	ebi-a-GCST90026064	rs10834216	T	C	0.0152
1-stearoyl-gpc (18:0) levels	11	83150863	0.3998	0.0849	2.46502e-06	291	ebi-a-GCST90026064	rs77568065	T	C	0.0069
1-stearoyl-gpc (18:0) levels	12	51570938	0.1133	0.0209	5.88396e-08	291	ebi-a-GCST90026064	rs10876150	T	C	0.1371
1-stearoyl-gpc (18:0) levels	12	105013316	0.4638	0.1012	4.55103e-06	291	ebi-a-GCST90026064	rs34016841	T	C	0.0054
1-stearoyl-gpc (18:0) levels	13	66725708	0.1452	0.0272	9.18692e-08	291	ebi-a-GCST90026064	rs17567976	G	T	0.0723
1-stearoyl-gpc (18:0) levels	13	102651960	0.1606	0.0346	3.39602e-06	291	ebi-a-GCST90026064	rs75999442	T	C	0.0461
1-stearoyl-gpc (18:0) levels	13	108554793	0.2677	0.0585	4.71704e-06	291	ebi-a-GCST90026064	rs117962613	A	G	0.0155
1-stearoyl-gpc (18:0) levels	14	57629978	0.2322	0.0468	6.90001e-07	291	ebi-a-GCST90026064	rs74884273	T	C	0.0244
1-stearoyl-gpc (18:0) levels	14	39994973	0.4112	0.0658	4.07296e-10	291	ebi-a-GCST90026064	rs138850179	C	T	0.015
1-stearoyl-gpc (18:0) levels	15	75109093	0.6007	0.1172	2.954e-07	291	ebi-a-GCST90026064	rs191127849	A	C	0.0034
1-stearoyl-gpc (18:0) levels	15	46912130	0.3608	0.0693	1.937e-07	291	ebi-a-GCST90026064	rs141127564	T	C	0.0119
1-stearoyl-gpc (18:0) levels	15	26456314	0.2104	0.045	2.88902e-06	291	ebi-a-GCST90026064	rs73356567	A	G	0.0284
1-stearoyl-gpc (18:0) levels	16	51591018	0.3511	0.073	1.51799e-06	291	ebi-a-GCST90026064	rs112969047	A	G	0.0102
1-stearoyl-gpc (18:0) levels	16	62008622	0.4909	0.0868	1.54401e-08	291	ebi-a-GCST90026064	rs149493554	A	G	0.009
1-stearoyl-gpc (18:0) levels	16	427010	-0.1932	0.0392	8.09096e-07	291	ebi-a-GCST90026064	rs62030796	T	C	0.0374
1-stearoyl-gpc (18:0) levels	17	32863886	0.2025	0.0436	3.43297e-06	291	ebi-a-GCST90026064	rs72817838	T	C	0.0277
1-stearoyl-gpc (18:0) levels	17	73603805	0.0917	0.02	4.63895e-06	291	ebi-a-GCST90026064	rs11654032	C	G	0.153
1-stearoyl-gpc (18:0) levels	17	75216299	0.1787	0.0387	3.81601e-06	291	ebi-a-GCST90026064	rs12949065	C	T	0.037
1-stearoyl-gpc (18:0) levels	18	10307656	0.2628	0.0553	1.98299e-06	291	ebi-a-GCST90026064	rs78258653	C	T	0.0197
1-stearoyl-gpc (18:0) levels	18	11432076	0.2708	0.0555	1.06001e-06	291	ebi-a-GCST90026064	rs143376870	A	C	0.0177
1-stearoyl-gpc (18:0) levels	19	6582962	0.409	0.0735	2.56702e-08	291	ebi-a-GCST90026064	rs145287959	A	G	0.0111
1-stearoyl-gpc (18:0) levels	19	31791522	0.176	0.0375	2.73502e-06	291	ebi-a-GCST90026064	rs147419599	T	C	0.0396
1-stearoyl-gpc (18:0) levels	21	32745980	0.212	0.0454	3.004e-06	291	ebi-a-GCST90026064	rs117143232	A	T	0.0395
3-ureidopropionate levels	2	225828363	0.0891	0.0193	3.84096e-06	291	ebi-a-GCST90026094	rs13402952	T	C	0.2652
3-ureidopropionate levels	3	19946040	0.2193	0.0428	2.93197e-07	291	ebi-a-GCST90026094	rs78443245	T	C	0.0412
3-ureidopropionate levels	4	84793018	0.1146	0.0235	1.09799e-06	291	ebi-a-GCST90026094	rs721461	C	T	0.1689
3-ureidopropionate levels	6	155900834	0.1625	0.0335	1.274e-06	291	ebi-a-GCST90026094	rs9480163	G	C	0.0659
3-ureidopropionate levels	7	93311541	0.319	0.061	1.685e-07	291	ebi-a-GCST90026094	rs112304554	G	A	0.021
3-ureidopropionate levels	8	105478933	0.1967	0.0185	2.18223e-26	291	ebi-a-GCST90026094	rs2298840	A	G	0.2037
3-ureidopropionate levels	8	105451737	0.0989	0.0182	5.49402e-08	291	ebi-a-GCST90026094	rs2853172	A	G	0.4217
3-ureidopropionate levels	8	125710829	0.1737	0.0328	1.17401e-07	291	ebi-a-GCST90026094	rs112582861	C	T	0.0662
3-ureidopropionate levels	10	132568466	0.4163	0.0849	9.43691e-07	291	ebi-a-GCST90026094	rs140036278	G	A	0.0117
3-ureidopropionate levels	11	5090742	0.1036	0.0226	4.51596e-06	291	ebi-a-GCST90026094	rs1378743	T	C	0.1917
3-ureidopropionate levels	11	70382879	-0.0919	0.0185	6.83203e-07	291	ebi-a-GCST90026094	rs4980606	T	C	0.284
3-ureidopropionate levels	12	126700208	0.1413	0.0305	3.53704e-06	291	ebi-a-GCST90026094	rs113375590	C	T	0.0948
3-ureidopropionate levels	14	21477671	0.4124	0.0801	2.62803e-07	291	ebi-a-GCST90026094	rs118148322	A	G	0.0145
3-ureidopropionate levels	16	82667997	0.2891	0.0561	2.52703e-07	291	ebi-a-GCST90026094	rs189393971	C	T	0.0243
3-ureidopropionate levels	18	38444750	0.374	0.0781	1.692e-06	291	ebi-a-GCST90026094	rs189600612	A	C	0.0136
3-ureidopropionate levels	20	51651583	-0.0902	0.0185	1.05599e-06	291	ebi-a-GCST90026094	rs6013610	G	A	0.6402
3-ureidopropionate levels	21	41698655	-0.1391	0.0299	3.39297e-06	291	ebi-a-GCST90026094	rs9982966	G	A	0.0943
Arginine levels	1	188711106	0.0334	0.0072	3.06203e-06	291	ebi-a-GCST90026124	rs7416240	G	A	0.5859
Arginine levels	3	190036021	-0.0613	0.0131	3.08297e-06	291	ebi-a-GCST90026124	rs116353867	A	G	0.0624
Arginine levels	4	62675683	0.145	0.0313	3.472e-06	291	ebi-a-GCST90026124	rs148524541	G	A	0.0139
Arginine levels	5	52022713	-0.0378	0.0074	3.44897e-07	291	ebi-a-GCST90026124	rs830886	C	T	0.2938
Arginine levels	7	29420712	0.0376	0.0075	6.30101e-07	291	ebi-a-GCST90026124	rs2057738	C	T	0.6662
Arginine levels	7	33697028	-0.068	0.0134	4.09298e-07	291	ebi-a-GCST90026124	rs79997424	T	C	0.0618
Arginine levels	8	140534586	0.0352	0.0076	3.80803e-06	291	ebi-a-GCST90026124	rs2447378	G	C	0.3087
Arginine levels	10	5055699	-0.0316	0.0068	3.298e-06	291	ebi-a-GCST90026124	rs1132229	A	G	0.517
Arginine levels	10	35218064	-0.09	0.0177	3.49197e-07	291	ebi-a-GCST90026124	rs12268603	C	A	0.0402
Arginine levels	12	119482906	-0.0507	0.0111	4.67897e-06	291	ebi-a-GCST90026124	rs1525959	A	G	0.8915
Arginine levels	13	23459610	0.0586	0.0123	1.739e-06	291	ebi-a-GCST90026124	rs12583982	T	C	0.0894
Arginine levels	13	54561950	0.1008	0.0217	3.39797e-06	291	ebi-a-GCST90026124	rs78721645	T	C	0.0286
Arginine levels	14	25340520	0.1133	0.0235	1.40001e-06	291	ebi-a-GCST90026124	rs854344	G	A	0.9734
Arginine levels	16	77295108	0.0435	0.0093	3.22597e-06	291	ebi-a-GCST90026124	rs9934178	A	G	0.1665
Arginine levels	20	21432318	0.1393	0.0292	1.85102e-06	291	ebi-a-GCST90026124	rs62219565	G	A	0.0167
Arginine levels	21	27320470	-0.0611	0.0129	2.09199e-06	291	ebi-a-GCST90026124	rs216775	T	G	0.9194
Dopamine 3-o-sulfate levels	1	158775609	0.757	0.1601	2.24999e-06	291	ebi-a-GCST90026154	rs115101515	G	T	0.0089
Dopamine 3-o-sulfate levels	1	113354864	0.266	0.0578	4.219e-06	291	ebi-a-GCST90026154	rs149417462	G	A	0.0842
Dopamine 3-o-sulfate levels	2	202713495	-0.1848	0.039	2.10199e-06	291	ebi-a-GCST90026154	rs62195469	T	C	0.1863
Dopamine 3-o-sulfate levels	2	60031166	0.7377	0.1579	2.97399e-06	291	ebi-a-GCST90026154	rs72814366	G	A	0.0102
Dopamine 3-o-sulfate levels	3	16473845	0.4401	0.0897	9.29801e-07	291	ebi-a-GCST90026154	rs73043146	T	C	0.0308
Dopamine 3-o-sulfate levels	4	45531556	-0.3971	0.0841	2.36597e-06	291	ebi-a-GCST90026154	rs73239621	T	A	0.0322
Dopamine 3-o-sulfate levels	6	27869631	-0.4414	0.0711	5.29005e-10	291	ebi-a-GCST90026154	rs1873212	T	C	0.0501
Dopamine 3-o-sulfate levels	7	121456735	-0.4958	0.104	1.84901e-06	291	ebi-a-GCST90026154	rs77103870	T	C	0.023
Dopamine 3-o-sulfate levels	13	34208857	0.3539	0.074	1.75198e-06	291	ebi-a-GCST90026154	rs7139687	C	T	0.0414
Dopamine 3-o-sulfate levels	15	93156676	-0.1886	0.0413	4.917e-06	291	ebi-a-GCST90026154	rs79305149	T	C	0.1567
Dopamine 3-o-sulfate levels	17	72252003	-0.736	0.1288	1.11099e-08	291	ebi-a-GCST90026154	rs149412170	A	G	0.0154
Dopamine 3-o-sulfate levels	18	62820307	0.5685	0.1229	3.75699e-06	291	ebi-a-GCST90026154	rs62099662	T	C	0.0168
Dopamine 3-o-sulfate levels	21	15598242	-0.1655	0.0308	7.73304e-08	291	ebi-a-GCST90026154	rs2822441	T	C	0.561
Hydroxy-cmpf levels	2	161896932	0.7962	0.173	4.17503e-06	291	ebi-a-GCST90026184	rs115771676	T	C	0.0231
Hydroxy-cmpf levels	2	34596406	-0.4122	0.0889	3.52103e-06	291	ebi-a-GCST90026184	rs187898661	T	C	0.0397
Hydroxy-cmpf levels	2	72349130	0.2419	0.0475	3.51196e-07	291	ebi-a-GCST90026184	rs7564155	A	T	0.1783
Hydroxy-cmpf levels	3	123761800	0.2806	0.0593	2.21202e-06	291	ebi-a-GCST90026184	rs72970952	C	A	0.1262
Hydroxy-cmpf levels	4	76773172	-0.2041	0.0434	2.62597e-06	291	ebi-a-GCST90026184	rs2047981	G	A	0.4515
Hydroxy-cmpf levels	5	66707003	0.1987	0.0388	3.01301e-07	291	ebi-a-GCST90026184	rs32026	A	G	0.4667
Hydroxy-cmpf levels	7	76713664	0.5254	0.1005	1.70498e-07	291	ebi-a-GCST90026184	rs71554236	C	T	0.0339
Hydroxy-cmpf levels	8	85131243	0.4155	0.0837	6.82402e-07	291	ebi-a-GCST90026184	rs16912550	G	A	0.0516
Hydroxy-cmpf levels	9	115864525	0.1815	0.0392	3.73904e-06	291	ebi-a-GCST90026184	rs13294922	A	C	0.5359
Hydroxy-cmpf levels	10	126236581	-0.1966	0.0423	3.322e-06	291	ebi-a-GCST90026184	rs12413892	C	T	0.3005
Hydroxy-cmpf levels	10	11582344	0.3627	0.0781	3.42902e-06	291	ebi-a-GCST90026184	rs10905969	T	C	0.0609
Hydroxy-cmpf levels	10	71534063	0.5636	0.118	1.78698e-06	291	ebi-a-GCST90026184	rs77629318	T	G	0.0272
Hydroxy-cmpf levels	14	59562195	0.6078	0.1263	1.48201e-06	291	ebi-a-GCST90026184	rs141953186	G	A	0.0221
Hydroxy-cmpf levels	17	952698	0.2739	0.0572	1.7e-06	291	ebi-a-GCST90026184	rs7222394	G	A	0.1496
Hydroxy-cmpf levels	18	69557619	0.6845	0.1327	2.47002e-07	291	ebi-a-GCST90026184	rs76651642	G	A	0.0221
Hydroxy-cmpf levels	20	37517753	0.2836	0.06	2.243e-06	291	ebi-a-GCST90026184	rs12624956	G	A	0.1533
N-acetylglutamine levels	1	61629032	0.0424	0.0089	2.06201e-06	291	ebi-a-GCST90026214	rs11207703	T	C	0.7281
N-acetylglutamine levels	1	32042540	0.0355	0.0076	2.559e-06	291	ebi-a-GCST90026214	rs7544140	A	G	0.5055
N-acetylglutamine levels	4	48506799	0.0595	0.0104	1.258e-08	291	ebi-a-GCST90026214	rs6827019	A	G	0.1669
N-acetylglutamine levels	4	180552133	-0.2435	0.0488	5.91998e-07	291	ebi-a-GCST90026214	rs146500536	T	C	0.008
N-acetylglutamine levels	5	9570651	-0.0522	0.0114	4.90603e-06	291	ebi-a-GCST90026214	rs6873257	C	T	0.1324
N-acetylglutamine levels	6	139832151	-0.1295	0.0269	1.45301e-06	291	ebi-a-GCST90026214	rs17068794	T	C	0.027
N-acetylglutamine levels	7	106328876	0.2856	0.0507	1.74598e-08	291	ebi-a-GCST90026214	rs4448206	T	C	0.0152
N-acetylglutamine levels	7	107527799	0.1242	0.0255	1.15001e-06	291	ebi-a-GCST90026214	rs181783450	C	T	0.0267
N-acetylglutamine levels	8	57029074	0.0578	0.0125	3.67799e-06	291	ebi-a-GCST90026214	rs17815536	T	C	0.1093
N-acetylglutamine levels	11	82688007	-0.0554	0.0112	7.36495e-07	291	ebi-a-GCST90026214	rs11233393	T	A	0.14
N-acetylglutamine levels	12	38526068	-0.2861	0.0588	1.14401e-06	291	ebi-a-GCST90026214	rs117646382	T	C	0.0054
N-acetylglutamine levels	12	64687668	-0.0645	0.013	6.73395e-07	291	ebi-a-GCST90026214	rs75612472	A	C	0.1124
N-acetylglutamine levels	13	61321414	0.3414	0.0681	5.31202e-07	291	ebi-a-GCST90026214	rs147972257	G	A	0.0035
N-acetylglutamine levels	14	83879784	-0.1624	0.0335	1.29399e-06	291	ebi-a-GCST90026214	rs61984864	T	A	0.0161
N-acetylglutamine levels	15	63286542	-0.0376	0.0082	4.92198e-06	291	ebi-a-GCST90026214	rs2035714	A	G	0.3029
N-acetylglutamine levels	18	66055555	0.0442	0.0096	4.30497e-06	291	ebi-a-GCST90026214	rs12455960	C	G	0.1933
Palmitoyl dihydrosphingomyelin (d18:0/16:0) levels	2	192378789	-0.1922	0.0394	1.09901e-06	291	ebi-a-GCST90026244	rs78993780	C	T	0.1292
Palmitoyl dihydrosphingomyelin (d18:0/16:0) levels	2	143054680	-0.398	0.0871	4.92595e-06	291	ebi-a-GCST90026244	rs116080292	T	A	0.0275
Palmitoyl dihydrosphingomyelin (d18:0/16:0) levels	2	154187636	-0.3398	0.0607	2.10698e-08	291	ebi-a-GCST90026244	rs76713576	A	C	0.0485
Palmitoyl dihydrosphingomyelin (d18:0/16:0) levels	2	118874471	-0.2965	0.0608	1.08201e-06	291	ebi-a-GCST90026244	rs72952729	A	G	0.0578
Palmitoyl dihydrosphingomyelin (d18:0/16:0) levels	2	51013647	-0.1281	0.0265	1.33199e-06	291	ebi-a-GCST90026244	rs9309199	G	T	0.4847
Palmitoyl dihydrosphingomyelin (d18:0/16:0) levels	3	61358935	-0.4468	0.0923	1.28201e-06	291	ebi-a-GCST90026244	rs138820431	A	G	0.019
Palmitoyl dihydrosphingomyelin (d18:0/16:0) levels	3	60750988	-0.2889	0.0565	3.09799e-07	291	ebi-a-GCST90026244	rs73103570	A	G	0.0557
Palmitoyl dihydrosphingomyelin (d18:0/16:0) levels	6	167769458	0.3066	0.0666	4.16399e-06	291	ebi-a-GCST90026244	rs2981985	G	A	0.9511
Palmitoyl dihydrosphingomyelin (d18:0/16:0) levels	6	41573871	0.221	0.0446	7.13904e-07	291	ebi-a-GCST90026244	rs9394816	A	G	0.1132
Palmitoyl dihydrosphingomyelin (d18:0/16:0) levels	6	112161786	-0.2054	0.0417	8.40408e-07	291	ebi-a-GCST90026244	rs7775711	A	G	0.1184
Palmitoyl dihydrosphingomyelin (d18:0/16:0) levels	7	124374060	-0.6531	0.1344	1.17701e-06	291	ebi-a-GCST90026244	rs146534505	T	G	0.0109
Palmitoyl dihydrosphingomyelin (d18:0/16:0) levels	7	88833012	-0.2329	0.0508	4.47899e-06	291	ebi-a-GCST90026244	rs62469341	C	T	0.0886
Palmitoyl dihydrosphingomyelin (d18:0/16:0) levels	7	90769582	-0.2686	0.0578	3.395e-06	291	ebi-a-GCST90026244	rs10230044	T	A	0.0624
Palmitoyl dihydrosphingomyelin (d18:0/16:0) levels	7	16213150	0.1269	0.027	2.57798e-06	291	ebi-a-GCST90026244	rs1527199	A	G	0.4884
Palmitoyl dihydrosphingomyelin (d18:0/16:0) levels	8	144023418	-0.1295	0.0266	1.083e-06	291	ebi-a-GCST90026244	rs140691060	G	A	0.4341
Palmitoyl dihydrosphingomyelin (d18:0/16:0) levels	9	111545992	-0.5063	0.0934	5.88302e-08	291	ebi-a-GCST90026244	rs10979482	G	A	0.0222
Palmitoyl dihydrosphingomyelin (d18:0/16:0) levels	10	1097345	-0.3572	0.0779	4.57699e-06	291	ebi-a-GCST90026244	rs80201061	T	C	0.0327
Palmitoyl dihydrosphingomyelin (d18:0/16:0) levels	10	18599333	-0.4535	0.0936	1.27101e-06	291	ebi-a-GCST90026244	rs143216794	A	G	0.0249
Palmitoyl dihydrosphingomyelin (d18:0/16:0) levels	11	100592639	0.1396	0.0273	3.03403e-07	291	ebi-a-GCST90026244	rs4753982	C	T	0.3951
Palmitoyl dihydrosphingomyelin (d18:0/16:0) levels	11	8259888	0.5238	0.1125	3.211e-06	291	ebi-a-GCST90026244	rs1794087	T	C	0.9837
Palmitoyl dihydrosphingomyelin (d18:0/16:0) levels	11	69390744	-0.2598	0.0552	2.56401e-06	291	ebi-a-GCST90026244	rs4255556	A	G	0.0601
Palmitoyl dihydrosphingomyelin (d18:0/16:0) levels	12	128909299	0.4729	0.1017	3.33803e-06	291	ebi-a-GCST90026244	rs6486622	A	T	0.9812
Palmitoyl dihydrosphingomyelin (d18:0/16:0) levels	12	50280213	-0.2788	0.0553	4.73805e-07	291	ebi-a-GCST90026244	rs73116330	A	G	0.0652
Palmitoyl dihydrosphingomyelin (d18:0/16:0) levels	12	132655462	-0.283	0.0615	4.12496e-06	291	ebi-a-GCST90026244	rs112125865	G	C	0.0557
Palmitoyl dihydrosphingomyelin (d18:0/16:0) levels	13	115100470	-0.2755	0.0536	2.76898e-07	291	ebi-a-GCST90026244	rs76876194	T	C	0.079
Palmitoyl dihydrosphingomyelin (d18:0/16:0) levels	13	56310798	-0.4226	0.0911	3.51601e-06	291	ebi-a-GCST90026244	rs140878081	C	G	0.0244
Palmitoyl dihydrosphingomyelin (d18:0/16:0) levels	14	87741025	0.2228	0.0478	3.07801e-06	291	ebi-a-GCST90026244	rs1756650	T	C	0.9077
Palmitoyl dihydrosphingomyelin (d18:0/16:0) levels	16	48520586	-0.5571	0.1189	2.79499e-06	291	ebi-a-GCST90026244	rs76650515	A	G	0.016
Thioproline levels	1	241609190	-0.3208	0.0653	8.9e-07	291	ebi-a-GCST90026274	rs151133714	A	T	0.0152
Thioproline levels	1	82821123	-0.0971	0.0208	2.934e-06	291	ebi-a-GCST90026274	rs11589878	C	T	0.178
Thioproline levels	2	67085018	-0.0892	0.018	7.68104e-07	291	ebi-a-GCST90026274	rs9798168	C	T	0.3172
Thioproline levels	3	112462338	-0.1658	0.0312	1.09701e-07	291	ebi-a-GCST90026274	rs150520581	G	A	0.059
Thioproline levels	3	173757884	-0.1032	0.0226	4.84797e-06	291	ebi-a-GCST90026274	rs9290489	G	C	0.1349
Thioproline levels	4	7466786	-0.1988	0.0399	6.38705e-07	291	ebi-a-GCST90026274	rs140910180	A	T	0.0384
Thioproline levels	4	31217506	0.1183	0.0246	1.49101e-06	291	ebi-a-GCST90026274	rs28412176	T	C	0.1066
Thioproline levels	5	78587297	-0.084	0.018	3.095e-06	291	ebi-a-GCST90026274	rs16876619	T	C	0.3216
Thioproline levels	6	6178441	-0.1175	0.0233	4.33401e-07	291	ebi-a-GCST90026274	rs66906244	T	A	0.1234
Thioproline levels	7	151570202	0.1709	0.0371	4.19904e-06	291	ebi-a-GCST90026274	rs75087342	T	A	0.0501
Thioproline levels	9	34793078	0.0837	0.0177	2.40902e-06	291	ebi-a-GCST90026274	rs10814151	A	T	0.3545
Thioproline levels	10	70801833	-0.1208	0.026	3.30103e-06	291	ebi-a-GCST90026274	rs12570170	A	G	0.1147
Thioproline levels	12	94016742	-0.1531	0.0301	3.79603e-07	291	ebi-a-GCST90026274	rs7300268	A	C	0.0671
Thioproline levels	12	126557754	0.0863	0.0165	1.70801e-07	291	ebi-a-GCST90026274	rs4343080	T	C	0.3444
Thioproline levels	13	101322875	-0.0749	0.0157	1.78698e-06	291	ebi-a-GCST90026274	rs1283200	G	T	0.6314
Thioproline levels	16	70661631	0.0841	0.0182	3.68604e-06	291	ebi-a-GCST90026274	rs35437297	G	C	0.3189
Thioproline levels	18	41244480	-0.0946	0.0206	4.27396e-06	291	ebi-a-GCST90026274	rs72910086	G	A	0.2232
Thioproline levels	19	2405262	0.0899	0.0192	2.78099e-06	291	ebi-a-GCST90026274	rs12975324	G	C	0.1919
Thioproline levels	19	40359028	-0.0983	0.0212	3.36001e-06	291	ebi-a-GCST90026274	rs12985924	G	T	0.1905
Thioproline levels	20	43037379	-0.1063	0.0225	2.34698e-06	291	ebi-a-GCST90026274	rs11574731	T	A	0.1343
X-15674 levels	1	108004185	-0.1116	0.0235	1.94402e-06	291	ebi-a-GCST90026305	rs148523506	A	G	0.0629
X-15674 levels	2	140681452	-0.2948	0.051	7.49704e-09	291	ebi-a-GCST90026305	rs116716302	T	C	0.0144
X-15674 levels	2	45500352	-0.2735	0.0568	1.456e-06	291	ebi-a-GCST90026305	rs72801996	G	A	0.0113
X-15674 levels	2	157009698	0.1969	0.0407	1.28801e-06	291	ebi-a-GCST90026305	rs1401806	A	G	0.9741
X-15674 levels	2	105819694	0.1706	0.0364	2.73099e-06	291	ebi-a-GCST90026305	rs79058579	A	G	0.0231
X-15674 levels	3	84069634	-0.231	0.0477	1.28201e-06	291	ebi-a-GCST90026305	rs376404777	A	G	0.0122
X-15674 levels	3	96338561	-0.0723	0.0149	1.14599e-06	291	ebi-a-GCST90026305	rs9845161	A	G	0.1438
X-15674 levels	3	10774204	-0.2019	0.0432	2.90898e-06	291	ebi-a-GCST90026305	rs142812416	T	C	0.0157
X-15674 levels	3	93951346	-0.208	0.0384	5.87097e-08	291	ebi-a-GCST90026305	rs116611430	A	G	0.0234
X-15674 levels	3	25548731	0.0836	0.0174	1.601e-06	291	ebi-a-GCST90026305	rs1286646	A	G	0.8934
X-15674 levels	3	8404063	-0.1301	0.026	5.61397e-07	291	ebi-a-GCST90026305	rs79936096	T	C	0.0462
X-15674 levels	4	119487460	-0.2076	0.0414	5.37997e-07	291	ebi-a-GCST90026305	rs71610208	G	A	0.0181
X-15674 levels	4	123766721	-0.163	0.0348	2.87998e-06	291	ebi-a-GCST90026305	rs116717957	A	G	0.0213
X-15674 levels	4	185209121	-0.0609	0.0129	2.32199e-06	291	ebi-a-GCST90026305	rs28391046	A	C	0.2236
X-15674 levels	5	163304133	-0.2493	0.0468	1.013e-07	291	ebi-a-GCST90026305	rs62389352	T	C	0.0139
X-15674 levels	5	92700914	-0.169	0.0349	1.25701e-06	291	ebi-a-GCST90026305	rs145489384	G	C	0.0245
X-15674 levels	5	82845489	-0.1275	0.0274	3.17797e-06	291	ebi-a-GCST90026305	rs3852186	T	G	0.0374
X-15674 levels	6	81547718	-0.2726	0.0568	1.59698e-06	291	ebi-a-GCST90026305	rs144125052	T	A	0.0091
X-15674 levels	6	88680114	-0.2499	0.049	3.40596e-07	291	ebi-a-GCST90026305	rs138734961	A	G	0.0139
X-15674 levels	6	112518469	-0.2728	0.0548	6.51598e-07	291	ebi-a-GCST90026305	rs146857350	A	T	0.0066
X-15674 levels	6	169136407	-0.2278	0.0494	4.05901e-06	291	ebi-a-GCST90026305	rs150502325	A	C	0.0146
X-15674 levels	7	158928396	-0.1995	0.0419	1.98002e-06	291	ebi-a-GCST90026305	rs180945864	T	C	0.0206
X-15674 levels	7	2595780	-0.3504	0.0756	3.56796e-06	291	ebi-a-GCST90026305	rs185908515	C	T	0.0057
X-15674 levels	7	124175316	0.2045	0.0437	2.90402e-06	291	ebi-a-GCST90026305	rs1181798	G	A	0.9844
X-15674 levels	8	21779953	-0.3857	0.0636	1.28201e-09	291	ebi-a-GCST90026305	rs79534329	G	C	0.0083
X-15674 levels	9	73787103	-0.2264	0.0462	9.51897e-07	291	ebi-a-GCST90026305	rs34045881	T	C	0.0176
X-15674 levels	9	109857566	-0.2134	0.0423	4.48198e-07	291	ebi-a-GCST90026305	rs79838298	T	C	0.017
X-15674 levels	9	7542089	-0.1709	0.0345	7.03898e-07	291	ebi-a-GCST90026305	rs12351782	A	G	0.0241
X-15674 levels	10	71005807	-0.1359	0.0289	2.585e-06	291	ebi-a-GCST90026305	rs41279650	A	G	0.0327
X-15674 levels	10	28551701	-0.2345	0.0514	4.94504e-06	291	ebi-a-GCST90026305	rs11006968	C	T	0.011
X-15674 levels	12	88746071	-0.2321	0.0426	5.18394e-08	291	ebi-a-GCST90026305	rs117833707	T	C	0.0179
X-15674 levels	12	40824642	-0.1075	0.0231	3.34996e-06	291	ebi-a-GCST90026305	rs71449761	A	G	0.0584
X-15674 levels	13	24408790	-0.0494	0.0107	3.71698e-06	291	ebi-a-GCST90026305	rs12430111	A	G	0.5875
X-15674 levels	13	108618704	-0.1605	0.0349	4.30804e-06	291	ebi-a-GCST90026305	rs117228149	G	C	0.0206
X-15674 levels	14	101246189	-0.1272	0.0236	6.94496e-08	291	ebi-a-GCST90026305	rs10129978	C	A	0.0467
X-15674 levels	15	80563715	0.0518	0.0109	1.95299e-06	291	ebi-a-GCST90026305	rs893220	T	C	0.5876
X-15674 levels	16	87865022	0.0637	0.0124	2.94198e-07	291	ebi-a-GCST90026305	rs1060258	T	C	0.2713
X-15674 levels	18	22652871	-0.1565	0.0331	2.20399e-06	291	ebi-a-GCST90026305	rs144220136	T	C	0.0298
X-15674 levels	18	11287638	-0.1577	0.0343	4.348e-06	291	ebi-a-GCST90026305	rs7233262	C	T	0.0257
X-15674 levels	18	40494893	-0.1733	0.0351	8.02602e-07	291	ebi-a-GCST90026305	rs12454633	A	G	0.0205
X-15674 levels	18	22176244	-0.1631	0.0333	9.91608e-07	291	ebi-a-GCST90026305	rs8089272	C	A	0.0281
X-15674 levels	19	14729550	-0.1136	0.0239	2.02199e-06	291	ebi-a-GCST90026305	rs147788659	A	G	0.0527
X-15674 levels	21	45271053	-0.3293	0.0566	6.05494e-09	291	ebi-a-GCST90026305	rs149503879	A	G	0.0092
X-25109 levels	1	236185299	-0.2532	0.051	6.97108e-07	291	ebi-a-GCST90026335	rs146881566	G	A	0.0193
X-25109 levels	1	238002716	-0.2631	0.0572	4.22503e-06	291	ebi-a-GCST90026335	rs73106029	A	G	0.0155
X-25109 levels	1	198999739	-0.2783	0.0599	3.36899e-06	291	ebi-a-GCST90026335	rs77002217	T	C	0.016
X-25109 levels	1	231454201	-0.3196	0.0673	2.07802e-06	291	ebi-a-GCST90026335	rs115344677	G	A	0.0121
X-25109 levels	2	210275284	-0.195	0.0413	2.32498e-06	291	ebi-a-GCST90026335	rs35347413	G	A	0.0406
X-25109 levels	2	160104086	-0.2512	0.0526	1.81702e-06	291	ebi-a-GCST90026335	rs112267135	A	G	0.0173
X-25109 levels	2	19544872	-0.2205	0.0469	2.59597e-06	291	ebi-a-GCST90026335	rs138636906	T	C	0.0248
X-25109 levels	2	201254277	0.1063	0.0225	2.25299e-06	291	ebi-a-GCST90026335	rs842824	G	A	0.8844
X-25109 levels	2	227218516	-0.3278	0.0702	3.03802e-06	291	ebi-a-GCST90026335	rs114742124	C	G	0.0104
X-25109 levels	3	116731791	-0.2858	0.0493	6.85394e-09	291	ebi-a-GCST90026335	rs114087438	T	C	0.0199
X-25109 levels	3	55751999	-0.3966	0.0801	7.27495e-07	291	ebi-a-GCST90026335	rs79737764	C	T	0.0068
X-25109 levels	3	143982413	-0.3865	0.0732	1.30401e-07	291	ebi-a-GCST90026335	rs116063665	G	A	0.0088
X-25109 levels	4	180552133	-0.4041	0.0856	2.36499e-06	291	ebi-a-GCST90026335	rs146500536	T	C	0.0082
X-25109 levels	5	17194978	-0.3085	0.0668	3.90301e-06	291	ebi-a-GCST90026335	rs146695478	A	G	0.0071
X-25109 levels	5	58282024	-0.3375	0.0733	4.07699e-06	291	ebi-a-GCST90026335	rs149746140	A	T	0.0088
X-25109 levels	5	121807528	0.172	0.0352	1.037e-06	291	ebi-a-GCST90026335	rs182505	C	T	0.9578
X-25109 levels	6	13980891	-0.2859	0.0616	3.51002e-06	291	ebi-a-GCST90026335	rs79470464	G	A	0.0139
X-25109 levels	6	10834641	-0.3086	0.0624	7.53095e-07	291	ebi-a-GCST90026335	rs78501510	A	G	0.012
X-25109 levels	7	53675515	0.2268	0.0479	2.192e-06	291	ebi-a-GCST90026335	rs1155894	G	A	0.9827
X-25109 levels	7	45438401	-0.0939	0.0203	3.59799e-06	291	ebi-a-GCST90026335	rs62457042	C	T	0.1342
X-25109 levels	8	1661092	0.0835	0.0164	3.34703e-07	291	ebi-a-GCST90026335	rs2972169	A	G	0.7387
X-25109 levels	9	14151038	-0.5147	0.0884	5.87895e-09	291	ebi-a-GCST90026335	rs74439287	C	T	0.0078
X-25109 levels	10	83584429	-0.1812	0.0388	3.05999e-06	291	ebi-a-GCST90026335	rs118112450	A	G	0.0345
X-25109 levels	10	122296627	0.0785	0.0165	2.113e-06	291	ebi-a-GCST90026335	rs11199384	T	A	0.2302
X-25109 levels	11	82685255	-0.2336	0.0509	4.36596e-06	291	ebi-a-GCST90026335	rs143980097	C	A	0.0189
X-25109 levels	12	58274737	-0.2866	0.0588	1.09701e-06	291	ebi-a-GCST90026335	rs147072673	T	G	0.0203
X-25109 levels	12	107593865	-0.2948	0.0596	7.55701e-07	291	ebi-a-GCST90026335	rs118007676	T	C	0.016
X-25109 levels	12	119405049	-0.2488	0.0533	3.10399e-06	291	ebi-a-GCST90026335	rs112579105	T	C	0.0221
X-25109 levels	12	101289022	-0.2056	0.0427	1.42699e-06	291	ebi-a-GCST90026335	rs117151964	T	C	0.0281
X-25109 levels	12	12067505	-0.427	0.0716	2.46803e-09	291	ebi-a-GCST90026335	rs143718241	T	G	0.012
X-25109 levels	12	103406235	-0.1267	0.0268	2.26402e-06	291	ebi-a-GCST90026335	rs77457021	G	A	0.062
X-25109 levels	13	30488990	0.0682	0.0142	1.63099e-06	291	ebi-a-GCST90026335	rs2892496	G	A	0.3385
X-25109 levels	13	108661444	-0.2495	0.049	3.62402e-07	291	ebi-a-GCST90026335	rs139637813	T	C	0.0209
X-25109 levels	14	104490556	-0.2204	0.0469	2.61903e-06	291	ebi-a-GCST90026335	rs117227539	A	G	0.0224
X-25109 levels	15	96481356	-0.2627	0.0557	2.44799e-06	291	ebi-a-GCST90026335	rs6496141	A	G	0.0172
X-25109 levels	16	12554668	-0.2535	0.0551	4.271e-06	291	ebi-a-GCST90026335	rs112846368	A	C	0.0235
X-25109 levels	16	24832150	-0.3716	0.0796	3.06098e-06	291	ebi-a-GCST90026335	rs146981170	T	C	0.0084
X-25109 levels	16	7754683	-0.2732	0.0555	8.70603e-07	291	ebi-a-GCST90026335	rs117992802	A	G	0.0177
X-25109 levels	17	77984254	-0.3319	0.0614	6.34805e-08	291	ebi-a-GCST90026335	rs147667815	T	C	0.0139
X-25109 levels	18	3853323	-0.2069	0.0434	1.82201e-06	291	ebi-a-GCST90026335	rs113154287	T	C	0.0278
X-25109 levels	18	58867644	-0.3956	0.0737	7.92903e-08	291	ebi-a-GCST90026335	rs74470684	T	G	0.0091
X-25109 levels	18	71018883	-0.2668	0.0525	3.71304e-07	291	ebi-a-GCST90026335	rs60228165	G	A	0.02
X-25109 levels	19	15501718	-0.3209	0.0693	3.63798e-06	291	ebi-a-GCST90026335	rs117482927	T	C	0.0142
X-25109 levels	21	28701785	-0.3636	0.0734	7.22204e-07	291	ebi-a-GCST90026335	rs117925886	C	T	0.0116
X-25109 levels	22	28165003	-0.1386	0.0294	2.36903e-06	291	ebi-a-GCST90026335	rs5752633	C	T	0.0569
Cholesterol levels	1	45032507	0.331	0.0686	1.393e-06	291	ebi-a-GCST90026003	rs76862623	T	C	0.0086
Cholesterol levels	1	213992716	0.4421	0.087	3.76799e-07	291	ebi-a-GCST90026003	rs79768577	G	A	0.0034
Cholesterol levels	1	218551796	0.4162	0.0689	1.51901e-09	291	ebi-a-GCST90026003	rs112964298	A	G	0.0057
Cholesterol levels	1	226583333	0.1564	0.028	2.40802e-08	291	ebi-a-GCST90026003	rs144002877	C	G	0.033
Cholesterol levels	1	112504550	0.2298	0.0499	4.14696e-06	291	ebi-a-GCST90026003	rs112678263	C	T	0.012
Cholesterol levels	1	58136249	0.4405	0.0868	3.90697e-07	291	ebi-a-GCST90026003	rs144337970	C	A	0.0034
Cholesterol levels	2	227139285	0.2194	0.0478	4.509e-06	291	ebi-a-GCST90026003	rs72981747	A	T	0.0123
Cholesterol levels	2	16343969	0.222	0.0463	1.66598e-06	291	ebi-a-GCST90026003	rs138198259	C	T	0.0122
Cholesterol levels	2	19143636	0.0591	0.0128	3.76799e-06	291	ebi-a-GCST90026003	rs2346568	C	G	0.7814
Cholesterol levels	2	36996398	-0.4035	0.0683	3.53102e-09	291	ebi-a-GCST90026003	rs4670605	G	A	0.9943
Cholesterol levels	2	106841242	0.2106	0.0458	4.23399e-06	291	ebi-a-GCST90026003	rs72819609	T	C	0.014
Cholesterol levels	3	7972504	0.3119	0.0645	1.33999e-06	291	ebi-a-GCST90026003	rs75266145	C	T	0.0082
Cholesterol levels	3	105168497	0.1451	0.0316	4.30695e-06	291	ebi-a-GCST90026003	rs114230380	C	T	0.0285
Cholesterol levels	3	22102988	0.4038	0.0867	3.18801e-06	291	ebi-a-GCST90026003	rs181804098	G	A	0.0034
Cholesterol levels	4	58854092	-0.082	0.0179	4.89305e-06	291	ebi-a-GCST90026003	rs3912236	T	C	0.0929
Cholesterol levels	4	29158558	0.1971	0.0401	8.92011e-07	291	ebi-a-GCST90026003	rs148914468	T	G	0.0147
Cholesterol levels	4	189298084	0.1148	0.0238	1.44401e-06	291	ebi-a-GCST90026003	rs77160012	T	C	0.0543
Cholesterol levels	4	8283123	0.2665	0.0581	4.50495e-06	291	ebi-a-GCST90026003	rs141411369	A	G	0.0087
Cholesterol levels	4	109358072	0.2704	0.0581	3.234e-06	291	ebi-a-GCST90026003	rs115810874	T	G	0.0087
Cholesterol levels	4	179485216	-0.0664	0.0136	1.03801e-06	291	ebi-a-GCST90026003	rs11732227	T	C	0.186
Cholesterol levels	4	82805460	0.263	0.0511	2.60898e-07	291	ebi-a-GCST90026003	rs186318141	T	G	0.0116
Cholesterol levels	5	85410352	0.2382	0.0451	1.26101e-07	291	ebi-a-GCST90026003	rs114628382	A	G	0.0198
Cholesterol levels	5	8363012	0.4641	0.0946	9.34007e-07	291	ebi-a-GCST90026003	rs141296838	A	G	0.0035
Cholesterol levels	5	161443603	0.461	0.0865	9.94191e-08	291	ebi-a-GCST90026003	rs115573552	T	A	0.0034
Cholesterol levels	5	137382772	0.4312	0.0693	4.89903e-10	291	ebi-a-GCST90026003	rs185087654	G	A	0.0057
Cholesterol levels	5	149626752	-0.0499	0.0107	2.97098e-06	291	ebi-a-GCST90026003	rs4958454	G	A	0.4284
Cholesterol levels	5	36719828	0.6657	0.104	1.562e-10	291	ebi-a-GCST90026003	rs75152166	G	C	0.0035
Cholesterol levels	6	134663383	0.1526	0.0282	6.35799e-08	291	ebi-a-GCST90026003	rs76792087	A	G	0.0353
Cholesterol levels	6	4918820	0.1894	0.0366	2.31798e-07	291	ebi-a-GCST90026003	rs192397789	A	G	0.0224
Cholesterol levels	6	106484427	0.168	0.0345	1.09901e-06	291	ebi-a-GCST90026003	rs116938985	C	T	0.0224
Cholesterol levels	6	126871943	0.3475	0.0754	4.04902e-06	291	ebi-a-GCST90026003	rs117499314	A	G	0.0056
Cholesterol levels	6	166276659	0.1911	0.0385	6.86705e-07	291	ebi-a-GCST90026003	rs76159240	T	C	0.0189
Cholesterol levels	7	13379662	0.2499	0.0545	4.53398e-06	291	ebi-a-GCST90026003	rs145842392	G	T	0.011
Cholesterol levels	7	129670328	0.205	0.0445	4.06902e-06	291	ebi-a-GCST90026003	rs117252724	T	C	0.0152
Cholesterol levels	7	92148213	0.6218	0.0743	5.68853e-17	291	ebi-a-GCST90026003	rs74720435	C	T	0.0096
Cholesterol levels	8	102489130	0.088	0.0192	4.724e-06	291	ebi-a-GCST90026003	rs507284	A	T	0.0842
Cholesterol levels	8	84725516	0.0595	0.0125	2.13098e-06	291	ebi-a-GCST90026003	rs34913422	A	G	0.2712
Cholesterol levels	8	32019695	0.261	0.0544	1.59698e-06	291	ebi-a-GCST90026003	rs56115118	G	T	0.0187
Cholesterol levels	9	7915221	0.2902	0.0633	4.52095e-06	291	ebi-a-GCST90026003	rs116948331	A	C	0.0068
Cholesterol levels	9	85210800	0.1619	0.0281	7.93506e-09	291	ebi-a-GCST90026003	rs17085617	G	A	0.0381
Cholesterol levels	9	26275640	0.2999	0.0517	6.63193e-09	291	ebi-a-GCST90026003	rs2618023	C	A	0.0087
Cholesterol levels	9	71490032	0.2703	0.0546	7.39793e-07	291	ebi-a-GCST90026003	rs148510536	C	T	0.009
Cholesterol levels	10	56897666	0.505	0.0862	4.72999e-09	291	ebi-a-GCST90026003	rs74136358	A	G	0.0034
Cholesterol levels	10	15566038	0.2436	0.0465	1.652e-07	291	ebi-a-GCST90026003	rs140139544	T	C	0.0121
Cholesterol levels	10	129418315	0.3214	0.0701	4.52397e-06	291	ebi-a-GCST90026003	rs1317296	A	G	0.0057
Cholesterol levels	10	134618498	0.1326	0.026	3.38899e-07	291	ebi-a-GCST90026003	rs117637783	G	A	0.0477
Cholesterol levels	11	25070386	0.1865	0.0401	3.29503e-06	291	ebi-a-GCST90026003	rs143910617	A	T	0.0223
Cholesterol levels	11	28954555	0.1246	0.0227	3.80102e-08	291	ebi-a-GCST90026003	rs77905407	C	T	0.0581
Cholesterol levels	13	66202474	0.0757	0.0165	4.54496e-06	291	ebi-a-GCST90026003	rs9540492	G	C	0.1076
Cholesterol levels	13	28016760	0.2972	0.0474	3.67299e-10	291	ebi-a-GCST90026003	rs143225064	A	G	0.011
Cholesterol levels	14	54261067	0.4846	0.087	2.54601e-08	291	ebi-a-GCST90026003	rs150508140	G	C	0.005
Cholesterol levels	14	84910370	0.2014	0.036	2.22398e-08	291	ebi-a-GCST90026003	rs148126430	A	G	0.0173
Cholesterol levels	14	77345728	0.097	0.0206	2.618e-06	291	ebi-a-GCST90026003	rs8004793	A	C	0.0684
Cholesterol levels	15	26773380	0.3492	0.0534	5.99515e-11	291	ebi-a-GCST90026003	rs117352042	A	G	0.0087
Cholesterol levels	15	67467541	0.0491	0.0106	3.98502e-06	291	ebi-a-GCST90026003	rs12708492	C	T	0.5019
Cholesterol levels	16	66263908	0.315	0.0605	1.92699e-07	291	ebi-a-GCST90026003	rs79533753	A	G	0.0092
Cholesterol levels	17	74966776	0.2411	0.043	2.115e-08	291	ebi-a-GCST90026003	rs180868732	T	C	0.0176
Cholesterol levels	18	25914850	0.1814	0.0377	1.46801e-06	291	ebi-a-GCST90026003	rs17448305	A	G	0.0203
Cholesterol levels	18	56809963	0.2136	0.0435	8.91005e-07	291	ebi-a-GCST90026003	rs78819182	T	C	0.0172
Cholesterol levels	18	365417	0.2141	0.0433	7.63308e-07	291	ebi-a-GCST90026003	rs147123714	A	G	0.0127
Cholesterol levels	18	56671577	0.5147	0.0863	2.43198e-09	291	ebi-a-GCST90026003	rs117074852	G	T	0.0034
Cholesterol levels	18	3360883	0.3693	0.0647	1.14101e-08	291	ebi-a-GCST90026003	rs138191628	T	C	0.0083
Cholesterol levels	18	30060007	0.2562	0.0561	4.97703e-06	291	ebi-a-GCST90026003	rs141418484	A	C	0.009
Cholesterol levels	19	950560	0.4612	0.0817	1.65299e-08	291	ebi-a-GCST90026003	rs2108675	T	C	0.0057
Cholesterol levels	19	52203444	0.2544	0.0466	4.81005e-08	291	ebi-a-GCST90026003	rs146018038	A	T	0.0136
Cholesterol levels	20	41021850	0.3022	0.0563	7.826e-08	291	ebi-a-GCST90026003	rs143971116	T	C	0.0174
Cholesterol levels	20	57983766	0.0478	0.0101	2.05499e-06	291	ebi-a-GCST90026003	rs2014650	A	G	0.4664
Inosine levels	1	205105794	0.1327	0.0273	1.16899e-06	291	ebi-a-GCST90026033	rs79250457	A	G	0.0168
Inosine levels	1	99718363	0.1272	0.0262	1.24e-06	291	ebi-a-GCST90026033	rs77016310	T	C	0.0173
Inosine levels	1	175791442	-0.1055	0.0225	2.79698e-06	291	ebi-a-GCST90026033	rs75255366	T	C	0.0224
Inosine levels	1	86735655	0.0381	0.0079	1.52799e-06	291	ebi-a-GCST90026033	rs6576828	G	A	0.7166
Inosine levels	1	63645656	0.058	0.0125	3.476e-06	291	ebi-a-GCST90026033	rs143555068	A	C	0.0775
Inosine levels	2	50567882	0.2612	0.0454	8.7579e-09	291	ebi-a-GCST90026033	rs145847260	T	C	0.0056
Inosine levels	3	141601846	0.1883	0.038	7.29306e-07	291	ebi-a-GCST90026033	rs13097436	G	A	0.0094
Inosine levels	3	71224244	0.0342	0.0069	7.00906e-07	291	ebi-a-GCST90026033	rs2321505	T	C	0.3845
Inosine levels	3	32425040	-0.2207	0.0477	3.75803e-06	291	ebi-a-GCST90026033	rs77515118	C	A	0.0066
Inosine levels	4	119879588	0.132	0.0286	3.879e-06	291	ebi-a-GCST90026033	rs75244633	T	C	0.0144
Inosine levels	4	62108721	0.1146	0.022	1.844e-07	291	ebi-a-GCST90026033	rs114229245	G	A	0.0277
Inosine levels	4	78620654	0.2125	0.0461	4.06499e-06	291	ebi-a-GCST90026033	rs78394711	T	A	0.0061
Inosine levels	5	153600232	0.0989	0.0214	3.97201e-06	291	ebi-a-GCST90026033	rs75044695	A	G	0.0258
Inosine levels	6	148508148	-0.0315	0.0069	4.73304e-06	291	ebi-a-GCST90026033	rs6920454	A	C	0.4505
Inosine levels	6	111350552	0.032	0.0068	2.38902e-06	291	ebi-a-GCST90026033	rs59576801	T	G	0.4091
Inosine levels	6	4737004	0.0432	0.0085	3.83999e-07	291	ebi-a-GCST90026033	rs12665390	T	C	0.1993
Inosine levels	7	12186212	0.0539	0.0109	8.11092e-07	291	ebi-a-GCST90026033	rs2356058	A	G	0.1115
Inosine levels	9	9576954	0.185	0.0321	8.16094e-09	291	ebi-a-GCST90026033	rs117221594	C	T	0.0111
Inosine levels	10	36945191	0.1729	0.033	1.563e-07	291	ebi-a-GCST90026033	rs61866477	G	C	0.012
Inosine levels	12	62814055	-0.16	0.0337	2.02698e-06	291	ebi-a-GCST90026033	rs140749512	A	G	0.0116
Inosine levels	14	20936077	0.0457	0.0073	2.95999e-10	291	ebi-a-GCST90026033	rs1713426	G	A	0.2993
Inosine levels	15	52100215	-0.047	0.0098	1.464e-06	291	ebi-a-GCST90026033	rs11631530	T	C	0.1352
Inosine levels	16	72929154	0.0365	0.0077	2.31601e-06	291	ebi-a-GCST90026033	rs78518383	G	C	0.2279
Inosine levels	16	85273226	0.0448	0.0088	4.16898e-07	291	ebi-a-GCST90026033	rs58675609	A	G	0.159
Inosine levels	18	1848107	-0.1936	0.0412	2.67997e-06	291	ebi-a-GCST90026033	rs79113478	G	A	0.0069
Inosine levels	19	40726714	0.2081	0.0401	2.05499e-07	291	ebi-a-GCST90026033	rs146010880	T	C	0.0082
Inosine levels	20	60398820	0.1586	0.0329	1.38401e-06	291	ebi-a-GCST90026033	rs6061846	A	G	0.0121
1-stearoyl-2-oleoyl-gpc (18:0/18:1) levels	1	9013422	-0.1773	0.0372	1.862e-06	291	ebi-a-GCST90026063	rs76837727	T	C	0.0228
1-stearoyl-2-oleoyl-gpc (18:0/18:1) levels	1	233926930	0.2494	0.0544	4.61998e-06	291	ebi-a-GCST90026063	rs149674641	A	G	0.013
1-stearoyl-2-oleoyl-gpc (18:0/18:1) levels	1	200567806	0.5308	0.0859	6.57295e-10	291	ebi-a-GCST90026063	rs4915446	T	C	0.0035
1-stearoyl-2-oleoyl-gpc (18:0/18:1) levels	1	223609532	0.1578	0.0292	6.36004e-08	291	ebi-a-GCST90026063	rs140957523	A	G	0.0293
1-stearoyl-2-oleoyl-gpc (18:0/18:1) levels	1	67830047	0.2952	0.0646	4.95496e-06	291	ebi-a-GCST90026063	rs3961459	T	C	0.0069
1-stearoyl-2-oleoyl-gpc (18:0/18:1) levels	1	16057029	0.5981	0.085	1.9611e-12	291	ebi-a-GCST90026063	rs116455686	G	A	0.0035
1-stearoyl-2-oleoyl-gpc (18:0/18:1) levels	1	159253133	-0.3291	0.0656	5.32697e-07	291	ebi-a-GCST90026063	rs111231035	C	T	0.0082
1-stearoyl-2-oleoyl-gpc (18:0/18:1) levels	1	14808571	0.2099	0.0369	1.24701e-08	291	ebi-a-GCST90026063	rs72645956	A	G	0.0197
1-stearoyl-2-oleoyl-gpc (18:0/18:1) levels	1	36960398	0.2742	0.0447	8.32703e-10	291	ebi-a-GCST90026063	rs78268551	C	T	0.013
1-stearoyl-2-oleoyl-gpc (18:0/18:1) levels	1	58952414	-0.3271	0.0647	4.31499e-07	291	ebi-a-GCST90026063	rs618932	G	A	0.9907
1-stearoyl-2-oleoyl-gpc (18:0/18:1) levels	1	172946760	0.1685	0.036	2.90797e-06	291	ebi-a-GCST90026063	rs6686648	T	C	0.9797
1-stearoyl-2-oleoyl-gpc (18:0/18:1) levels	1	198833313	-0.1344	0.0271	6.95505e-07	291	ebi-a-GCST90026063	rs75526149	A	C	0.0423
1-stearoyl-2-oleoyl-gpc (18:0/18:1) levels	1	224498928	0.3422	0.0644	1.054e-07	291	ebi-a-GCST90026063	rs72755979	A	T	0.0076
1-stearoyl-2-oleoyl-gpc (18:0/18:1) levels	1	68546109	0.219	0.0467	2.77703e-06	291	ebi-a-GCST90026063	rs269328	A	C	0.0139
1-stearoyl-2-oleoyl-gpc (18:0/18:1) levels	1	78378403	-0.2918	0.0525	2.67602e-08	291	ebi-a-GCST90026063	rs114094692	C	T	0.0141
1-stearoyl-2-oleoyl-gpc (18:0/18:1) levels	2	206581049	0.419	0.0651	1.222e-10	291	ebi-a-GCST90026063	rs35678298	T	C	0.0075
1-stearoyl-2-oleoyl-gpc (18:0/18:1) levels	2	119783086	0.1515	0.0328	3.92103e-06	291	ebi-a-GCST90026063	rs77792396	C	T	0.0298
1-stearoyl-2-oleoyl-gpc (18:0/18:1) levels	2	196231968	0.1817	0.0364	5.84306e-07	291	ebi-a-GCST90026063	rs13421056	A	G	0.0197
1-stearoyl-2-oleoyl-gpc (18:0/18:1) levels	2	73446531	-0.4176	0.0664	3.23199e-10	291	ebi-a-GCST90026063	rs150782473	T	C	0.0082
1-stearoyl-2-oleoyl-gpc (18:0/18:1) levels	2	44661014	0.3488	0.0722	1.35301e-06	291	ebi-a-GCST90026063	rs76262995	C	T	0.0052
1-stearoyl-2-oleoyl-gpc (18:0/18:1) levels	2	197515373	-0.1912	0.0408	2.79698e-06	291	ebi-a-GCST90026063	rs146313664	T	C	0.0209
1-stearoyl-2-oleoyl-gpc (18:0/18:1) levels	2	188350795	-0.2439	0.0523	3.15297e-06	291	ebi-a-GCST90026063	rs8176610	T	C	0.0116
1-stearoyl-2-oleoyl-gpc (18:0/18:1) levels	2	197086164	0.3202	0.067	1.78098e-06	291	ebi-a-GCST90026063	rs16847455	T	C	0.0074
1-stearoyl-2-oleoyl-gpc (18:0/18:1) levels	2	23717184	0.345	0.0644	8.27009e-08	291	ebi-a-GCST90026063	rs75094393	A	C	0.0076
1-stearoyl-2-oleoyl-gpc (18:0/18:1) levels	2	11115499	-0.1066	0.0225	2.12202e-06	291	ebi-a-GCST90026063	rs62119118	A	G	0.0507
1-stearoyl-2-oleoyl-gpc (18:0/18:1) levels	2	121528897	-0.0963	0.0199	1.232e-06	291	ebi-a-GCST90026063	rs12464053	C	G	0.0871
1-stearoyl-2-oleoyl-gpc (18:0/18:1) levels	2	231686032	0.3314	0.0619	8.61093e-08	291	ebi-a-GCST90026063	rs78276863	T	C	0.0095
1-stearoyl-2-oleoyl-gpc (18:0/18:1) levels	2	236037489	0.1721	0.0353	1.06601e-06	291	ebi-a-GCST90026063	rs4270304	C	T	0.0187
1-stearoyl-2-oleoyl-gpc (18:0/18:1) levels	2	18033652	0.2638	0.0562	2.64698e-06	291	ebi-a-GCST90026063	rs116478736	G	C	0.0095
1-stearoyl-2-oleoyl-gpc (18:0/18:1) levels	2	19527484	-0.2396	0.0478	5.35501e-07	291	ebi-a-GCST90026063	rs143507340	A	C	0.0122
1-stearoyl-2-oleoyl-gpc (18:0/18:1) levels	2	50268036	0.3883	0.0682	1.228e-08	291	ebi-a-GCST90026063	rs141875806	A	G	0.0073
1-stearoyl-2-oleoyl-gpc (18:0/18:1) levels	2	105484434	0.2551	0.042	1.295e-09	291	ebi-a-GCST90026063	rs111622467	A	C	0.0141
1-stearoyl-2-oleoyl-gpc (18:0/18:1) levels	2	88437557	0.2875	0.0567	3.95103e-07	291	ebi-a-GCST90026063	rs115497237	T	C	0.0095
1-stearoyl-2-oleoyl-gpc (18:0/18:1) levels	3	126686486	-0.1237	0.0245	4.583e-07	291	ebi-a-GCST90026063	rs78355642	C	T	0.0417
1-stearoyl-2-oleoyl-gpc (18:0/18:1) levels	3	112557198	0.4151	0.0738	1.862e-08	291	ebi-a-GCST90026063	rs149197940	T	G	0.0052
1-stearoyl-2-oleoyl-gpc (18:0/18:1) levels	3	73292567	0.4155	0.0721	8.12905e-09	291	ebi-a-GCST90026063	rs145729777	A	G	0.0052
1-stearoyl-2-oleoyl-gpc (18:0/18:1) levels	3	27586156	0.2657	0.0573	3.59302e-06	291	ebi-a-GCST90026063	rs76490408	A	T	0.0095
1-stearoyl-2-oleoyl-gpc (18:0/18:1) levels	3	145939916	0.124	0.0255	1.21801e-06	291	ebi-a-GCST90026063	rs116127418	C	T	0.0481
1-stearoyl-2-oleoyl-gpc (18:0/18:1) levels	3	171666587	0.1025	0.0215	1.93099e-06	291	ebi-a-GCST90026063	rs74813944	T	C	0.0737
1-stearoyl-2-oleoyl-gpc (18:0/18:1) levels	3	187742404	0.1851	0.0317	5.25799e-09	291	ebi-a-GCST90026063	rs77213545	T	C	0.0289
1-stearoyl-2-oleoyl-gpc (18:0/18:1) levels	3	177771722	0.3195	0.0651	9.08908e-07	291	ebi-a-GCST90026063	rs139222332	A	T	0.0075
1-stearoyl-2-oleoyl-gpc (18:0/18:1) levels	3	190096642	0.3376	0.065	2.04099e-07	291	ebi-a-GCST90026063	rs79440814	A	G	0.0093
1-stearoyl-2-oleoyl-gpc (18:0/18:1) levels	3	1507250	-0.2009	0.0409	8.93408e-07	291	ebi-a-GCST90026063	rs77537194	G	A	0.0196
1-stearoyl-2-oleoyl-gpc (18:0/18:1) levels	3	36377812	-0.0555	0.0117	1.93099e-06	291	ebi-a-GCST90026063	rs747314	G	A	0.6464
1-stearoyl-2-oleoyl-gpc (18:0/18:1) levels	4	61909296	-0.1084	0.0227	1.74502e-06	291	ebi-a-GCST90026063	rs112405728	G	A	0.0551
1-stearoyl-2-oleoyl-gpc (18:0/18:1) levels	4	138335738	-0.2417	0.0524	3.93604e-06	291	ebi-a-GCST90026063	rs151149899	A	G	0.0103
1-stearoyl-2-oleoyl-gpc (18:0/18:1) levels	4	106450681	0.3374	0.0724	3.10599e-06	291	ebi-a-GCST90026063	rs183739917	C	G	0.0062
1-stearoyl-2-oleoyl-gpc (18:0/18:1) levels	4	159410716	-0.4465	0.0891	5.45595e-07	291	ebi-a-GCST90026063	rs148363105	A	G	0.0034
1-stearoyl-2-oleoyl-gpc (18:0/18:1) levels	4	170161031	-0.2582	0.0493	1.58599e-07	291	ebi-a-GCST90026063	rs6847319	T	C	0.0116
1-stearoyl-2-oleoyl-gpc (18:0/18:1) levels	4	12326845	-0.2063	0.0373	3.25702e-08	291	ebi-a-GCST90026063	rs11933066	G	C	0.0198
1-stearoyl-2-oleoyl-gpc (18:0/18:1) levels	4	56454118	-0.4144	0.0891	3.27703e-06	291	ebi-a-GCST90026063	rs78915115	G	C	0.0034
1-stearoyl-2-oleoyl-gpc (18:0/18:1) levels	4	182149264	0.1631	0.0331	8.41492e-07	291	ebi-a-GCST90026063	rs139273134	A	G	0.0272
1-stearoyl-2-oleoyl-gpc (18:0/18:1) levels	4	96425359	0.3585	0.0738	1.17801e-06	291	ebi-a-GCST90026063	rs964839	G	T	0.0052
1-stearoyl-2-oleoyl-gpc (18:0/18:1) levels	4	65275877	-0.2157	0.0468	4.04697e-06	291	ebi-a-GCST90026063	rs7670115	G	A	0.9862
1-stearoyl-2-oleoyl-gpc (18:0/18:1) levels	4	109358072	0.2903	0.0552	1.422e-07	291	ebi-a-GCST90026063	rs115810874	T	G	0.0096
1-stearoyl-2-oleoyl-gpc (18:0/18:1) levels	4	108138285	-0.2455	0.0517	2.00701e-06	291	ebi-a-GCST90026063	rs142058210	T	C	0.0103
1-stearoyl-2-oleoyl-gpc (18:0/18:1) levels	4	41089940	0.2528	0.0504	5.31998e-07	291	ebi-a-GCST90026063	rs77133167	T	C	0.016
1-stearoyl-2-oleoyl-gpc (18:0/18:1) levels	4	163175792	0.5312	0.0849	3.98795e-10	291	ebi-a-GCST90026063	rs146915029	G	A	0.0035
1-stearoyl-2-oleoyl-gpc (18:0/18:1) levels	5	108354857	-0.2117	0.0442	1.66901e-06	291	ebi-a-GCST90026063	rs78782357	A	G	0.0176
1-stearoyl-2-oleoyl-gpc (18:0/18:1) levels	5	160530841	0.3175	0.0561	1.48898e-08	291	ebi-a-GCST90026063	rs116093329	T	G	0.0095
1-stearoyl-2-oleoyl-gpc (18:0/18:1) levels	5	117733964	0.1995	0.0416	1.65402e-06	291	ebi-a-GCST90026063	rs138648469	G	A	0.0162
1-stearoyl-2-oleoyl-gpc (18:0/18:1) levels	5	106739481	0.3699	0.0706	1.60398e-07	291	ebi-a-GCST90026063	rs17448679	C	T	0.0063
1-stearoyl-2-oleoyl-gpc (18:0/18:1) levels	5	7906611	0.2834	0.0517	4.27199e-08	291	ebi-a-GCST90026063	rs149264130	G	A	0.0105
1-stearoyl-2-oleoyl-gpc (18:0/18:1) levels	5	52218902	-0.2484	0.0538	3.96899e-06	291	ebi-a-GCST90026063	rs77046762	G	A	0.011
1-stearoyl-2-oleoyl-gpc (18:0/18:1) levels	5	79294936	0.352	0.0649	5.82801e-08	291	ebi-a-GCST90026063	rs143346513	G	A	0.0075
1-stearoyl-2-oleoyl-gpc (18:0/18:1) levels	5	20108160	0.2266	0.0461	8.79792e-07	291	ebi-a-GCST90026063	rs74319245	T	C	0.0123
1-stearoyl-2-oleoyl-gpc (18:0/18:1) levels	5	26626795	0.2368	0.0488	1.23101e-06	291	ebi-a-GCST90026063	rs57550740	C	T	0.0119
1-stearoyl-2-oleoyl-gpc (18:0/18:1) levels	5	164847509	-0.2031	0.0433	2.78202e-06	291	ebi-a-GCST90026063	rs79194719	A	C	0.0158
1-stearoyl-2-oleoyl-gpc (18:0/18:1) levels	5	28782903	0.3239	0.0638	3.77398e-07	291	ebi-a-GCST90026063	rs35488028	T	G	0.0089
1-stearoyl-2-oleoyl-gpc (18:0/18:1) levels	5	20925241	-0.4525	0.0891	3.76504e-07	291	ebi-a-GCST90026063	rs117460550	G	A	0.0034
1-stearoyl-2-oleoyl-gpc (18:0/18:1) levels	5	73564798	0.2716	0.0569	1.78999e-06	291	ebi-a-GCST90026063	rs77047718	G	T	0.0116
1-stearoyl-2-oleoyl-gpc (18:0/18:1) levels	6	4149553	0.3004	0.065	3.76201e-06	291	ebi-a-GCST90026063	rs149406705	C	T	0.0088
1-stearoyl-2-oleoyl-gpc (18:0/18:1) levels	6	101869248	0.2142	0.0459	3.02901e-06	291	ebi-a-GCST90026063	rs149546308	A	G	0.0219
1-stearoyl-2-oleoyl-gpc (18:0/18:1) levels	6	86254264	0.3102	0.0644	1.45101e-06	291	ebi-a-GCST90026063	rs139218639	G	C	0.0076
1-stearoyl-2-oleoyl-gpc (18:0/18:1) levels	6	130129391	0.2669	0.0538	6.93202e-07	291	ebi-a-GCST90026063	rs145019396	G	A	0.0131
1-stearoyl-2-oleoyl-gpc (18:0/18:1) levels	6	110808645	-0.1854	0.0379	1.012e-06	291	ebi-a-GCST90026063	rs180772637	T	C	0.0245
1-stearoyl-2-oleoyl-gpc (18:0/18:1) levels	6	31433933	0.386	0.0649	2.712e-09	291	ebi-a-GCST90026063	rs62395308	T	A	0.0075
1-stearoyl-2-oleoyl-gpc (18:0/18:1) levels	6	159299493	0.2179	0.0439	6.73504e-07	291	ebi-a-GCST90026063	rs181835912	G	A	0.0154
1-stearoyl-2-oleoyl-gpc (18:0/18:1) levels	6	3756212	0.1718	0.0367	2.82202e-06	291	ebi-a-GCST90026063	rs79188767	A	G	0.0273
1-stearoyl-2-oleoyl-gpc (18:0/18:1) levels	6	16626642	0.26	0.0534	1.12401e-06	291	ebi-a-GCST90026063	rs139341026	A	C	0.0107
1-stearoyl-2-oleoyl-gpc (18:0/18:1) levels	6	46791616	0.2988	0.0577	2.25299e-07	291	ebi-a-GCST90026063	rs75028030	C	T	0.0086
1-stearoyl-2-oleoyl-gpc (18:0/18:1) levels	6	139350706	0.2238	0.041	4.93094e-08	291	ebi-a-GCST90026063	rs145151871	T	G	0.0111
1-stearoyl-2-oleoyl-gpc (18:0/18:1) levels	7	40393739	0.2764	0.0423	6.20297e-11	291	ebi-a-GCST90026063	rs140626074	A	G	0.0107
1-stearoyl-2-oleoyl-gpc (18:0/18:1) levels	7	5919897	0.4768	0.0747	1.706e-10	291	ebi-a-GCST90026063	rs148385425	A	G	0.0051
1-stearoyl-2-oleoyl-gpc (18:0/18:1) levels	7	20078555	0.1294	0.0275	2.57401e-06	291	ebi-a-GCST90026063	rs71526317	C	T	0.0409
1-stearoyl-2-oleoyl-gpc (18:0/18:1) levels	7	47720581	0.1795	0.0352	3.50002e-07	291	ebi-a-GCST90026063	rs77653681	C	A	0.0259
1-stearoyl-2-oleoyl-gpc (18:0/18:1) levels	7	151403992	-0.34	0.0735	3.72898e-06	291	ebi-a-GCST90026063	rs114166988	C	T	0.0056
1-stearoyl-2-oleoyl-gpc (18:0/18:1) levels	7	92850267	-0.1291	0.028	3.98804e-06	291	ebi-a-GCST90026063	rs17165171	A	G	0.0394
1-stearoyl-2-oleoyl-gpc (18:0/18:1) levels	7	54441496	0.3696	0.073	4.17398e-07	291	ebi-a-GCST90026063	rs141862002	T	C	0.0052
1-stearoyl-2-oleoyl-gpc (18:0/18:1) levels	8	74269618	-0.2035	0.0426	1.80601e-06	291	ebi-a-GCST90026063	rs35137708	T	C	0.0219
1-stearoyl-2-oleoyl-gpc (18:0/18:1) levels	8	126087547	0.3685	0.074	6.37793e-07	291	ebi-a-GCST90026063	rs117747858	C	T	0.0052
1-stearoyl-2-oleoyl-gpc (18:0/18:1) levels	8	3942453	0.2889	0.0621	3.32698e-06	291	ebi-a-GCST90026063	rs28374004	C	T	0.0099
1-stearoyl-2-oleoyl-gpc (18:0/18:1) levels	8	84814170	0.2347	0.0429	4.58501e-08	291	ebi-a-GCST90026063	rs149524367	T	G	0.0154
1-stearoyl-2-oleoyl-gpc (18:0/18:1) levels	8	87258063	0.4392	0.0699	3.36403e-10	291	ebi-a-GCST90026063	rs4246121	C	G	0.0062
1-stearoyl-2-oleoyl-gpc (18:0/18:1) levels	8	60008250	-0.2166	0.0457	2.16601e-06	291	ebi-a-GCST90026063	rs118038388	T	C	0.0143
1-stearoyl-2-oleoyl-gpc (18:0/18:1) levels	8	116847725	0.3429	0.0729	2.50998e-06	291	ebi-a-GCST90026063	rs16887811	T	C	0.0052
1-stearoyl-2-oleoyl-gpc (18:0/18:1) levels	8	27801768	0.2514	0.0457	3.82199e-08	291	ebi-a-GCST90026063	rs147205924	A	G	0.0102
1-stearoyl-2-oleoyl-gpc (18:0/18:1) levels	8	20554870	-0.2177	0.0459	2.117e-06	291	ebi-a-GCST90026063	rs79076392	A	G	0.0143
1-stearoyl-2-oleoyl-gpc (18:0/18:1) levels	8	17787778	0.1529	0.0325	2.585e-06	291	ebi-a-GCST90026063	rs189466911	G	T	0.0237
1-stearoyl-2-oleoyl-gpc (18:0/18:1) levels	8	14406310	0.2386	0.0497	1.54198e-06	291	ebi-a-GCST90026063	rs79702065	G	A	0.012
1-stearoyl-2-oleoyl-gpc (18:0/18:1) levels	8	38437394	0.2801	0.0605	3.71501e-06	291	ebi-a-GCST90026063	rs117330571	A	G	0.0087
1-stearoyl-2-oleoyl-gpc (18:0/18:1) levels	9	25896382	0.3496	0.0701	6.08499e-07	291	ebi-a-GCST90026063	rs58012407	A	G	0.0093
1-stearoyl-2-oleoyl-gpc (18:0/18:1) levels	9	33084327	0.4849	0.0855	1.42298e-08	291	ebi-a-GCST90026063	rs117684874	G	A	0.0035
1-stearoyl-2-oleoyl-gpc (18:0/18:1) levels	9	1959895	-0.265	0.0541	9.75798e-07	291	ebi-a-GCST90026063	rs28626046	T	C	0.0104
1-stearoyl-2-oleoyl-gpc (18:0/18:1) levels	9	119880272	0.3098	0.0641	1.32599e-06	291	ebi-a-GCST90026063	rs79839112	C	A	0.007
1-stearoyl-2-oleoyl-gpc (18:0/18:1) levels	9	8774764	0.2826	0.0617	4.68296e-06	291	ebi-a-GCST90026063	rs144278273	T	C	0.0124
1-stearoyl-2-oleoyl-gpc (18:0/18:1) levels	9	133294776	-0.0947	0.0191	7.35005e-07	291	ebi-a-GCST90026063	rs17146945	A	G	0.0891
1-stearoyl-2-oleoyl-gpc (18:0/18:1) levels	9	29326091	-0.2271	0.0445	3.36101e-07	291	ebi-a-GCST90026063	rs117303833	T	C	0.0116
1-stearoyl-2-oleoyl-gpc (18:0/18:1) levels	9	122202158	-0.1722	0.0365	2.47298e-06	291	ebi-a-GCST90026063	rs111857691	A	C	0.023
1-stearoyl-2-oleoyl-gpc (18:0/18:1) levels	9	5075832	0.214	0.0438	1.007e-06	291	ebi-a-GCST90026063	rs117569781	A	G	0.0131
1-stearoyl-2-oleoyl-gpc (18:0/18:1) levels	10	19693680	-0.4434	0.0889	6.07198e-07	291	ebi-a-GCST90026063	rs184475737	C	T	0.0052
1-stearoyl-2-oleoyl-gpc (18:0/18:1) levels	10	22910483	0.4603	0.073	2.88602e-10	291	ebi-a-GCST90026063	rs75060793	T	C	0.0052
1-stearoyl-2-oleoyl-gpc (18:0/18:1) levels	10	78591693	0.1754	0.0357	9.13209e-07	291	ebi-a-GCST90026063	rs74527474	A	G	0.025
1-stearoyl-2-oleoyl-gpc (18:0/18:1) levels	10	9072316	0.1501	0.0302	6.50804e-07	291	ebi-a-GCST90026063	rs72782698	T	C	0.0293
1-stearoyl-2-oleoyl-gpc (18:0/18:1) levels	10	24668435	0.5203	0.0873	2.52598e-09	291	ebi-a-GCST90026063	rs1932593	A	G	0.0035
1-stearoyl-2-oleoyl-gpc (18:0/18:1) levels	10	106607457	-0.2941	0.0593	7.09807e-07	291	ebi-a-GCST90026063	rs139710124	T	C	0.0087
1-stearoyl-2-oleoyl-gpc (18:0/18:1) levels	11	129346381	-0.15	0.0318	2.36499e-06	291	ebi-a-GCST90026063	rs76367652	A	G	0.035
1-stearoyl-2-oleoyl-gpc (18:0/18:1) levels	11	96202269	-0.1719	0.0304	1.58001e-08	291	ebi-a-GCST90026063	rs116861370	A	G	0.0312
1-stearoyl-2-oleoyl-gpc (18:0/18:1) levels	11	86116156	0.291	0.0634	4.42201e-06	291	ebi-a-GCST90026063	rs117035469	G	A	0.0095
1-stearoyl-2-oleoyl-gpc (18:0/18:1) levels	11	3803357	0.2319	0.0471	8.30902e-07	291	ebi-a-GCST90026063	rs72844304	T	G	0.0159
1-stearoyl-2-oleoyl-gpc (18:0/18:1) levels	11	83150863	0.318	0.0639	6.60602e-07	291	ebi-a-GCST90026063	rs77568065	T	C	0.007
1-stearoyl-2-oleoyl-gpc (18:0/18:1) levels	11	78351106	-0.2468	0.0513	1.47001e-06	291	ebi-a-GCST90026063	rs117691019	G	C	0.0169
1-stearoyl-2-oleoyl-gpc (18:0/18:1) levels	12	105013316	0.4178	0.0758	3.53997e-08	291	ebi-a-GCST90026063	rs34016841	T	C	0.0051
1-stearoyl-2-oleoyl-gpc (18:0/18:1) levels	12	115577710	0.5398	0.0856	2.78901e-10	291	ebi-a-GCST90026063	rs78332234	T	C	0.0035
1-stearoyl-2-oleoyl-gpc (18:0/18:1) levels	12	71973733	0.1345	0.0289	3.29503e-06	291	ebi-a-GCST90026063	rs73146224	A	G	0.0294
1-stearoyl-2-oleoyl-gpc (18:0/18:1) levels	13	50979443	0.3077	0.0632	1.12001e-06	291	ebi-a-GCST90026063	rs149315935	T	C	0.007
1-stearoyl-2-oleoyl-gpc (18:0/18:1) levels	13	81299948	0.3575	0.0708	4.48797e-07	291	ebi-a-GCST90026063	rs76659511	T	C	0.0063
1-stearoyl-2-oleoyl-gpc (18:0/18:1) levels	13	94552731	0.2865	0.0528	5.89902e-08	291	ebi-a-GCST90026063	rs78144807	G	A	0.0107
1-stearoyl-2-oleoyl-gpc (18:0/18:1) levels	13	34834493	-0.4328	0.0894	1.29601e-06	291	ebi-a-GCST90026063	rs73176454	T	C	0.0034
1-stearoyl-2-oleoyl-gpc (18:0/18:1) levels	13	95512245	-0.1481	0.0319	3.33903e-06	291	ebi-a-GCST90026063	rs77311051	T	C	0.0256
1-stearoyl-2-oleoyl-gpc (18:0/18:1) levels	14	38393476	0.2256	0.0464	1.15499e-06	291	ebi-a-GCST90026063	rs118163894	A	G	0.0139
1-stearoyl-2-oleoyl-gpc (18:0/18:1) levels	14	39994973	0.2244	0.0487	4.16303e-06	291	ebi-a-GCST90026063	rs138850179	C	T	0.0158
1-stearoyl-2-oleoyl-gpc (18:0/18:1) levels	14	84910370	0.1791	0.0364	8.49591e-07	291	ebi-a-GCST90026063	rs148126430	A	G	0.0176
1-stearoyl-2-oleoyl-gpc (18:0/18:1) levels	14	54425221	0.2999	0.0623	1.48799e-06	291	ebi-a-GCST90026063	rs76968575	C	T	0.007
1-stearoyl-2-oleoyl-gpc (18:0/18:1) levels	14	47610893	-0.1746	0.0374	2.986e-06	291	ebi-a-GCST90026063	rs149364359	A	G	0.0229
1-stearoyl-2-oleoyl-gpc (18:0/18:1) levels	15	89506157	-0.2374	0.0507	2.77e-06	291	ebi-a-GCST90026063	rs72761026	G	A	0.0135
1-stearoyl-2-oleoyl-gpc (18:0/18:1) levels	15	31469732	0.4397	0.0787	2.32702e-08	291	ebi-a-GCST90026063	rs114997352	T	C	0.005
1-stearoyl-2-oleoyl-gpc (18:0/18:1) levels	15	90737139	0.1854	0.038	1.10499e-06	291	ebi-a-GCST90026063	rs137925307	G	A	0.0152
1-stearoyl-2-oleoyl-gpc (18:0/18:1) levels	15	45923545	0.3289	0.0656	5.42001e-07	291	ebi-a-GCST90026063	rs111591264	T	G	0.0075
1-stearoyl-2-oleoyl-gpc (18:0/18:1) levels	15	48082488	-0.1503	0.0303	7.09905e-07	291	ebi-a-GCST90026063	rs138253015	G	A	0.0344
1-stearoyl-2-oleoyl-gpc (18:0/18:1) levels	15	75109093	0.536	0.085	2.82001e-10	291	ebi-a-GCST90026063	rs191127849	A	C	0.0035
1-stearoyl-2-oleoyl-gpc (18:0/18:1) levels	16	13537749	-0.2108	0.0407	2.20501e-07	291	ebi-a-GCST90026063	rs140944083	A	T	0.0148
1-stearoyl-2-oleoyl-gpc (18:0/18:1) levels	16	672919	0.3222	0.0678	2e-06	291	ebi-a-GCST90026063	rs138793109	T	C	0.0094
1-stearoyl-2-oleoyl-gpc (18:0/18:1) levels	16	86829322	0.1063	0.0227	2.689e-06	291	ebi-a-GCST90026063	rs10863170	G	A	0.9358
1-stearoyl-2-oleoyl-gpc (18:0/18:1) levels	16	87713600	-0.4158	0.0896	3.50703e-06	291	ebi-a-GCST90026063	rs145661344	T	C	0.0034
1-stearoyl-2-oleoyl-gpc (18:0/18:1) levels	17	40551185	-0.1552	0.032	1.243e-06	291	ebi-a-GCST90026063	rs7210270	G	A	0.0297
1-stearoyl-2-oleoyl-gpc (18:0/18:1) levels	18	67294562	0.3345	0.0661	4.10998e-07	291	ebi-a-GCST90026063	rs78749815	A	G	0.0075
1-stearoyl-2-oleoyl-gpc (18:0/18:1) levels	18	10408292	-0.4114	0.0893	4.10497e-06	291	ebi-a-GCST90026063	rs117767980	A	G	0.0034
1-stearoyl-2-oleoyl-gpc (18:0/18:1) levels	18	36885992	-0.3879	0.0735	1.309e-07	291	ebi-a-GCST90026063	rs72890238	T	C	0.0059
1-stearoyl-2-oleoyl-gpc (18:0/18:1) levels	18	9366356	0.1145	0.0206	2.72001e-08	291	ebi-a-GCST90026063	rs11081475	A	G	0.0746
1-stearoyl-2-oleoyl-gpc (18:0/18:1) levels	18	10312567	0.2393	0.0468	3.18002e-07	291	ebi-a-GCST90026063	rs74858991	T	C	0.0157
1-stearoyl-2-oleoyl-gpc (18:0/18:1) levels	18	42152907	0.2695	0.0584	3.91697e-06	291	ebi-a-GCST90026063	rs141466664	A	G	0.0086
1-stearoyl-2-oleoyl-gpc (18:0/18:1) levels	19	22065708	0.1664	0.0363	4.71205e-06	291	ebi-a-GCST90026063	rs55666328	A	T	0.023
1-stearoyl-2-oleoyl-gpc (18:0/18:1) levels	19	45324899	-0.2165	0.0462	2.76802e-06	291	ebi-a-GCST90026063	rs150689652	A	G	0.0165
1-stearoyl-2-oleoyl-gpc (18:0/18:1) levels	19	3011146	0.5185	0.0857	1.42699e-09	291	ebi-a-GCST90026063	rs118030930	T	C	0.0035
1-stearoyl-2-oleoyl-gpc (18:0/18:1) levels	19	6068608	0.2257	0.0493	4.66896e-06	291	ebi-a-GCST90026063	rs78769803	T	C	0.0129
1-stearoyl-2-oleoyl-gpc (18:0/18:1) levels	19	7897307	0.1619	0.0326	7.04693e-07	291	ebi-a-GCST90026063	rs117797142	T	C	0.0236
1-stearoyl-2-oleoyl-gpc (18:0/18:1) levels	20	12831324	-0.3948	0.0712	3.00898e-08	291	ebi-a-GCST90026063	rs6041660	C	T	0.0056
1-stearoyl-2-oleoyl-gpc (18:0/18:1) levels	20	8374890	0.179	0.036	6.46205e-07	291	ebi-a-GCST90026063	rs74472739	A	T	0.0202
1-stearoyl-2-oleoyl-gpc (18:0/18:1) levels	22	37562254	-0.3266	0.0629	2.09199e-07	291	ebi-a-GCST90026063	rs129365	C	A	0.993
3-methylxanthine levels	2	111657888	0.2469	0.0517	1.79498e-06	291	ebi-a-GCST90026093	rs12622400	T	G	0.1152
3-methylxanthine levels	3	27770456	-0.3177	0.0665	1.79102e-06	291	ebi-a-GCST90026093	rs77313316	A	G	0.0584
3-methylxanthine levels	5	89577868	-0.1775	0.0369	1.539e-06	291	ebi-a-GCST90026093	rs72656676	T	G	0.1977
3-methylxanthine levels	8	6341293	0.2492	0.0473	1.367e-07	291	ebi-a-GCST90026093	rs34635086	G	A	0.1372
3-methylxanthine levels	10	19552471	0.2375	0.0459	2.326e-07	291	ebi-a-GCST90026093	rs12356390	T	C	0.1373
3-methylxanthine levels	11	86697572	0.1479	0.0309	1.63501e-06	291	ebi-a-GCST90026093	rs61903841	T	G	0.4175
3-methylxanthine levels	11	134406309	-0.3135	0.0669	2.79499e-06	291	ebi-a-GCST90026093	rs7109085	T	C	0.0636
3-methylxanthine levels	12	122126905	-0.8081	0.1509	8.63098e-08	291	ebi-a-GCST90026093	rs57969678	G	T	0.0158
3-methylxanthine levels	13	54828122	-0.2086	0.0439	2.044e-06	291	ebi-a-GCST90026093	rs7987622	G	A	0.1418
3-methylxanthine levels	13	31399051	-0.1584	0.0338	2.68102e-06	291	ebi-a-GCST90026093	rs12430917	A	G	0.307
3-methylxanthine levels	13	111770956	-0.2559	0.0476	7.60694e-08	291	ebi-a-GCST90026093	rs35068927	A	T	0.1012
3-methylxanthine levels	13	60844353	0.1918	0.039	8.81292e-07	291	ebi-a-GCST90026093	rs9592029	T	A	0.215
3-methylxanthine levels	15	55831277	-0.4644	0.0992	2.83498e-06	291	ebi-a-GCST90026093	rs117839328	A	C	0.0241
3-methylxanthine levels	18	62169643	-0.1384	0.0297	3.05802e-06	291	ebi-a-GCST90026093	rs7228635	G	A	0.5469
3-methylxanthine levels	22	40043812	0.1438	0.031	3.45597e-06	291	ebi-a-GCST90026093	rs5757759	G	A	0.3857
Argininate levels	1	12483677	-0.2619	0.0571	4.54999e-06	291	ebi-a-GCST90026123	rs12058577	G	T	0.0376
Argininate levels	1	93518101	0.6475	0.1197	6.26297e-08	291	ebi-a-GCST90026123	rs114564514	A	G	0.0105
Argininate levels	1	113438273	0.6182	0.1346	4.36697e-06	291	ebi-a-GCST90026123	rs114766103	C	G	0.0092
Argininate levels	1	59759248	-0.2073	0.0449	3.87704e-06	291	ebi-a-GCST90026123	rs115285537	C	T	0.0659
Argininate levels	2	29247786	-0.6489	0.1071	1.39399e-09	291	ebi-a-GCST90026123	rs74481848	A	G	0.0103
Argininate levels	2	38777082	-0.22	0.0467	2.42901e-06	291	ebi-a-GCST90026123	rs75708034	A	G	0.0638
Argininate levels	2	172918738	-0.3576	0.0683	1.61499e-07	291	ebi-a-GCST90026123	rs79756029	G	T	0.0241
Argininate levels	2	225349081	-0.4792	0.0965	6.80205e-07	291	ebi-a-GCST90026123	rs151088552	C	G	0.0165
Argininate levels	2	189314121	0.3732	0.0795	2.69699e-06	291	ebi-a-GCST90026123	rs114640925	G	A	0.0237
Argininate levels	3	172775311	-0.1915	0.0419	4.92198e-06	291	ebi-a-GCST90026123	rs1398455	G	T	0.0826
Argininate levels	3	60280876	-0.2548	0.0545	2.97502e-06	291	ebi-a-GCST90026123	rs11130764	A	G	0.0514
Argininate levels	3	99076333	-0.4873	0.0913	9.50408e-08	291	ebi-a-GCST90026123	rs12485502	G	C	0.0146
Argininate levels	4	1649312	-0.7201	0.1365	1.32501e-07	291	ebi-a-GCST90026123	rs75124196	A	G	0.0088
Argininate levels	4	88960035	-0.4515	0.0892	4.11699e-07	291	ebi-a-GCST90026123	rs76264621	C	T	0.018
Argininate levels	4	5675661	-0.3208	0.0661	1.196e-06	291	ebi-a-GCST90026123	rs112346067	A	G	0.0291
Argininate levels	5	33450372	-0.4364	0.0832	1.567e-07	291	ebi-a-GCST90026123	rs72737345	C	A	0.0197
Argininate levels	5	30165710	-0.4861	0.0869	2.22998e-08	291	ebi-a-GCST90026123	rs143280696	A	G	0.0179
Argininate levels	5	13275227	0.6123	0.1317	3.32101e-06	291	ebi-a-GCST90026123	rs142239956	A	G	0.0091
Argininate levels	6	66761201	-0.9061	0.1874	1.33101e-06	291	ebi-a-GCST90026123	rs143934453	A	G	0.0034
Argininate levels	6	21031359	-0.5146	0.1023	4.82603e-07	291	ebi-a-GCST90026123	rs140822328	G	C	0.0146
Argininate levels	6	10436424	0.4656	0.1002	3.33803e-06	291	ebi-a-GCST90026123	rs147941215	G	C	0.0134
Argininate levels	7	102825748	-0.6681	0.1031	8.98669e-11	291	ebi-a-GCST90026123	rs143590403	G	C	0.0102
Argininate levels	7	38091940	-0.2302	0.047	9.52994e-07	291	ebi-a-GCST90026123	rs11509900	C	G	0.0577
Argininate levels	7	95162487	-0.2306	0.0479	1.44501e-06	291	ebi-a-GCST90026123	rs17704140	G	A	0.0575
Argininate levels	7	132343557	-0.3253	0.0587	3.02803e-08	291	ebi-a-GCST90026123	rs75901634	A	G	0.0397
Argininate levels	7	47167103	-0.4305	0.0875	8.69201e-07	291	ebi-a-GCST90026123	rs143054832	T	C	0.0223
Argininate levels	8	80651496	0.9314	0.186	5.48795e-07	291	ebi-a-GCST90026123	rs142380128	A	G	0.0034
Argininate levels	8	119224649	-0.7262	0.1462	6.84605e-07	291	ebi-a-GCST90026123	rs17432367	A	G	0.0058
Argininate levels	8	17259286	-0.1104	0.0222	6.71197e-07	291	ebi-a-GCST90026123	rs2157641	T	C	0.4994
Argininate levels	8	59690537	0.985	0.1925	3.092e-07	291	ebi-a-GCST90026123	rs117013796	A	C	0.0035
Argininate levels	8	27440072	-0.5865	0.1186	7.64592e-07	291	ebi-a-GCST90026123	rs143545072	G	C	0.0088
Argininate levels	9	122443237	-0.3172	0.0661	1.57801e-06	291	ebi-a-GCST90026123	rs10453235	T	C	0.0292
Argininate levels	9	77769012	-0.3552	0.0747	1.97501e-06	291	ebi-a-GCST90026123	rs76218244	C	A	0.0289
Argininate levels	11	2951023	-0.7391	0.1288	9.44604e-09	291	ebi-a-GCST90026123	rs543477673	A	C	0.0084
Argininate levels	11	34367515	-0.479	0.1025	2.97502e-06	291	ebi-a-GCST90026123	rs116999485	T	C	0.0122
Argininate levels	11	129929338	-0.3874	0.0828	2.87899e-06	291	ebi-a-GCST90026123	rs80273149	C	T	0.0179
Argininate levels	11	91394164	-0.1924	0.0409	2.62198e-06	291	ebi-a-GCST90026123	rs78034888	T	A	0.0893
Argininate levels	12	77545336	-0.3878	0.0801	1.26999e-06	291	ebi-a-GCST90026123	rs17043014	G	C	0.0213
Argininate levels	12	78402134	-0.4227	0.0774	4.82103e-08	291	ebi-a-GCST90026123	rs74398310	T	G	0.0226
Argininate levels	12	43794431	-0.4003	0.0695	8.59093e-09	291	ebi-a-GCST90026123	rs10506227	C	T	0.0315
Argininate levels	13	51719083	-0.4893	0.0898	5.15597e-08	291	ebi-a-GCST90026123	rs112115940	C	T	0.0147
Argininate levels	13	29237763	0.7078	0.1525	3.47e-06	291	ebi-a-GCST90026123	rs75475997	G	A	0.0055
Argininate levels	14	62737734	-0.241	0.0481	5.313e-07	291	ebi-a-GCST90026123	rs9323389	C	T	0.0602
Argininate levels	14	43496012	0.2569	0.0488	1.42001e-07	291	ebi-a-GCST90026123	rs12889936	C	T	0.0618
Argininate levels	14	76444469	0.1574	0.0319	7.69804e-07	291	ebi-a-GCST90026123	rs3917158	C	T	0.835
Argininate levels	14	88228050	-0.4478	0.0892	5.23396e-07	291	ebi-a-GCST90026123	rs72691821	A	G	0.0156
Argininate levels	14	53534219	0.5775	0.1225	2.42399e-06	291	ebi-a-GCST90026123	rs149840804	C	A	0.0088
Argininate levels	15	80645951	0.5407	0.1077	5.10999e-07	291	ebi-a-GCST90026123	rs143564985	C	T	0.0104
Argininate levels	15	99180952	-0.2238	0.0439	3.38602e-07	291	ebi-a-GCST90026123	rs118163159	T	C	0.0685
Argininate levels	16	4026238	-0.3391	0.0741	4.78696e-06	291	ebi-a-GCST90026123	rs2238437	T	C	0.0241
Argininate levels	16	73021094	-0.2205	0.0459	1.521e-06	291	ebi-a-GCST90026123	rs6416746	C	T	0.9278
Argininate levels	17	76300013	0.1364	0.0293	3.19396e-06	291	ebi-a-GCST90026123	rs8065371	T	C	0.8332
Argininate levels	18	72700733	-0.4272	0.0918	3.28398e-06	291	ebi-a-GCST90026123	rs11873408	G	C	0.0156
Argininate levels	18	26133315	-0.5383	0.1109	1.222e-06	291	ebi-a-GCST90026123	rs148543228	C	T	0.0117
Argininate levels	18	3860783	-0.5256	0.1047	5.19804e-07	291	ebi-a-GCST90026123	rs112328492	G	A	0.0145
Argininate levels	19	36255843	-0.5134	0.1107	3.54797e-06	291	ebi-a-GCST90026123	rs116923661	T	C	0.0103
Argininate levels	19	46633622	-0.5638	0.1072	1.464e-07	291	ebi-a-GCST90026123	rs73048030	A	G	0.0144
Argininate levels	20	23461806	-0.381	0.0817	3.12198e-06	291	ebi-a-GCST90026123	rs117406381	A	G	0.0229
Argininate levels	20	60103252	0.5829	0.125	3.12399e-06	291	ebi-a-GCST90026123	rs186924614	T	C	0.0101
Argininate levels	22	30583989	-0.432	0.0904	1.75999e-06	291	ebi-a-GCST90026123	rs146923758	G	A	0.0156
Dimethylmalonic acid levels	1	2394648	-0.3725	0.0809	4.07699e-06	291	ebi-a-GCST90026153	rs10910079	T	C	0.0223
Dimethylmalonic acid levels	1	214527252	0.1271	0.0242	1.43199e-07	291	ebi-a-GCST90026153	rs1472441	A	G	0.597
Dimethylmalonic acid levels	3	99209128	-0.3183	0.0671	2.11802e-06	291	ebi-a-GCST90026153	rs115245770	G	A	0.0293
Dimethylmalonic acid levels	3	35706472	-0.514	0.1009	3.52103e-07	291	ebi-a-GCST90026153	rs142079231	T	C	0.0166
Dimethylmalonic acid levels	3	66926369	-0.1433	0.0292	9.49292e-07	291	ebi-a-GCST90026153	rs55784295	C	A	0.216
Dimethylmalonic acid levels	3	151666158	-0.5075	0.1088	3.08603e-06	291	ebi-a-GCST90026153	rs140045059	A	G	0.0121
Dimethylmalonic acid levels	4	110362437	-0.3785	0.0761	6.53702e-07	291	ebi-a-GCST90026153	rs56226219	T	C	0.0258
Dimethylmalonic acid levels	5	25129727	-0.1917	0.0414	3.57998e-06	291	ebi-a-GCST90026153	rs12523050	A	G	0.0903
Dimethylmalonic acid levels	5	115399346	0.1252	0.027	3.52598e-06	291	ebi-a-GCST90026153	rs6878141	C	A	0.7267
Dimethylmalonic acid levels	5	116540779	-0.513	0.0978	1.57801e-07	291	ebi-a-GCST90026153	rs79412527	G	A	0.0181
Dimethylmalonic acid levels	6	168616409	-0.6921	0.1309	1.25401e-07	291	ebi-a-GCST90026153	rs75570474	A	G	0.012
Dimethylmalonic acid levels	6	41638093	0.1339	0.0289	3.52501e-06	291	ebi-a-GCST90026153	rs2842650	T	C	0.7934
Dimethylmalonic acid levels	6	111119131	-0.1774	0.0361	9.08406e-07	291	ebi-a-GCST90026153	rs12529725	C	T	0.1382
Dimethylmalonic acid levels	7	54151684	-0.5043	0.1042	1.29e-06	291	ebi-a-GCST90026153	rs189242249	C	T	0.023
Dimethylmalonic acid levels	8	28814192	0.4724	0.0895	1.28899e-07	291	ebi-a-GCST90026153	rs10108283	C	G	0.9806
Dimethylmalonic acid levels	9	22932374	-0.241	0.0525	4.49097e-06	291	ebi-a-GCST90026153	rs1381920	A	C	0.0633
Dimethylmalonic acid levels	10	11154923	-0.6095	0.1203	4.05798e-07	291	ebi-a-GCST90026153	rs143943656	T	C	0.0124
Dimethylmalonic acid levels	11	112547948	-0.5141	0.1088	2.29499e-06	291	ebi-a-GCST90026153	rs11603369	T	C	0.0161
Dimethylmalonic acid levels	11	57106609	-0.4016	0.0832	1.39399e-06	291	ebi-a-GCST90026153	rs74506180	C	A	0.0316
Dimethylmalonic acid levels	11	4033540	-0.3508	0.0678	2.243e-07	291	ebi-a-GCST90026153	rs190192698	G	T	0.0328
Dimethylmalonic acid levels	12	68973518	-0.36	0.0773	3.155e-06	291	ebi-a-GCST90026153	rs142114789	C	T	0.0307
Dimethylmalonic acid levels	12	127710837	-0.5376	0.1097	9.48309e-07	291	ebi-a-GCST90026153	rs67569763	T	A	0.0121
Dimethylmalonic acid levels	12	102456417	-0.3769	0.0804	2.76802e-06	291	ebi-a-GCST90026153	rs73185906	T	C	0.0251
Dimethylmalonic acid levels	14	105164675	-0.4694	0.0945	6.74295e-07	291	ebi-a-GCST90026153	rs58781996	G	C	0.0189
Dimethylmalonic acid levels	15	33289949	-0.1229	0.0268	4.49304e-06	291	ebi-a-GCST90026153	rs747349	G	A	0.2572
Dimethylmalonic acid levels	16	77999062	-0.1383	0.0267	2.18902e-07	291	ebi-a-GCST90026153	rs619805	G	A	0.2734
Dimethylmalonic acid levels	21	19576665	-0.3491	0.0754	3.65603e-06	291	ebi-a-GCST90026153	rs147994159	G	A	0.0275
Homovanillate (hva) levels	1	5013645	0.0713	0.0143	6.41195e-07	291	ebi-a-GCST90026183	rs9426491	G	A	0.6809
Homovanillate (hva) levels	1	209229022	-0.0661	0.0142	3.15399e-06	291	ebi-a-GCST90026183	rs11578587	T	C	0.4567
Homovanillate (hva) levels	3	73974415	-0.0846	0.0179	2.27101e-06	291	ebi-a-GCST90026183	rs13089605	A	C	0.1636
Homovanillate (hva) levels	3	5836411	0.099	0.0208	1.99802e-06	291	ebi-a-GCST90026183	rs17824021	A	G	0.115
Homovanillate (hva) levels	4	104742220	0.1861	0.0402	3.63697e-06	291	ebi-a-GCST90026183	rs116557887	A	G	0.0292
Homovanillate (hva) levels	4	190147221	-0.139	0.0281	7.36207e-07	291	ebi-a-GCST90026183	rs73029639	G	A	0.0643
Homovanillate (hva) levels	5	24597465	-0.0977	0.0214	4.99195e-06	291	ebi-a-GCST90026183	rs7718429	C	T	0.1048
Homovanillate (hva) levels	5	58691061	0.0641	0.014	4.57699e-06	291	ebi-a-GCST90026183	rs6862702	G	C	0.4043
Homovanillate (hva) levels	7	103174193	0.1312	0.027	1.226e-06	291	ebi-a-GCST90026183	rs2535759	A	G	0.0746
Homovanillate (hva) levels	8	125600614	-0.0746	0.0152	9.32502e-07	291	ebi-a-GCST90026183	rs3910088	C	G	0.2136
Homovanillate (hva) levels	12	66655902	-0.1237	0.0238	1.97002e-07	291	ebi-a-GCST90026183	rs12300976	T	G	0.086
Homovanillate (hva) levels	12	120117381	0.1209	0.0253	1.72699e-06	291	ebi-a-GCST90026183	rs17408578	T	G	0.0762
Homovanillate (hva) levels	14	92951936	0.0579	0.0126	4.01402e-06	291	ebi-a-GCST90026183	rs10135174	A	G	0.4646
Homovanillate (hva) levels	16	2199788	-0.0772	0.0169	4.85099e-06	291	ebi-a-GCST90026183	rs36232	G	T	0.7811
N-acetylglutamate levels	1	225240508	-0.2058	0.0431	1.75102e-06	291	ebi-a-GCST90026213	rs76350714	C	A	0.0328
N-acetylglutamate levels	1	79643246	-0.2554	0.0495	2.51403e-07	291	ebi-a-GCST90026213	rs12404292	T	C	0.0227
N-acetylglutamate levels	2	49134265	-0.0688	0.0147	2.96702e-06	291	ebi-a-GCST90026213	rs12468266	T	C	0.461
N-acetylglutamate levels	4	107506021	-0.3017	0.0634	1.97902e-06	291	ebi-a-GCST90026213	rs35719671	G	A	0.0141
N-acetylglutamate levels	5	8539283	-0.2439	0.0488	5.88302e-07	291	ebi-a-GCST90026213	rs142590522	T	C	0.0265
N-acetylglutamate levels	5	155394890	-0.1555	0.0317	9.52401e-07	291	ebi-a-GCST90026213	rs1036185	T	C	0.0497
N-acetylglutamate levels	6	95000397	-0.3038	0.0662	4.52699e-06	291	ebi-a-GCST90026213	rs75356817	A	G	0.0123
N-acetylglutamate levels	7	144703084	-0.3656	0.0779	2.716e-06	291	ebi-a-GCST90026213	rs28506961	A	G	0.0123
N-acetylglutamate levels	8	3949267	-0.2065	0.0442	3.04797e-06	291	ebi-a-GCST90026213	rs79563094	C	T	0.0306
N-acetylglutamate levels	9	129957935	-0.2732	0.0508	7.38992e-08	291	ebi-a-GCST90026213	rs138950394	T	C	0.0214
N-acetylglutamate levels	9	9383099	0.1017	0.0221	4.314e-06	291	ebi-a-GCST90026213	rs1889098	G	A	0.8772
N-acetylglutamate levels	11	61282504	-0.0939	0.0197	1.91999e-06	291	ebi-a-GCST90026213	rs3741260	A	G	0.1507
N-acetylglutamate levels	11	113997649	-0.1575	0.0299	1.44301e-07	291	ebi-a-GCST90026213	rs17116443	G	T	0.069
N-acetylglutamate levels	12	47782495	-0.3155	0.0665	2.121e-06	291	ebi-a-GCST90026213	rs140182796	C	G	0.0122
N-acetylglutamate levels	14	58596241	-0.0663	0.0144	3.91003e-06	291	ebi-a-GCST90026213	rs36051876	T	C	0.5239
N-acetylglutamate levels	14	52486300	-0.5736	0.1214	2.311e-06	291	ebi-a-GCST90026213	rs117663230	A	G	0.0034
N-acetylglutamate levels	14	62117070	-0.1887	0.0407	3.62402e-06	291	ebi-a-GCST90026213	rs77353546	A	G	0.035
N-acetylglutamate levels	16	80804769	-0.1279	0.0275	3.19897e-06	291	ebi-a-GCST90026213	rs76652109	C	G	0.0828
N-acetylglutamate levels	17	49205125	-0.1213	0.0259	2.756e-06	291	ebi-a-GCST90026213	rs11650085	G	A	0.0882
N-acetylglutamate levels	18	56750041	-0.1209	0.0228	1.11401e-07	291	ebi-a-GCST90026213	rs11664698	G	A	0.1221
N-acetylglutamate levels	18	8910741	-0.261	0.056	3.16097e-06	291	ebi-a-GCST90026213	rs117657891	A	G	0.0183
N-acetylglutamate levels	20	45186397	0.1628	0.0177	4.22182e-20	291	ebi-a-GCST90026213	rs430114	C	T	0.8385
N-acetylglutamate levels	21	36562426	-0.4648	0.1002	3.51998e-06	291	ebi-a-GCST90026213	rs189789980	G	T	0.0058
Oxalate (ethanedioate) levels	1	22052453	-0.1115	0.0202	3.18801e-08	291	ebi-a-GCST90026243	rs146808481	G	C	0.0261
Oxalate (ethanedioate) levels	1	213995747	-0.0898	0.0186	1.40201e-06	291	ebi-a-GCST90026243	rs115889958	G	A	0.0335
Oxalate (ethanedioate) levels	1	201541591	-0.2121	0.0364	5.62095e-09	291	ebi-a-GCST90026243	rs2002823	A	G	0.007
Oxalate (ethanedioate) levels	1	89306691	-0.1621	0.0246	4.2462e-11	291	ebi-a-GCST90026243	rs75541230	G	T	0.0165
Oxalate (ethanedioate) levels	1	211685549	-0.1841	0.0285	1.00099e-10	291	ebi-a-GCST90026243	rs115757213	G	T	0.0121
Oxalate (ethanedioate) levels	1	18797887	-0.1128	0.0197	1.06601e-08	291	ebi-a-GCST90026243	rs61760664	C	G	0.0275
Oxalate (ethanedioate) levels	1	32364824	-0.1318	0.0222	2.72603e-09	291	ebi-a-GCST90026243	rs147668310	A	G	0.0168
Oxalate (ethanedioate) levels	1	217991644	-0.1053	0.0206	3.32499e-07	291	ebi-a-GCST90026243	rs71647133	A	G	0.0207
Oxalate (ethanedioate) levels	1	197662801	-0.1652	0.032	2.45098e-07	291	ebi-a-GCST90026243	rs151183648	T	G	0.0146
Oxalate (ethanedioate) levels	1	167758303	-0.4158	0.0495	4.67735e-17	291	ebi-a-GCST90026243	rs147412044	T	C	0.0034
Oxalate (ethanedioate) levels	1	168814899	-0.0799	0.0172	3.18398e-06	291	ebi-a-GCST90026243	rs112442170	T	C	0.04
Oxalate (ethanedioate) levels	1	110478519	-0.0539	0.0107	4.82203e-07	291	ebi-a-GCST90026243	rs1018738	T	C	0.0996
Oxalate (ethanedioate) levels	1	150987150	-0.1977	0.0349	1.45902e-08	291	ebi-a-GCST90026243	rs28517861	T	A	0.0087
Oxalate (ethanedioate) levels	1	55290350	-0.134	0.0224	2.16701e-09	291	ebi-a-GCST90026243	rs149442674	G	A	0.0209
Oxalate (ethanedioate) levels	1	191145445	-0.114	0.0215	1.09701e-07	291	ebi-a-GCST90026243	rs115480183	A	G	0.0227
Oxalate (ethanedioate) levels	1	187068487	-0.081	0.0176	4.15002e-06	291	ebi-a-GCST90026243	rs12406251	T	C	0.04
Oxalate (ethanedioate) levels	1	8263108	-0.193	0.0381	4.02597e-07	291	ebi-a-GCST90026243	rs77905678	T	C	0.007
Oxalate (ethanedioate) levels	1	9007132	-0.1076	0.0227	2.064e-06	291	ebi-a-GCST90026243	rs145166052	A	G	0.024
Oxalate (ethanedioate) levels	1	226759671	-0.0533	0.0108	7.43293e-07	291	ebi-a-GCST90026243	rs7519202	G	C	0.0996
Oxalate (ethanedioate) levels	1	63032745	-0.1873	0.0405	3.661e-06	291	ebi-a-GCST90026243	rs146591438	T	C	0.008
Oxalate (ethanedioate) levels	1	247076012	-0.1142	0.0241	2.19599e-06	291	ebi-a-GCST90026243	rs116023399	C	A	0.0216
Oxalate (ethanedioate) levels	1	238012007	-0.2266	0.0434	1.84098e-07	291	ebi-a-GCST90026243	rs150521029	T	A	0.0056
Oxalate (ethanedioate) levels	1	69194911	-0.117	0.0199	4.26403e-09	291	ebi-a-GCST90026243	rs139561734	C	T	0.0246
Oxalate (ethanedioate) levels	1	216851694	-0.184	0.0353	1.874e-07	291	ebi-a-GCST90026243	rs149424092	T	A	0.0109
Oxalate (ethanedioate) levels	1	239739472	-0.1484	0.0241	7.45607e-10	291	ebi-a-GCST90026243	rs114849573	T	C	0.0172
Oxalate (ethanedioate) levels	1	56497852	-0.2631	0.0545	1.39601e-06	291	ebi-a-GCST90026243	rs148256401	G	T	0.0035
Oxalate (ethanedioate) levels	1	112263007	-0.1684	0.0265	1.93901e-10	291	ebi-a-GCST90026243	rs146787559	A	G	0.0136
Oxalate (ethanedioate) levels	2	157053249	0.1221	0.0228	8.192e-08	291	ebi-a-GCST90026243	rs11904224	C	T	0.9749
Oxalate (ethanedioate) levels	2	134864143	-0.1169	0.0249	2.70601e-06	291	ebi-a-GCST90026243	rs10182309	C	T	0.019
Oxalate (ethanedioate) levels	2	125165481	-0.1135	0.0208	4.67897e-08	291	ebi-a-GCST90026243	rs62171043	C	T	0.0206
Oxalate (ethanedioate) levels	2	122911880	-0.1837	0.0263	2.80996e-12	291	ebi-a-GCST90026243	rs150674662	A	G	0.0139
Oxalate (ethanedioate) levels	2	45073540	-0.1414	0.03	2.47799e-06	291	ebi-a-GCST90026243	rs77141816	T	C	0.0134
Oxalate (ethanedioate) levels	2	213765321	-0.087	0.0172	4.134e-07	291	ebi-a-GCST90026243	rs7580907	C	T	0.0398
Oxalate (ethanedioate) levels	2	65265743	-0.1557	0.027	7.64698e-09	291	ebi-a-GCST90026243	rs7601405	C	T	0.0232
Oxalate (ethanedioate) levels	2	177444661	-0.1099	0.0203	5.81005e-08	291	ebi-a-GCST90026243	rs78921430	G	A	0.0255
Oxalate (ethanedioate) levels	2	106133376	-0.1482	0.0318	3.17497e-06	291	ebi-a-GCST90026243	rs144179502	T	C	0.0118
Oxalate (ethanedioate) levels	2	176046363	-0.0766	0.0163	2.43103e-06	291	ebi-a-GCST90026243	rs147943553	A	C	0.0398
Oxalate (ethanedioate) levels	2	41546342	-0.0597	0.0113	1.309e-07	291	ebi-a-GCST90026243	rs17027464	A	T	0.1027
Oxalate (ethanedioate) levels	2	237714968	-0.1926	0.036	8.58697e-08	291	ebi-a-GCST90026243	rs74350377	T	C	0.0094
Oxalate (ethanedioate) levels	2	142357586	-0.247	0.0428	8.06696e-09	291	ebi-a-GCST90026243	rs148196008	A	C	0.0056
Oxalate (ethanedioate) levels	2	180954012	-0.2128	0.0301	1.51985e-12	291	ebi-a-GCST90026243	rs77566620	G	A	0.0121
Oxalate (ethanedioate) levels	2	187775533	-0.1823	0.0326	2.25502e-08	291	ebi-a-GCST90026243	rs1868927	A	T	0.0101
Oxalate (ethanedioate) levels	2	197264369	-0.2529	0.0542	3.02998e-06	291	ebi-a-GCST90026243	rs140803120	C	G	0.0035
Oxalate (ethanedioate) levels	2	75360503	-0.0953	0.0197	1.26701e-06	291	ebi-a-GCST90026243	rs7586336	T	A	0.0292
Oxalate (ethanedioate) levels	2	29104237	-0.242	0.0361	2.17621e-11	291	ebi-a-GCST90026243	rs116278156	T	G	0.0107
Oxalate (ethanedioate) levels	2	33827075	-0.2723	0.0418	6.91035e-11	291	ebi-a-GCST90026243	rs71447921	T	C	0.0056
Oxalate (ethanedioate) levels	2	85432054	-0.1521	0.031	9.03504e-07	291	ebi-a-GCST90026243	rs143431590	G	C	0.0128
Oxalate (ethanedioate) levels	2	165438473	-0.0774	0.0169	4.93503e-06	291	ebi-a-GCST90026243	rs2892923	C	T	0.0359
Oxalate (ethanedioate) levels	2	185869804	-0.1728	0.0278	5.12401e-10	291	ebi-a-GCST90026243	rs147589962	C	T	0.0121
Oxalate (ethanedioate) levels	2	48801442	-0.1555	0.0268	6.95392e-09	291	ebi-a-GCST90026243	rs114637089	A	G	0.0173
Oxalate (ethanedioate) levels	2	75735863	-0.173	0.0343	4.492e-07	291	ebi-a-GCST90026243	rs150077419	A	G	0.0092
Oxalate (ethanedioate) levels	2	218509948	-0.1355	0.0257	1.366e-07	291	ebi-a-GCST90026243	rs748649	A	T	0.0178
Oxalate (ethanedioate) levels	2	151115385	-0.2398	0.0371	9.97011e-11	291	ebi-a-GCST90026243	rs76694641	T	C	0.0069
Oxalate (ethanedioate) levels	2	14784198	-0.0715	0.0145	7.69201e-07	291	ebi-a-GCST90026243	rs79906897	G	T	0.0482
Oxalate (ethanedioate) levels	2	140681452	-0.1888	0.0319	3.21004e-09	291	ebi-a-GCST90026243	rs116716302	T	C	0.014
Oxalate (ethanedioate) levels	2	207591443	-0.1489	0.0321	3.41798e-06	291	ebi-a-GCST90026243	rs148565219	G	A	0.0121
Oxalate (ethanedioate) levels	3	13638181	-0.0764	0.0154	6.85204e-07	291	ebi-a-GCST90026243	rs145212527	G	T	0.0379
Oxalate (ethanedioate) levels	3	96314015	-0.0595	0.0091	5.64417e-11	291	ebi-a-GCST90026243	rs35170539	A	C	0.1368
Oxalate (ethanedioate) levels	3	107033629	-0.1186	0.0191	5.49895e-10	291	ebi-a-GCST90026243	rs79597705	A	G	0.0246
Oxalate (ethanedioate) levels	3	70344019	-0.0793	0.017	3.26302e-06	291	ebi-a-GCST90026243	rs113498618	C	G	0.0341
Oxalate (ethanedioate) levels	3	24290280	-0.2633	0.0416	2.50501e-10	291	ebi-a-GCST90026243	rs9843159	A	G	0.0056
Oxalate (ethanedioate) levels	3	116616727	-0.2984	0.0418	9.9747e-13	291	ebi-a-GCST90026243	rs71323476	T	C	0.0056
Oxalate (ethanedioate) levels	3	152085279	-0.1356	0.0281	1.37401e-06	291	ebi-a-GCST90026243	rs150868792	T	C	0.0139
Oxalate (ethanedioate) levels	3	196034184	-0.1302	0.0248	1.47401e-07	291	ebi-a-GCST90026243	rs141109644	G	T	0.019
Oxalate (ethanedioate) levels	3	184405033	-0.228	0.0333	7.71792e-12	291	ebi-a-GCST90026243	rs149277200	G	T	0.0092
Oxalate (ethanedioate) levels	3	141179175	-0.2428	0.0435	2.45901e-08	291	ebi-a-GCST90026243	rs78233767	A	G	0.0056
Oxalate (ethanedioate) levels	3	7899280	-0.0916	0.0178	2.57602e-07	291	ebi-a-GCST90026243	rs75074405	G	A	0.0309
Oxalate (ethanedioate) levels	3	86255703	-0.1343	0.0212	2.319e-10	291	ebi-a-GCST90026243	rs77233746	G	A	0.0202
Oxalate (ethanedioate) levels	3	84069634	-0.1752	0.0279	3.58996e-10	291	ebi-a-GCST90026243	rs376404777	A	G	0.0122
Oxalate (ethanedioate) levels	3	1348020	-0.1459	0.0202	4.56352e-13	291	ebi-a-GCST90026243	rs116768603	G	A	0.0206
Oxalate (ethanedioate) levels	3	40222656	-0.1184	0.0203	5.45406e-09	291	ebi-a-GCST90026243	rs114993192	C	G	0.0251
Oxalate (ethanedioate) levels	3	47360331	-0.1934	0.0308	3.43598e-10	291	ebi-a-GCST90026243	rs142824563	T	A	0.0142
Oxalate (ethanedioate) levels	3	47810640	-0.1291	0.0265	1.09799e-06	291	ebi-a-GCST90026243	rs149794733	A	G	0.0232
Oxalate (ethanedioate) levels	3	65227993	-0.1561	0.0313	5.86206e-07	291	ebi-a-GCST90026243	rs140654618	C	T	0.0118
Oxalate (ethanedioate) levels	3	176968359	-0.162	0.025	9.72299e-11	291	ebi-a-GCST90026243	rs11922304	C	T	0.015
Oxalate (ethanedioate) levels	3	137841328	-0.0688	0.0144	1.84599e-06	291	ebi-a-GCST90026243	rs75016594	A	G	0.0464
Oxalate (ethanedioate) levels	3	146868915	-0.2358	0.0434	5.49199e-08	291	ebi-a-GCST90026243	rs6774044	G	T	0.0056
Oxalate (ethanedioate) levels	3	182490353	-0.2386	0.0442	6.87401e-08	291	ebi-a-GCST90026243	rs112021016	G	T	0.0056
Oxalate (ethanedioate) levels	3	58507637	-0.1038	0.0214	1.214e-06	291	ebi-a-GCST90026243	rs76361678	C	T	0.0208
Oxalate (ethanedioate) levels	3	125056194	-0.1604	0.0308	1.98902e-07	291	ebi-a-GCST90026243	rs62270350	C	A	0.0149
Oxalate (ethanedioate) levels	3	5302061	-0.1944	0.0395	8.60994e-07	291	ebi-a-GCST90026243	rs189379029	A	C	0.0091
Oxalate (ethanedioate) levels	3	29078434	-0.0652	0.0135	1.26e-06	291	ebi-a-GCST90026243	rs144945560	A	G	0.0516
Oxalate (ethanedioate) levels	3	51310899	-0.1046	0.0204	2.90998e-07	291	ebi-a-GCST90026243	rs145684027	G	A	0.0308
Oxalate (ethanedioate) levels	4	189098907	-0.1628	0.0267	1.09799e-09	291	ebi-a-GCST90026243	rs75451917	T	G	0.0178
Oxalate (ethanedioate) levels	4	94672966	-0.122	0.0233	1.58099e-07	291	ebi-a-GCST90026243	rs115569679	T	C	0.019
Oxalate (ethanedioate) levels	4	168786377	-0.1798	0.0384	2.81203e-06	291	ebi-a-GCST90026243	rs188491119	C	T	0.0069
Oxalate (ethanedioate) levels	4	45199939	-0.174	0.0265	5.16535e-11	291	ebi-a-GCST90026243	rs147112170	T	C	0.0209
Oxalate (ethanedioate) levels	4	100989312	-0.1375	0.0269	3.16804e-07	291	ebi-a-GCST90026243	rs115127458	T	C	0.0207
Oxalate (ethanedioate) levels	4	17488346	-0.1267	0.0269	2.57899e-06	291	ebi-a-GCST90026243	rs1049601	A	G	0.0158
Oxalate (ethanedioate) levels	4	27134001	-0.2295	0.0348	4.35211e-11	291	ebi-a-GCST90026243	rs73122527	A	C	0.0105
Oxalate (ethanedioate) levels	4	163051633	-0.0881	0.0184	1.77599e-06	291	ebi-a-GCST90026243	rs114870166	C	A	0.033
Oxalate (ethanedioate) levels	4	95703393	-0.2022	0.0262	1.16305e-14	291	ebi-a-GCST90026243	rs142970317	T	C	0.0116
Oxalate (ethanedioate) levels	4	178228999	-0.1215	0.0253	1.6e-06	291	ebi-a-GCST90026243	rs28665565	T	C	0.0185
Oxalate (ethanedioate) levels	4	111936578	-0.1701	0.0268	2.072e-10	291	ebi-a-GCST90026243	rs72669893	G	A	0.0218
Oxalate (ethanedioate) levels	4	63253652	-0.1089	0.0214	3.38704e-07	291	ebi-a-GCST90026243	rs62300902	T	C	0.0266
Oxalate (ethanedioate) levels	4	71236061	-0.1227	0.0249	8.15192e-07	291	ebi-a-GCST90026243	rs116319294	T	C	0.0209
Oxalate (ethanedioate) levels	4	56087384	-0.2015	0.0425	2.18298e-06	291	ebi-a-GCST90026243	rs9999657	C	T	0.0063
Oxalate (ethanedioate) levels	4	83605272	-0.1152	0.0246	2.92597e-06	291	ebi-a-GCST90026243	rs114795005	G	C	0.0192
Oxalate (ethanedioate) levels	4	177576243	-0.1038	0.0212	1.014e-06	291	ebi-a-GCST90026243	rs13106120	A	G	0.0236
Oxalate (ethanedioate) levels	4	175035261	0.2281	0.0416	4.22396e-08	291	ebi-a-GCST90026243	rs10013688	T	A	0.9944
Oxalate (ethanedioate) levels	4	43133059	-0.2643	0.0434	1.13e-09	291	ebi-a-GCST90026243	rs192722072	T	G	0.0068
Oxalate (ethanedioate) levels	4	54448894	-0.0396	0.0082	1.25901e-06	291	ebi-a-GCST90026243	rs932040	A	T	0.1915
Oxalate (ethanedioate) levels	4	66438444	-0.1954	0.035	2.45002e-08	291	ebi-a-GCST90026243	rs140259912	C	T	0.0092
Oxalate (ethanedioate) levels	4	174022255	-0.1543	0.031	6.37397e-07	291	ebi-a-GCST90026243	rs7669036	T	G	0.0117
Oxalate (ethanedioate) levels	4	24631475	-0.1125	0.0245	4.39299e-06	291	ebi-a-GCST90026243	rs140589732	T	G	0.0195
Oxalate (ethanedioate) levels	4	125870957	-0.1426	0.0279	3.36698e-07	291	ebi-a-GCST90026243	rs144118346	A	G	0.0139
Oxalate (ethanedioate) levels	4	133432814	-0.1622	0.0266	1.09999e-09	291	ebi-a-GCST90026243	rs77533186	C	T	0.0137
Oxalate (ethanedioate) levels	4	151086171	-0.127	0.0245	2.21998e-07	291	ebi-a-GCST90026243	rs115393731	G	T	0.0184
Oxalate (ethanedioate) levels	4	138234060	-0.1865	0.0379	8.51805e-07	291	ebi-a-GCST90026243	rs147393151	T	C	0.0069
Oxalate (ethanedioate) levels	4	78972968	-0.3054	0.054	1.508e-08	291	ebi-a-GCST90026243	rs184378705	A	C	0.0035
Oxalate (ethanedioate) levels	4	8446420	-0.1559	0.0318	9.40806e-07	291	ebi-a-GCST90026243	rs116575409	T	C	0.014
Oxalate (ethanedioate) levels	5	151860455	-0.1528	0.0318	1.523e-06	291	ebi-a-GCST90026243	rs149955104	A	G	0.0104
Oxalate (ethanedioate) levels	5	166749098	-0.0917	0.019	1.49799e-06	291	ebi-a-GCST90026243	rs181082288	G	A	0.0302
Oxalate (ethanedioate) levels	5	131410779	-0.162	0.034	1.942e-06	291	ebi-a-GCST90026243	rs2069626	G	A	0.0137
Oxalate (ethanedioate) levels	5	141074377	-0.1884	0.0335	1.84901e-08	291	ebi-a-GCST90026243	rs139030699	C	G	0.0111
Oxalate (ethanedioate) levels	5	4678027	-0.1785	0.0383	3.14898e-06	291	ebi-a-GCST90026243	rs141511451	A	G	0.0082
Oxalate (ethanedioate) levels	5	16049343	-0.2087	0.0393	1.12899e-07	291	ebi-a-GCST90026243	rs150766233	T	G	0.0069
Oxalate (ethanedioate) levels	5	32552566	-0.1837	0.035	1.51001e-07	291	ebi-a-GCST90026243	rs150454290	A	G	0.0087
Oxalate (ethanedioate) levels	5	67901290	-0.0811	0.0171	2.24099e-06	291	ebi-a-GCST90026243	rs6870162	C	T	0.0429
Oxalate (ethanedioate) levels	5	92700914	-0.1382	0.0203	1.02707e-11	291	ebi-a-GCST90026243	rs145489384	G	C	0.025
Oxalate (ethanedioate) levels	5	95227307	-0.1665	0.036	3.76999e-06	291	ebi-a-GCST90026243	rs76957728	G	A	0.0109
Oxalate (ethanedioate) levels	5	173731532	-0.2202	0.0291	3.5678e-14	291	ebi-a-GCST90026243	rs59633643	A	G	0.0114
Oxalate (ethanedioate) levels	5	1827772	-0.1363	0.026	1.51901e-07	291	ebi-a-GCST90026243	rs142115528	A	C	0.0163
Oxalate (ethanedioate) levels	5	129793699	-0.0919	0.0194	2.13398e-06	291	ebi-a-GCST90026243	rs144664612	A	C	0.0308
Oxalate (ethanedioate) levels	5	89147395	-0.1834	0.0318	8.34392e-09	291	ebi-a-GCST90026243	rs78219477	C	T	0.0104
Oxalate (ethanedioate) levels	5	83299687	-0.0924	0.0182	3.67096e-07	291	ebi-a-GCST90026243	rs62364184	A	C	0.0312
Oxalate (ethanedioate) levels	5	155639031	-0.1466	0.0295	6.70703e-07	291	ebi-a-GCST90026243	rs114162640	G	T	0.0147
Oxalate (ethanedioate) levels	5	109328537	0.1508	0.0321	2.65699e-06	291	ebi-a-GCST90026243	rs36793	T	C	0.986
Oxalate (ethanedioate) levels	5	66592919	-0.168	0.0333	4.59103e-07	291	ebi-a-GCST90026243	rs147630371	C	T	0.0106
Oxalate (ethanedioate) levels	5	83656329	0.1185	0.0187	2.58101e-10	291	ebi-a-GCST90026243	rs305647	T	C	0.967
Oxalate (ethanedioate) levels	5	55613500	-0.2187	0.0435	5.03095e-07	291	ebi-a-GCST90026243	rs147990088	T	C	0.0056
Oxalate (ethanedioate) levels	5	14026741	-0.1192	0.0251	2.088e-06	291	ebi-a-GCST90026243	rs16903027	T	C	0.0174
Oxalate (ethanedioate) levels	5	163304133	-0.148	0.0299	7.47601e-07	291	ebi-a-GCST90026243	rs62389352	T	C	0.0132
Oxalate (ethanedioate) levels	5	128760332	-0.217	0.0383	1.41e-08	291	ebi-a-GCST90026243	rs79149449	A	G	0.0069
Oxalate (ethanedioate) levels	5	134354919	-0.1684	0.0298	1.59801e-08	291	ebi-a-GCST90026243	rs140756682	C	T	0.0129
Oxalate (ethanedioate) levels	6	118553974	-0.1487	0.0257	7.06708e-09	291	ebi-a-GCST90026243	rs79210162	C	T	0.0208
Oxalate (ethanedioate) levels	6	110145373	-0.2438	0.0418	5.51201e-09	291	ebi-a-GCST90026243	rs79821177	A	G	0.009
Oxalate (ethanedioate) levels	6	23552070	-0.0638	0.0129	7.49808e-07	291	ebi-a-GCST90026243	rs74725448	A	G	0.0687
Oxalate (ethanedioate) levels	6	78044289	-0.236	0.0438	6.92405e-08	291	ebi-a-GCST90026243	rs147277444	A	G	0.0056
Oxalate (ethanedioate) levels	6	42971843	-0.1244	0.0246	4.10299e-07	291	ebi-a-GCST90026243	rs35772949	A	G	0.0191
Oxalate (ethanedioate) levels	6	131950798	-0.0464	0.0094	7.29592e-07	291	ebi-a-GCST90026243	rs3843995	G	A	0.1562
Oxalate (ethanedioate) levels	6	153620833	-0.1032	0.0194	1.09999e-07	291	ebi-a-GCST90026243	rs12214518	G	A	0.0303
Oxalate (ethanedioate) levels	6	162791239	-0.0905	0.0189	1.66802e-06	291	ebi-a-GCST90026243	rs76536669	C	T	0.0341
Oxalate (ethanedioate) levels	6	53280644	-0.1502	0.0279	7.67096e-08	291	ebi-a-GCST90026243	rs114819946	T	C	0.014
Oxalate (ethanedioate) levels	6	152621955	-0.3097	0.0347	4.04017e-19	291	ebi-a-GCST90026243	rs148405405	G	A	0.0085
Oxalate (ethanedioate) levels	6	16882816	-0.1474	0.0288	3.08099e-07	291	ebi-a-GCST90026243	rs112232551	G	T	0.013
Oxalate (ethanedioate) levels	6	37634363	-0.2716	0.0534	3.75396e-07	291	ebi-a-GCST90026243	rs145837591	C	T	0.0035
Oxalate (ethanedioate) levels	6	54554155	-0.211	0.0369	1.07599e-08	291	ebi-a-GCST90026243	rs12196807	C	T	0.0085
Oxalate (ethanedioate) levels	6	73983291	-0.0823	0.0178	3.92004e-06	291	ebi-a-GCST90026243	rs140124886	C	G	0.0359
Oxalate (ethanedioate) levels	6	90062316	-0.2741	0.0435	2.97201e-10	291	ebi-a-GCST90026243	rs149080068	G	C	0.0055
Oxalate (ethanedioate) levels	6	112518469	-0.2846	0.0297	9.47327e-22	291	ebi-a-GCST90026243	rs146857350	A	T	0.0066
Oxalate (ethanedioate) levels	6	134752341	-0.1747	0.0295	3.29102e-09	291	ebi-a-GCST90026243	rs78164095	G	C	0.0191
Oxalate (ethanedioate) levels	6	150684596	-0.1222	0.0266	4.44703e-06	291	ebi-a-GCST90026243	rs76281897	A	G	0.0171
Oxalate (ethanedioate) levels	6	891483	-0.279	0.0417	2.21411e-11	291	ebi-a-GCST90026243	rs186974323	G	T	0.0056
Oxalate (ethanedioate) levels	6	42863232	-0.1584	0.0306	2.16401e-07	291	ebi-a-GCST90026243	rs149088714	A	G	0.0105
Oxalate (ethanedioate) levels	6	149790085	-0.0848	0.0158	7.16902e-08	291	ebi-a-GCST90026243	rs149242293	C	T	0.0437
Oxalate (ethanedioate) levels	6	32798299	-0.1293	0.0281	4.03803e-06	291	ebi-a-GCST90026243	rs9368744	T	C	0.0173
Oxalate (ethanedioate) levels	6	2672210	0.1387	0.0259	8.29908e-08	291	ebi-a-GCST90026243	rs9378340	G	A	0.9822
Oxalate (ethanedioate) levels	7	89373999	0.1792	0.0392	4.98402e-06	291	ebi-a-GCST90026243	rs2188683	G	A	0.9919
Oxalate (ethanedioate) levels	7	4487448	-0.0804	0.0158	3.50502e-07	291	ebi-a-GCST90026243	rs34774664	C	G	0.0471
Oxalate (ethanedioate) levels	7	124225106	-0.1933	0.0287	1.735e-11	291	ebi-a-GCST90026243	rs73219089	G	A	0.0137
Oxalate (ethanedioate) levels	7	7432113	-0.1443	0.03	1.49799e-06	291	ebi-a-GCST90026243	rs186462816	T	G	0.0132
Oxalate (ethanedioate) levels	7	46940146	-0.1033	0.0205	4.73195e-07	291	ebi-a-GCST90026243	rs75562367	A	G	0.0263
Oxalate (ethanedioate) levels	7	108108752	-0.2211	0.039	1.41299e-08	291	ebi-a-GCST90026243	rs117913421	G	A	0.0069
Oxalate (ethanedioate) levels	7	148736962	-0.1215	0.0242	4.93901e-07	291	ebi-a-GCST90026243	rs144778988	T	C	0.0193
Oxalate (ethanedioate) levels	7	115438490	0.1389	0.0295	2.49799e-06	291	ebi-a-GCST90026243	rs4478502	T	G	0.9852
Oxalate (ethanedioate) levels	7	132159229	-0.1051	0.0211	6.38705e-07	291	ebi-a-GCST90026243	rs139740085	T	C	0.0241
Oxalate (ethanedioate) levels	7	78435276	-0.168	0.0362	3.42302e-06	291	ebi-a-GCST90026243	rs151167122	C	T	0.0086
Oxalate (ethanedioate) levels	7	12082686	-0.3961	0.0493	9.59401e-16	291	ebi-a-GCST90026243	rs143142132	T	C	0.0034
Oxalate (ethanedioate) levels	7	48052891	-0.2359	0.0331	1.02802e-12	291	ebi-a-GCST90026243	rs144580260	A	T	0.0092
Oxalate (ethanedioate) levels	7	115062414	-0.1456	0.0267	4.94402e-08	291	ebi-a-GCST90026243	rs146494453	T	G	0.0154
Oxalate (ethanedioate) levels	7	11760783	-0.157	0.0221	1.21507e-12	291	ebi-a-GCST90026243	rs140407951	A	C	0.0246
Oxalate (ethanedioate) levels	7	48858362	-0.1007	0.0154	6.38557e-11	291	ebi-a-GCST90026243	rs74912454	T	C	0.0422
Oxalate (ethanedioate) levels	7	29906628	-0.1569	0.0322	1.108e-06	291	ebi-a-GCST90026243	rs80168047	T	A	0.0109
Oxalate (ethanedioate) levels	8	142220196	-0.2342	0.037	2.52197e-10	291	ebi-a-GCST90026243	rs117975477	A	G	0.0084
Oxalate (ethanedioate) levels	8	21773577	-0.4095	0.0436	6.23448e-21	291	ebi-a-GCST90026243	rs77222063	G	A	0.0053
Oxalate (ethanedioate) levels	8	18680735	0.1845	0.0376	9.52094e-07	291	ebi-a-GCST90026243	rs2450614	A	G	0.993
Oxalate (ethanedioate) levels	8	19183140	-0.0639	0.0123	1.96902e-07	291	ebi-a-GCST90026243	rs9325856	A	G	0.073
Oxalate (ethanedioate) levels	8	31086662	-0.0787	0.0161	9.46499e-07	291	ebi-a-GCST90026243	rs73232807	C	G	0.0432
Oxalate (ethanedioate) levels	8	73777045	-0.2082	0.0447	3.182e-06	291	ebi-a-GCST90026243	rs17189086	A	G	0.0055
Oxalate (ethanedioate) levels	8	131959714	-0.1842	0.039	2.30701e-06	291	ebi-a-GCST90026243	rs77512787	T	C	0.0081
Oxalate (ethanedioate) levels	8	2999688	-0.1488	0.0293	3.94503e-07	291	ebi-a-GCST90026243	rs117150307	A	G	0.0119
Oxalate (ethanedioate) levels	8	15749864	-0.1356	0.0296	4.50495e-06	291	ebi-a-GCST90026243	rs73192541	C	G	0.015
Oxalate (ethanedioate) levels	8	1108844	-0.0681	0.014	1.11401e-06	291	ebi-a-GCST90026243	rs60110299	T	C	0.0515
Oxalate (ethanedioate) levels	8	92904580	-0.2595	0.0449	7.51502e-09	291	ebi-a-GCST90026243	rs145672203	A	T	0.0055
Oxalate (ethanedioate) levels	8	106017811	-0.1208	0.0238	3.89897e-07	291	ebi-a-GCST90026243	rs116998553	T	C	0.0188
Oxalate (ethanedioate) levels	8	56543379	-0.1005	0.0199	4.31003e-07	291	ebi-a-GCST90026243	rs80334314	G	C	0.0224
Oxalate (ethanedioate) levels	8	62727192	-0.2552	0.0551	3.56903e-06	291	ebi-a-GCST90026243	rs76624063	A	G	0.0034
Oxalate (ethanedioate) levels	8	88396397	0.1246	0.0255	1.03999e-06	291	ebi-a-GCST90026243	rs5026455	G	C	0.9815
Oxalate (ethanedioate) levels	8	5036421	-0.0645	0.0132	1.01899e-06	291	ebi-a-GCST90026243	rs76892884	A	T	0.065
Oxalate (ethanedioate) levels	8	34460101	-0.2093	0.0372	1.80198e-08	291	ebi-a-GCST90026243	rs72640960	C	A	0.0084
Oxalate (ethanedioate) levels	8	38643093	-0.2874	0.0416	5.12507e-12	291	ebi-a-GCST90026243	rs117165863	G	A	0.0056
Oxalate (ethanedioate) levels	8	72845531	-0.1857	0.0317	4.43496e-09	291	ebi-a-GCST90026243	rs140589682	A	G	0.0147
Oxalate (ethanedioate) levels	8	14425024	-0.0882	0.0193	4.714e-06	291	ebi-a-GCST90026243	rs117706177	C	G	0.0263
Oxalate (ethanedioate) levels	9	10328041	-0.1102	0.0218	4.08498e-07	291	ebi-a-GCST90026243	rs28705153	T	C	0.0248
Oxalate (ethanedioate) levels	9	138775250	-0.1229	0.0246	6.02907e-07	291	ebi-a-GCST90026243	rs118149586	A	G	0.0191
Oxalate (ethanedioate) levels	9	109306308	-0.2408	0.0438	3.91498e-08	291	ebi-a-GCST90026243	rs184700794	G	T	0.0056
Oxalate (ethanedioate) levels	9	113598876	-0.16	0.0276	6.83896e-09	291	ebi-a-GCST90026243	rs508045	C	T	0.0162
Oxalate (ethanedioate) levels	9	23704505	-0.3833	0.0495	9.83558e-15	291	ebi-a-GCST90026243	rs139991506	G	T	0.0034
Oxalate (ethanedioate) levels	9	120239394	-0.1517	0.0281	6.93506e-08	291	ebi-a-GCST90026243	rs118123320	T	C	0.0123
Oxalate (ethanedioate) levels	9	8949161	-0.1971	0.0269	2.41991e-13	291	ebi-a-GCST90026243	rs190279780	A	G	0.0138
Oxalate (ethanedioate) levels	9	73787103	-0.2045	0.0272	5.02343e-14	291	ebi-a-GCST90026243	rs34045881	T	C	0.0174
Oxalate (ethanedioate) levels	9	84508511	-0.2474	0.0454	5.16702e-08	291	ebi-a-GCST90026243	rs77081359	G	C	0.0054
Oxalate (ethanedioate) levels	9	98255438	-0.2747	0.0372	1.59184e-13	291	ebi-a-GCST90026243	rs28735184	C	T	0.0069
Oxalate (ethanedioate) levels	9	1029217	-0.2693	0.0444	1.339e-09	291	ebi-a-GCST90026243	rs79723251	T	C	0.0055
Oxalate (ethanedioate) levels	9	10138899	-0.2138	0.0376	1.34499e-08	291	ebi-a-GCST90026243	rs77534943	C	A	0.0069
Oxalate (ethanedioate) levels	9	139050661	-0.066	0.0141	2.90603e-06	291	ebi-a-GCST90026243	rs57701953	A	G	0.0575
Oxalate (ethanedioate) levels	9	109818712	-0.2928	0.0417	2.09894e-12	291	ebi-a-GCST90026243	rs139013298	G	C	0.0056
Oxalate (ethanedioate) levels	9	120166309	-0.1115	0.0231	1.35101e-06	291	ebi-a-GCST90026243	rs34914059	C	A	0.0206
Oxalate (ethanedioate) levels	9	118308897	-0.1418	0.0241	4.27199e-09	291	ebi-a-GCST90026243	rs72757383	C	A	0.0172
Oxalate (ethanedioate) levels	9	130804763	-0.1629	0.0243	2.07205e-11	291	ebi-a-GCST90026243	rs113669818	C	G	0.0124
Oxalate (ethanedioate) levels	10	54060730	-0.1595	0.0288	3.14797e-08	291	ebi-a-GCST90026243	rs58806610	T	G	0.0146
Oxalate (ethanedioate) levels	10	6361438	-0.1249	0.0271	3.95403e-06	291	ebi-a-GCST90026243	rs76239564	G	A	0.0173
Oxalate (ethanedioate) levels	10	93560402	-0.1734	0.0305	1.30401e-08	291	ebi-a-GCST90026243	rs78491345	T	A	0.0112
Oxalate (ethanedioate) levels	10	107319463	-0.3655	0.0493	1.25603e-13	291	ebi-a-GCST90026243	rs149019719	A	G	0.0034
Oxalate (ethanedioate) levels	10	84391340	-0.1372	0.0236	5.79602e-09	291	ebi-a-GCST90026243	rs117706319	T	C	0.0189
Oxalate (ethanedioate) levels	10	86455932	-0.1936	0.0331	5.02505e-09	291	ebi-a-GCST90026243	rs117179365	G	A	0.0089
Oxalate (ethanedioate) levels	10	131872262	-0.268	0.0366	2.41602e-13	291	ebi-a-GCST90026243	rs1536089	A	G	0.0085
Oxalate (ethanedioate) levels	10	119014127	-0.4444	0.051	3.07822e-18	291	ebi-a-GCST90026243	rs3026057	A	T	0.0034
Oxalate (ethanedioate) levels	10	134142796	-0.1007	0.0212	1.97002e-06	291	ebi-a-GCST90026243	rs118056633	G	T	0.0283
Oxalate (ethanedioate) levels	10	32650404	-0.1292	0.0268	1.47999e-06	291	ebi-a-GCST90026243	rs72791664	G	C	0.0138
Oxalate (ethanedioate) levels	10	1864602	-0.0866	0.0168	2.35901e-07	291	ebi-a-GCST90026243	rs3924012	T	G	0.0341
Oxalate (ethanedioate) levels	10	13871312	-0.2604	0.0539	1.359e-06	291	ebi-a-GCST90026243	rs72771055	C	G	0.0035
Oxalate (ethanedioate) levels	10	11140314	-0.1576	0.0334	2.37301e-06	291	ebi-a-GCST90026243	rs116976438	A	C	0.0116
Oxalate (ethanedioate) levels	10	80120669	-0.1157	0.0248	2.96203e-06	291	ebi-a-GCST90026243	rs111936470	T	C	0.0175
Oxalate (ethanedioate) levels	10	107107851	-0.1671	0.0316	1.237e-07	291	ebi-a-GCST90026243	rs117609038	T	C	0.0111
Oxalate (ethanedioate) levels	10	129313646	-0.1667	0.0299	2.386e-08	291	ebi-a-GCST90026243	rs146807691	A	G	0.0127
Oxalate (ethanedioate) levels	10	106681541	-0.0785	0.0141	2.69998e-08	291	ebi-a-GCST90026243	rs56366119	T	G	0.0429
Oxalate (ethanedioate) levels	10	11955096	-0.0956	0.0189	3.98602e-07	291	ebi-a-GCST90026243	rs116935291	G	A	0.0308
Oxalate (ethanedioate) levels	10	44331501	-0.3508	0.0492	1.04496e-12	291	ebi-a-GCST90026243	rs111715572	T	C	0.0034
Oxalate (ethanedioate) levels	10	34561441	-0.1381	0.0288	1.65798e-06	291	ebi-a-GCST90026243	rs150569806	C	T	0.0119
Oxalate (ethanedioate) levels	10	95041087	-0.2357	0.0413	1.193e-08	291	ebi-a-GCST90026243	rs142625039	C	T	0.0068
Oxalate (ethanedioate) levels	10	53580540	-0.0931	0.0192	1.265e-06	291	ebi-a-GCST90026243	rs80144383	C	T	0.0321
Oxalate (ethanedioate) levels	10	56417800	-0.1522	0.0331	4.132e-06	291	ebi-a-GCST90026243	rs188486723	G	C	0.013
Oxalate (ethanedioate) levels	11	21026822	-0.1073	0.0235	4.84998e-06	291	ebi-a-GCST90026243	rs72939967	A	G	0.0166
Oxalate (ethanedioate) levels	11	5025851	-0.1712	0.0267	1.51001e-10	291	ebi-a-GCST90026243	rs11035087	G	C	0.0137
Oxalate (ethanedioate) levels	11	118445559	-0.1087	0.022	7.83502e-07	291	ebi-a-GCST90026243	rs73555296	T	G	0.0245
Oxalate (ethanedioate) levels	11	44796518	-0.1329	0.0262	3.96004e-07	291	ebi-a-GCST90026243	rs12419461	A	G	0.0191
Oxalate (ethanedioate) levels	11	95469891	-0.1206	0.0214	1.64699e-08	291	ebi-a-GCST90026243	rs117052016	A	G	0.0269
Oxalate (ethanedioate) levels	11	117853327	-0.1421	0.0277	2.86497e-07	291	ebi-a-GCST90026243	rs147783727	A	G	0.015
Oxalate (ethanedioate) levels	11	79001449	-0.1572	0.0276	1.28399e-08	291	ebi-a-GCST90026243	rs17137998	A	C	0.0152
Oxalate (ethanedioate) levels	11	87623292	-0.1544	0.0327	2.30999e-06	291	ebi-a-GCST90026243	rs148406824	T	C	0.0123
Oxalate (ethanedioate) levels	11	107148735	-0.2169	0.0365	2.81203e-09	291	ebi-a-GCST90026243	rs78496161	T	C	0.0093
Oxalate (ethanedioate) levels	11	45548066	-0.1026	0.0222	3.69403e-06	291	ebi-a-GCST90026243	rs77960839	G	C	0.019
Oxalate (ethanedioate) levels	11	96761016	-0.1508	0.0302	5.851e-07	291	ebi-a-GCST90026243	rs74815157	T	G	0.017
Oxalate (ethanedioate) levels	11	133193332	-0.0697	0.0132	1.31099e-07	291	ebi-a-GCST90026243	rs7945328	T	C	0.0584
Oxalate (ethanedioate) levels	11	61921020	-0.1438	0.0251	9.53608e-09	291	ebi-a-GCST90026243	rs146476228	C	T	0.0154
Oxalate (ethanedioate) levels	12	124527362	-0.2031	0.035	6.66101e-09	291	ebi-a-GCST90026243	rs146420055	A	G	0.0139
Oxalate (ethanedioate) levels	12	125290990	-0.1323	0.0282	2.73602e-06	291	ebi-a-GCST90026243	rs6488942	C	A	0.0141
Oxalate (ethanedioate) levels	12	1699967	-0.212	0.0386	3.92103e-08	291	ebi-a-GCST90026243	rs74708602	A	C	0.0069
Oxalate (ethanedioate) levels	12	86450455	-0.1553	0.0278	2.23599e-08	291	ebi-a-GCST90026243	rs143065712	G	A	0.0139
Oxalate (ethanedioate) levels	12	30976461	-0.1114	0.0239	3.07702e-06	291	ebi-a-GCST90026243	rs369632734	T	G	0.0215
Oxalate (ethanedioate) levels	12	41031069	-0.1688	0.0322	1.61002e-07	291	ebi-a-GCST90026243	rs141492838	A	G	0.0104
Oxalate (ethanedioate) levels	12	58717289	-0.0833	0.0177	2.66201e-06	291	ebi-a-GCST90026243	rs76582393	A	C	0.0359
Oxalate (ethanedioate) levels	12	130413227	-0.2376	0.042	1.52799e-08	291	ebi-a-GCST90026243	rs77920334	A	C	0.0056
Oxalate (ethanedioate) levels	12	21714082	-0.1305	0.0283	3.87704e-06	291	ebi-a-GCST90026243	rs78180619	C	T	0.0141
Oxalate (ethanedioate) levels	12	96622075	-0.1346	0.028	1.46801e-06	291	ebi-a-GCST90026243	rs190324195	A	G	0.0139
Oxalate (ethanedioate) levels	12	92370371	-0.0969	0.0186	1.78398e-07	291	ebi-a-GCST90026243	rs117911084	C	T	0.0327
Oxalate (ethanedioate) levels	12	102907597	-0.1213	0.0264	4.49004e-06	291	ebi-a-GCST90026243	rs79191526	T	C	0.0155
Oxalate (ethanedioate) levels	12	49361150	0.1001	0.0213	2.49201e-06	291	ebi-a-GCST90026243	rs833835	T	C	0.9708
Oxalate (ethanedioate) levels	12	77206531	-0.1099	0.0185	2.718e-09	291	ebi-a-GCST90026243	rs77459185	G	A	0.0299
Oxalate (ethanedioate) levels	12	33559597	-0.133	0.0281	2.23702e-06	291	ebi-a-GCST90026243	rs140528645	A	C	0.0141
Oxalate (ethanedioate) levels	12	16085254	-0.4336	0.0492	1.22687e-18	291	ebi-a-GCST90026243	rs118027537	C	T	0.0034
Oxalate (ethanedioate) levels	12	100875489	-0.116	0.0215	6.95793e-08	291	ebi-a-GCST90026243	rs147790686	C	G	0.0297
Oxalate (ethanedioate) levels	12	108694275	-0.1718	0.0286	1.98399e-09	291	ebi-a-GCST90026243	rs79539539	T	C	0.0213
Oxalate (ethanedioate) levels	12	89719340	-0.1369	0.0296	3.85301e-06	291	ebi-a-GCST90026243	rs146523699	T	C	0.0125
Oxalate (ethanedioate) levels	13	68532761	-0.1764	0.034	2.06001e-07	291	ebi-a-GCST90026243	rs149916500	T	G	0.0096
Oxalate (ethanedioate) levels	13	108479750	-0.1223	0.0213	1.01801e-08	291	ebi-a-GCST90026243	rs145119123	T	G	0.0258
Oxalate (ethanedioate) levels	13	23061906	-0.3294	0.0533	6.51493e-10	291	ebi-a-GCST90026243	rs10507310	G	A	0.0064
Oxalate (ethanedioate) levels	13	23613747	-0.1759	0.0382	4.21697e-06	291	ebi-a-GCST90026243	rs139753692	G	A	0.0069
Oxalate (ethanedioate) levels	13	58787298	-0.1141	0.0229	6.06401e-07	291	ebi-a-GCST90026243	rs113794425	T	C	0.0268
Oxalate (ethanedioate) levels	13	73021361	-0.1559	0.0293	1.068e-07	291	ebi-a-GCST90026243	rs117410936	G	C	0.0136
Oxalate (ethanedioate) levels	13	114916434	-0.0606	0.012	4.04297e-07	291	ebi-a-GCST90026243	rs7317735	T	C	0.0782
Oxalate (ethanedioate) levels	13	112757508	-0.1029	0.0208	7.94895e-07	291	ebi-a-GCST90026243	rs9549842	C	T	0.0269
Oxalate (ethanedioate) levels	14	60859899	-0.4024	0.0495	4.47301e-16	291	ebi-a-GCST90026243	rs146783469	G	A	0.0034
Oxalate (ethanedioate) levels	14	23584146	-0.0863	0.0181	1.948e-06	291	ebi-a-GCST90026243	rs75013068	A	G	0.0312
Oxalate (ethanedioate) levels	14	92971081	-0.1422	0.0285	5.89794e-07	291	ebi-a-GCST90026243	rs116979745	G	A	0.0125
Oxalate (ethanedioate) levels	14	76563661	-0.1657	0.0309	8.22906e-08	291	ebi-a-GCST90026243	rs112248477	A	T	0.0149
Oxalate (ethanedioate) levels	14	22200255	-0.1911	0.0386	7.28702e-07	291	ebi-a-GCST90026243	rs116360706	G	A	0.0091
Oxalate (ethanedioate) levels	14	26645910	-0.2484	0.0374	3.26964e-11	291	ebi-a-GCST90026243	rs72666816	C	T	0.0084
Oxalate (ethanedioate) levels	14	101246189	-0.0794	0.0145	4.78002e-08	291	ebi-a-GCST90026243	rs10129978	C	A	0.0463
Oxalate (ethanedioate) levels	14	58546369	-0.2719	0.0532	3.23303e-07	291	ebi-a-GCST90026243	rs117083731	G	A	0.0035
Oxalate (ethanedioate) levels	14	33589265	-0.2065	0.0442	2.96797e-06	291	ebi-a-GCST90026243	rs138187811	G	A	0.006
Oxalate (ethanedioate) levels	15	63604542	-0.1744	0.031	1.85699e-08	291	ebi-a-GCST90026243	rs72748927	C	T	0.0142
Oxalate (ethanedioate) levels	15	99591999	-0.1421	0.0263	6.40501e-08	291	ebi-a-GCST90026243	rs138873002	A	G	0.0177
Oxalate (ethanedioate) levels	15	68425635	-0.0903	0.0169	8.44306e-08	291	ebi-a-GCST90026243	rs112677781	G	A	0.0346
Oxalate (ethanedioate) levels	15	87799696	-0.1621	0.0322	4.62903e-07	291	ebi-a-GCST90026243	rs150548187	A	C	0.0104
Oxalate (ethanedioate) levels	15	81620796	-0.2095	0.0456	4.27799e-06	291	ebi-a-GCST90026243	rs4778898	T	A	0.0055
Oxalate (ethanedioate) levels	15	38798551	-0.1072	0.0209	2.929e-07	291	ebi-a-GCST90026243	rs146943768	C	A	0.0211
Oxalate (ethanedioate) levels	16	62749655	-0.1258	0.0248	4.13704e-07	291	ebi-a-GCST90026243	rs79594087	C	T	0.0169
Oxalate (ethanedioate) levels	16	88815616	-0.2353	0.0388	1.34999e-09	291	ebi-a-GCST90026243	rs139681582	G	C	0.0082
Oxalate (ethanedioate) levels	16	27163332	-0.4102	0.0494	1.00092e-16	291	ebi-a-GCST90026243	rs1399998	C	T	0.0034
Oxalate (ethanedioate) levels	16	83227965	-0.0972	0.019	3.093e-07	291	ebi-a-GCST90026243	rs74550381	C	T	0.0264
Oxalate (ethanedioate) levels	16	3752103	-0.1249	0.0259	1.36201e-06	291	ebi-a-GCST90026243	rs12919422	A	G	0.0184
Oxalate (ethanedioate) levels	16	54293558	-0.0825	0.0175	2.42298e-06	291	ebi-a-GCST90026243	rs72813807	A	G	0.0405
Oxalate (ethanedioate) levels	16	7132369	-0.1034	0.0207	5.86098e-07	291	ebi-a-GCST90026243	rs141324866	T	G	0.0302
Oxalate (ethanedioate) levels	16	82599838	-0.1013	0.0191	1.09499e-07	291	ebi-a-GCST90026243	rs76700223	A	G	0.0295
Oxalate (ethanedioate) levels	16	1518009	-0.1198	0.0215	2.53099e-08	291	ebi-a-GCST90026243	rs113347481	A	G	0.0249
Oxalate (ethanedioate) levels	16	85976723	-0.0911	0.0176	2.43299e-07	291	ebi-a-GCST90026243	rs57456011	A	C	0.0349
Oxalate (ethanedioate) levels	16	58160701	-0.1242	0.019	5.52332e-11	291	ebi-a-GCST90026243	rs80018715	G	A	0.0219
Oxalate (ethanedioate) levels	16	22944021	-0.2013	0.0319	2.85397e-10	291	ebi-a-GCST90026243	rs141568393	G	A	0.0107
Oxalate (ethanedioate) levels	16	31256628	-0.2038	0.0442	4.08103e-06	291	ebi-a-GCST90026243	rs139414713	G	A	0.0056
Oxalate (ethanedioate) levels	16	50590289	-0.1119	0.02	2.24999e-08	291	ebi-a-GCST90026243	rs4785435	T	C	0.0324
Oxalate (ethanedioate) levels	17	56484544	-0.2736	0.0414	3.87525e-11	291	ebi-a-GCST90026243	rs142008161	T	A	0.0057
Oxalate (ethanedioate) levels	17	42751604	-0.3793	0.0493	1.45512e-14	291	ebi-a-GCST90026243	rs77266579	G	A	0.0049
Oxalate (ethanedioate) levels	17	80841147	-0.0753	0.0132	1.28e-08	291	ebi-a-GCST90026243	rs9747279	A	G	0.0597
Oxalate (ethanedioate) levels	17	75818923	-0.2415	0.03	8.10774e-16	291	ebi-a-GCST90026243	rs77358175	G	A	0.0151
Oxalate (ethanedioate) levels	17	14962904	-0.1275	0.0248	2.64198e-07	291	ebi-a-GCST90026243	rs72829504	T	C	0.022
Oxalate (ethanedioate) levels	18	5643874	-0.1449	0.0258	1.90099e-08	291	ebi-a-GCST90026243	rs117193023	T	C	0.0165
Oxalate (ethanedioate) levels	18	68195075	-0.1793	0.0328	4.72803e-08	291	ebi-a-GCST90026243	rs146081669	G	T	0.0107
Oxalate (ethanedioate) levels	18	40494893	-0.1165	0.0212	4.138e-08	291	ebi-a-GCST90026243	rs12454633	A	G	0.0202
Oxalate (ethanedioate) levels	18	43249233	-0.292	0.0416	2.20394e-12	291	ebi-a-GCST90026243	rs41307023	A	G	0.0056
Oxalate (ethanedioate) levels	18	4526978	-0.2253	0.0409	3.69496e-08	291	ebi-a-GCST90026243	rs28753202	T	G	0.0087
Oxalate (ethanedioate) levels	18	24027419	0.0855	0.0171	6.17305e-07	291	ebi-a-GCST90026243	rs1609839	G	A	0.957
Oxalate (ethanedioate) levels	18	22668598	-0.2206	0.0443	6.16794e-07	291	ebi-a-GCST90026243	rs80148899	T	C	0.0056
Oxalate (ethanedioate) levels	18	72585600	-0.1241	0.0217	1.13099e-08	291	ebi-a-GCST90026243	rs74703395	T	G	0.0212
Oxalate (ethanedioate) levels	18	76674909	-0.1794	0.0309	6.21498e-09	291	ebi-a-GCST90026243	rs73496078	A	G	0.0149
Oxalate (ethanedioate) levels	19	9245764	-0.2016	0.0387	1.844e-07	291	ebi-a-GCST90026243	rs112423197	T	C	0.0069
Oxalate (ethanedioate) levels	19	16093380	-0.0675	0.0137	8.86094e-07	291	ebi-a-GCST90026243	rs56956519	G	A	0.0601
Oxalate (ethanedioate) levels	19	33736653	-0.0795	0.0152	1.81001e-07	291	ebi-a-GCST90026243	rs73043113	C	A	0.0499
Oxalate (ethanedioate) levels	19	57759443	-0.1274	0.0247	2.45499e-07	291	ebi-a-GCST90026243	rs142597795	A	G	0.019
Oxalate (ethanedioate) levels	19	31803771	-0.2121	0.0332	1.66802e-10	291	ebi-a-GCST90026243	rs75036967	A	G	0.0116
Oxalate (ethanedioate) levels	20	41519220	-0.3208	0.0422	2.85299e-14	291	ebi-a-GCST90026243	rs6030549	C	T	0.0056
Oxalate (ethanedioate) levels	20	61537114	-0.1461	0.0318	4.20698e-06	291	ebi-a-GCST90026243	rs41282990	A	G	0.0104
Oxalate (ethanedioate) levels	20	44484097	-0.115	0.0221	1.88999e-07	291	ebi-a-GCST90026243	rs113775752	A	T	0.0232
Oxalate (ethanedioate) levels	20	56584624	-0.1625	0.0268	1.30299e-09	291	ebi-a-GCST90026243	rs117291780	T	C	0.0189
Oxalate (ethanedioate) levels	20	21244510	-0.1945	0.0297	5.70427e-11	291	ebi-a-GCST90026243	rs143519306	G	A	0.0113
Oxalate (ethanedioate) levels	20	54113856	-0.0832	0.0176	2.386e-06	291	ebi-a-GCST90026243	rs56106814	G	A	0.0327
Oxalate (ethanedioate) levels	20	16216569	-0.0927	0.0163	1.222e-08	291	ebi-a-GCST90026243	rs6043822	A	G	0.0376
Oxalate (ethanedioate) levels	21	18216401	-0.0945	0.0173	5.02898e-08	291	ebi-a-GCST90026243	rs147687023	A	G	0.0289
Oxalate (ethanedioate) levels	21	28511420	-0.0888	0.0172	2.49299e-07	291	ebi-a-GCST90026243	rs117721166	T	C	0.0436
Oxalate (ethanedioate) levels	21	28314693	-0.4252	0.0495	8.47618e-18	291	ebi-a-GCST90026243	rs147668949	A	G	0.0034
Oxalate (ethanedioate) levels	21	37764130	-0.2563	0.0418	8.81495e-10	291	ebi-a-GCST90026243	rs142213803	A	G	0.0056
Oxalate (ethanedioate) levels	21	43140837	-0.1575	0.0328	1.57801e-06	291	ebi-a-GCST90026243	rs144311111	T	C	0.0108
Oxalate (ethanedioate) levels	21	44269302	-0.1011	0.0215	2.67997e-06	291	ebi-a-GCST90026243	rs111812230	A	G	0.0273
Oxalate (ethanedioate) levels	21	38751879	-0.2648	0.0369	7.2277e-13	291	ebi-a-GCST90026243	rs77287961	A	G	0.0085
Oxalate (ethanedioate) levels	21	45274167	-0.1363	0.0233	4.735e-09	291	ebi-a-GCST90026243	rs76811994	T	C	0.0196
Oxalate (ethanedioate) levels	21	43102027	-0.1387	0.0303	4.64804e-06	291	ebi-a-GCST90026243	rs75408487	T	C	0.0126
Oxalate (ethanedioate) levels	22	21426173	-0.1401	0.0243	8.21391e-09	291	ebi-a-GCST90026243	rs190355005	T	C	0.0175
Oxalate (ethanedioate) levels	22	33275531	-0.2703	0.0544	6.81805e-07	291	ebi-a-GCST90026243	rs147431517	A	G	0.0035
Oxalate (ethanedioate) levels	22	49709495	-0.2063	0.0439	2.61601e-06	291	ebi-a-GCST90026243	rs150193624	G	A	0.0056
Oxalate (ethanedioate) levels	22	20082165	-0.1765	0.0335	1.31e-07	291	ebi-a-GCST90026243	rs117376254	A	C	0.0116
Oxalate (ethanedioate) levels	22	25488051	-0.0904	0.0197	4.44396e-06	291	ebi-a-GCST90026243	rs117875166	G	A	0.0272
Theophylline levels	1	194595485	-0.4624	0.0998	3.586e-06	291	ebi-a-GCST90026273	rs72736969	T	A	0.0339
Theophylline levels	2	162180078	-0.8354	0.1825	4.70999e-06	291	ebi-a-GCST90026273	rs149112728	A	G	0.0137
Theophylline levels	3	144968811	-0.5574	0.1021	4.81205e-08	291	ebi-a-GCST90026273	rs116611243	A	G	0.0346
Theophylline levels	3	1948508	-0.7451	0.1617	4.04902e-06	291	ebi-a-GCST90026273	rs142645133	T	C	0.0177
Theophylline levels	3	52523405	0.2296	0.0461	6.45595e-07	291	ebi-a-GCST90026273	rs887515	T	C	0.8128
Theophylline levels	3	117239037	-0.5784	0.1197	1.344e-06	291	ebi-a-GCST90026273	rs112209345	T	C	0.0249
Theophylline levels	4	136059020	0.2555	0.0554	4.05005e-06	291	ebi-a-GCST90026273	rs6844107	C	T	0.1263
Theophylline levels	5	4677478	-0.355	0.0743	1.77501e-06	291	ebi-a-GCST90026273	rs62343902	C	T	0.0555
Theophylline levels	5	103682279	-0.1658	0.0362	4.74504e-06	291	ebi-a-GCST90026273	rs1561780	A	G	0.3722
Theophylline levels	6	30663568	-0.3036	0.0653	3.26701e-06	291	ebi-a-GCST90026273	rs11752408	G	T	0.0907
Theophylline levels	6	151304969	-0.3329	0.0728	4.79899e-06	291	ebi-a-GCST90026273	rs77697932	A	G	0.0632
Theophylline levels	7	20273514	-0.3659	0.0748	9.93505e-07	291	ebi-a-GCST90026273	rs62453025	T	A	0.0669
Theophylline levels	7	79233224	-0.4666	0.1006	3.55001e-06	291	ebi-a-GCST90026273	rs79141105	G	A	0.0322
Theophylline levels	7	148973	-0.3321	0.0671	7.52697e-07	291	ebi-a-GCST90026273	rs7779578	A	C	0.0928
Theophylline levels	9	97059991	-0.586	0.1277	4.42996e-06	291	ebi-a-GCST90026273	rs59871876	A	T	0.0221
Theophylline levels	10	2013285	-0.596	0.1288	3.70903e-06	291	ebi-a-GCST90026273	rs117962361	A	G	0.0261
Theophylline levels	11	90075061	-0.4403	0.096	4.53503e-06	291	ebi-a-GCST90026273	rs77023399	C	T	0.0383
Theophylline levels	11	13754735	-0.7293	0.1452	5.11705e-07	291	ebi-a-GCST90026273	rs17535502	T	C	0.0158
Theophylline levels	12	109022471	-0.6518	0.1158	1.80701e-08	291	ebi-a-GCST90026273	rs8179128	A	G	0.0245
Theophylline levels	14	80595298	-0.3172	0.0649	1.006e-06	291	ebi-a-GCST90026273	rs9646136	G	A	0.0911
Theophylline levels	14	34842024	0.4724	0.1021	3.68901e-06	291	ebi-a-GCST90026273	rs1958587	G	A	0.9643
Theophylline levels	18	45962942	-0.8463	0.1816	3.16898e-06	291	ebi-a-GCST90026273	rs12962633	T	C	0.0124
Theophylline levels	18	35890757	-0.4204	0.0838	5.30103e-07	291	ebi-a-GCST90026273	rs112097410	G	T	0.0534
1-carboxyethylphenylalanine levels	1	245283280	-0.1257	0.0273	4.21299e-06	291	ebi-a-GCST90026304	rs11811738	G	A	0.105
1-carboxyethylphenylalanine levels	1	230891622	-1.0191	0.1687	1.52799e-09	291	ebi-a-GCST90026304	rs74597589	T	C	0.0032
1-carboxyethylphenylalanine levels	1	230464741	-0.6387	0.1166	4.25197e-08	291	ebi-a-GCST90026304	rs112044867	T	C	0.0055
1-carboxyethylphenylalanine levels	1	168415020	-0.0799	0.0174	4.28302e-06	291	ebi-a-GCST90026304	rs2092255	A	G	0.4717
1-carboxyethylphenylalanine levels	1	43694470	-0.635	0.1369	3.52598e-06	291	ebi-a-GCST90026304	rs74865373	A	G	0.0034
1-carboxyethylphenylalanine levels	1	38993810	-0.2343	0.051	4.339e-06	291	ebi-a-GCST90026304	rs75784232	C	T	0.0302
1-carboxyethylphenylalanine levels	1	56379487	-0.3499	0.0736	1.98802e-06	291	ebi-a-GCST90026304	rs74845819	C	T	0.0146
1-carboxyethylphenylalanine levels	2	45105158	-0.3315	0.0625	1.11401e-07	291	ebi-a-GCST90026304	rs72794074	G	A	0.0207
1-carboxyethylphenylalanine levels	2	163734398	-0.4512	0.087	2.13398e-07	291	ebi-a-GCST90026304	rs79713340	T	C	0.0115
1-carboxyethylphenylalanine levels	2	10494984	-0.4859	0.1	1.191e-06	291	ebi-a-GCST90026304	rs115558742	A	G	0.0068
1-carboxyethylphenylalanine levels	3	40323057	-0.351	0.0609	8.37394e-09	291	ebi-a-GCST90026304	rs150438611	A	C	0.0223
1-carboxyethylphenylalanine levels	3	30700715	-0.673	0.1373	9.41304e-07	291	ebi-a-GCST90026304	rs145284927	A	G	0.0034
1-carboxyethylphenylalanine levels	4	71744851	-0.2789	0.0608	4.47404e-06	291	ebi-a-GCST90026304	rs28522255	A	G	0.019
1-carboxyethylphenylalanine levels	4	116598782	-0.6641	0.1158	9.85508e-09	291	ebi-a-GCST90026304	rs7678175	A	G	0.0055
1-carboxyethylphenylalanine levels	4	59494788	-0.15	0.0322	3.27703e-06	291	ebi-a-GCST90026304	rs17218294	C	G	0.0769
1-carboxyethylphenylalanine levels	4	107437467	-0.5373	0.1035	2.09402e-07	291	ebi-a-GCST90026304	rs115012902	T	C	0.0082
1-carboxyethylphenylalanine levels	4	108888031	-0.6679	0.1374	1.15899e-06	291	ebi-a-GCST90026304	rs113177282	T	C	0.0034
1-carboxyethylphenylalanine levels	4	188192648	-0.2398	0.0459	1.77301e-07	291	ebi-a-GCST90026304	rs9312356	G	A	0.0359
1-carboxyethylphenylalanine levels	5	62723814	-0.3011	0.0594	4.06696e-07	291	ebi-a-GCST90026304	rs147076266	G	A	0.0158
1-carboxyethylphenylalanine levels	5	175578938	-0.2962	0.0578	2.98099e-07	291	ebi-a-GCST90026304	rs17078226	C	T	0.0223
1-carboxyethylphenylalanine levels	5	96133795	-0.4648	0.0991	2.75797e-06	291	ebi-a-GCST90026304	rs142227741	A	G	0.009
1-carboxyethylphenylalanine levels	5	104398426	-0.5624	0.0988	1.27101e-08	291	ebi-a-GCST90026304	rs191553571	T	C	0.0068
1-carboxyethylphenylalanine levels	6	26282369	-0.2021	0.0432	2.82599e-06	291	ebi-a-GCST90026304	rs78532738	G	T	0.0394
1-carboxyethylphenylalanine levels	6	116115053	-0.5477	0.0857	1.661e-10	291	ebi-a-GCST90026304	rs139099243	G	A	0.0119
1-carboxyethylphenylalanine levels	6	33813074	-0.505	0.1105	4.889e-06	291	ebi-a-GCST90026304	rs79418277	A	G	0.0058
1-carboxyethylphenylalanine levels	7	81461668	-0.1909	0.0403	2.22398e-06	291	ebi-a-GCST90026304	rs73150948	G	C	0.0472
1-carboxyethylphenylalanine levels	7	104346948	-0.419	0.0865	1.277e-06	291	ebi-a-GCST90026304	rs117272866	C	G	0.0114
1-carboxyethylphenylalanine levels	7	69880253	-0.4138	0.0884	2.87303e-06	291	ebi-a-GCST90026304	rs74327862	T	C	0.0089
1-carboxyethylphenylalanine levels	7	158030785	-0.3066	0.0631	1.15699e-06	291	ebi-a-GCST90026304	rs117075819	T	C	0.0125
1-carboxyethylphenylalanine levels	7	30263563	-0.1551	0.033	2.58202e-06	291	ebi-a-GCST90026304	rs79563580	G	A	0.0675
1-carboxyethylphenylalanine levels	7	45534602	-0.3502	0.0712	8.65008e-07	291	ebi-a-GCST90026304	rs13232904	A	G	0.017
1-carboxyethylphenylalanine levels	8	126506860	-0.3499	0.0695	4.88101e-07	291	ebi-a-GCST90026304	rs147055676	T	C	0.0156
1-carboxyethylphenylalanine levels	8	36458226	-0.2119	0.043	8.18804e-07	291	ebi-a-GCST90026304	rs76966761	A	G	0.0346
1-carboxyethylphenylalanine levels	8	125989460	-0.2158	0.0472	4.71998e-06	291	ebi-a-GCST90026304	rs10104558	C	A	0.0286
1-carboxyethylphenylalanine levels	8	139600346	-0.2663	0.058	4.43302e-06	291	ebi-a-GCST90026304	rs79084865	A	G	0.023
1-carboxyethylphenylalanine levels	8	4361306	0.6858	0.1373	5.82801e-07	291	ebi-a-GCST90026304	rs1030532	G	C	0.9966
1-carboxyethylphenylalanine levels	9	110691428	-0.3819	0.0719	1.10999e-07	291	ebi-a-GCST90026304	rs79731197	C	T	0.0177
1-carboxyethylphenylalanine levels	10	1264787	-0.6265	0.1357	3.87704e-06	291	ebi-a-GCST90026304	rs182728095	T	A	0.0062
1-carboxyethylphenylalanine levels	10	43755895	-0.4098	0.0865	2.13998e-06	291	ebi-a-GCST90026304	rs140289820	A	G	0.0112
1-carboxyethylphenylalanine levels	11	33922518	-0.1026	0.0219	2.76599e-06	291	ebi-a-GCST90026304	rs35948998	T	C	0.2084
1-carboxyethylphenylalanine levels	11	83185109	-0.234	0.046	3.684e-07	291	ebi-a-GCST90026304	rs11603666	A	G	0.0304
1-carboxyethylphenylalanine levels	11	6004979	-0.6541	0.1371	1.82701e-06	291	ebi-a-GCST90026304	rs117768698	C	T	0.0034
1-carboxyethylphenylalanine levels	11	8090290	-0.3608	0.052	4.07099e-12	291	ebi-a-GCST90026304	rs143268992	T	C	0.0246
1-carboxyethylphenylalanine levels	11	114162880	-0.6646	0.1373	1.30401e-06	291	ebi-a-GCST90026304	rs73566515	C	T	0.0034
1-carboxyethylphenylalanine levels	12	82507003	-0.1733	0.0364	1.894e-06	291	ebi-a-GCST90026304	rs117851987	G	A	0.0584
1-carboxyethylphenylalanine levels	12	41724722	-0.4342	0.0832	1.80401e-07	291	ebi-a-GCST90026304	rs190348779	T	G	0.0102
1-carboxyethylphenylalanine levels	12	45436305	-0.3218	0.0596	6.81005e-08	291	ebi-a-GCST90026304	rs73277027	G	A	0.0226
1-carboxyethylphenylalanine levels	12	111873167	-0.3056	0.0551	2.97598e-08	291	ebi-a-GCST90026304	rs2239196	A	G	0.0278
1-carboxyethylphenylalanine levels	14	101210156	-0.3661	0.0797	4.31301e-06	291	ebi-a-GCST90026304	rs140618045	A	G	0.0145
1-carboxyethylphenylalanine levels	14	64641126	-0.2314	0.0461	5.17905e-07	291	ebi-a-GCST90026304	rs138645167	G	A	0.0351
1-carboxyethylphenylalanine levels	14	73981942	-0.3839	0.083	3.69097e-06	291	ebi-a-GCST90026304	rs79544096	G	A	0.0102
1-carboxyethylphenylalanine levels	14	84093005	-0.3298	0.0705	2.86497e-06	291	ebi-a-GCST90026304	rs72693436	C	T	0.0157
1-carboxyethylphenylalanine levels	15	48056958	-0.0877	0.0191	4.16697e-06	291	ebi-a-GCST90026304	rs3743281	T	C	0.2622
1-carboxyethylphenylalanine levels	15	64672002	0.1764	0.0357	7.76408e-07	291	ebi-a-GCST90026304	rs2062250	A	G	0.9419
1-carboxyethylphenylalanine levels	15	40908300	-0.4628	0.0971	1.862e-06	291	ebi-a-GCST90026304	rs143684206	G	A	0.0128
1-carboxyethylphenylalanine levels	16	87854768	-0.453	0.0942	1.52901e-06	291	ebi-a-GCST90026304	rs190010528	T	C	0.0113
1-carboxyethylphenylalanine levels	17	6995003	-0.47	0.099	2.068e-06	291	ebi-a-GCST90026304	rs147186331	C	T	0.0083
1-carboxyethylphenylalanine levels	17	12745069	-0.3892	0.0852	4.948e-06	291	ebi-a-GCST90026304	rs78429475	A	C	0.0116
1-carboxyethylphenylalanine levels	17	59325888	0.1248	0.0271	4.22105e-06	291	ebi-a-GCST90026304	rs7224735	C	G	0.8853
1-carboxyethylphenylalanine levels	18	36652334	-0.2493	0.0498	5.546e-07	291	ebi-a-GCST90026304	rs78458160	A	G	0.0311
1-carboxyethylphenylalanine levels	18	69257016	-0.3749	0.0729	2.69799e-07	291	ebi-a-GCST90026304	rs138406895	G	C	0.0143
1-carboxyethylphenylalanine levels	18	8037383	-0.2596	0.056	3.59998e-06	291	ebi-a-GCST90026304	rs79450953	G	A	0.0224
1-carboxyethylphenylalanine levels	19	2485991	-0.1754	0.0362	1.243e-06	291	ebi-a-GCST90026304	rs58324449	G	T	0.048
1-carboxyethylphenylalanine levels	19	35380774	-0.6123	0.1195	2.96101e-07	291	ebi-a-GCST90026304	rs71351798	G	A	0.0062
1-carboxyethylphenylalanine levels	21	36603588	-0.4983	0.1032	1.385e-06	291	ebi-a-GCST90026304	rs8128965	T	G	0.0068
1-carboxyethylphenylalanine levels	22	49039814	-0.1466	0.0321	4.75598e-06	291	ebi-a-GCST90026304	rs111969924	C	T	0.0638
1-carboxyethylphenylalanine levels	22	19019352	-0.2859	0.0612	2.98298e-06	291	ebi-a-GCST90026304	rs58403564	A	G	0.0202
X-24952 levels	1	85306817	0.1202	0.0253	2.00101e-06	291	ebi-a-GCST90026334	rs11588742	G	A	0.0924
X-24952 levels	2	174445494	-0.0684	0.0141	1.15199e-06	291	ebi-a-GCST90026334	rs55934542	T	A	0.3961
X-24952 levels	2	125315748	0.0853	0.0181	2.49299e-06	291	ebi-a-GCST90026334	rs6707944	G	A	0.1911
X-24952 levels	3	190214089	0.0716	0.0154	3.33403e-06	291	ebi-a-GCST90026334	rs9873948	T	C	0.3008
X-24952 levels	5	175827883	0.2769	0.0587	2.39502e-06	291	ebi-a-GCST90026334	rs80335911	T	C	0.0159
X-24952 levels	5	121495598	0.2318	0.043	7.15402e-08	291	ebi-a-GCST90026334	rs145623082	T	C	0.0291
X-24952 levels	7	154270430	0.0708	0.0147	1.38599e-06	291	ebi-a-GCST90026334	rs62477172	G	A	0.4173
X-24952 levels	7	77764253	-0.0687	0.0145	2.319e-06	291	ebi-a-GCST90026334	rs1465221	A	G	0.3535
X-24952 levels	10	30352757	0.1937	0.0416	3.209e-06	291	ebi-a-GCST90026334	rs12776031	A	G	0.0309
X-24952 levels	14	77600943	-0.0773	0.0168	4.47003e-06	291	ebi-a-GCST90026334	rs17749774	C	G	0.2798
X-24952 levels	15	30307127	-0.1542	0.0334	3.77703e-06	291	ebi-a-GCST90026334	rs72723281	T	C	0.0488
X-24952 levels	15	91617756	0.2041	0.0409	5.92202e-07	291	ebi-a-GCST90026334	rs28626807	C	T	0.0386
X-24952 levels	16	2992114	-0.0677	0.0148	4.90501e-06	291	ebi-a-GCST90026334	rs9930148	C	T	0.5364
X-24952 levels	17	61483527	-0.1552	0.0314	7.67998e-07	291	ebi-a-GCST90026334	rs61737624	C	T	0.0513
X-24952 levels	17	14349039	-0.1013	0.0209	1.22699e-06	291	ebi-a-GCST90026334	rs7213838	T	C	0.1451
X-24952 levels	17	33284853	0.5459	0.1184	4.04297e-06	291	ebi-a-GCST90026334	rs76893648	C	T	0.0035
X-24952 levels	18	30889808	0.204	0.0419	1.13899e-06	291	ebi-a-GCST90026334	rs72948852	C	A	0.0263
X-24952 levels	21	24865308	0.0764	0.0159	1.45201e-06	291	ebi-a-GCST90026334	rs66904198	C	T	0.2841
Bilirubin (z,z) levels	1	4535051	-0.7609	0.1537	7.46397e-07	291	ebi-a-GCST90026002	rs75421128	A	C	0.0057
Bilirubin (z,z) levels	1	63414165	-0.5646	0.1159	1.09999e-06	291	ebi-a-GCST90026002	rs114214902	G	C	0.0088
Bilirubin (z,z) levels	1	11709339	-0.2077	0.0402	2.38501e-07	291	ebi-a-GCST90026002	rs2272984	T	C	0.0737
Bilirubin (z,z) levels	1	165919377	-0.3374	0.0717	2.52703e-06	291	ebi-a-GCST90026002	rs72701937	A	G	0.0244
Bilirubin (z,z) levels	2	234625297	0.1437	0.0223	1.22699e-10	291	ebi-a-GCST90026002	rs6744284	T	C	0.3241
Bilirubin (z,z) levels	3	11459642	-0.5967	0.1046	1.18201e-08	291	ebi-a-GCST90026002	rs144886738	A	G	0.0119
Bilirubin (z,z) levels	4	12416447	-0.3695	0.0727	3.75699e-07	291	ebi-a-GCST90026002	rs183359425	T	C	0.0206
Bilirubin (z,z) levels	5	32108364	-0.3303	0.0702	2.56502e-06	291	ebi-a-GCST90026002	rs16889458	A	G	0.0258
Bilirubin (z,z) levels	5	161220676	-0.6339	0.129	8.92093e-07	291	ebi-a-GCST90026002	rs138282335	C	A	0.0083
Bilirubin (z,z) levels	5	135079529	-0.3904	0.0853	4.67305e-06	291	ebi-a-GCST90026002	rs73789118	C	T	0.0238
Bilirubin (z,z) levels	6	149152455	-0.4052	0.0858	2.29901e-06	291	ebi-a-GCST90026002	rs72999195	G	A	0.0181
Bilirubin (z,z) levels	6	133099350	-0.4238	0.0887	1.77301e-06	291	ebi-a-GCST90026002	rs13212727	A	T	0.0157
Bilirubin (z,z) levels	7	14596312	-0.1406	0.0297	2.12701e-06	291	ebi-a-GCST90026002	rs1012555	C	A	0.1491
Bilirubin (z,z) levels	7	95023267	-0.3775	0.0763	7.50101e-07	291	ebi-a-GCST90026002	rs112233802	A	G	0.0211
Bilirubin (z,z) levels	7	14221724	-0.1029	0.0222	3.58204e-06	291	ebi-a-GCST90026002	rs724735	C	T	0.3196
Bilirubin (z,z) levels	8	59647053	-0.5271	0.1062	6.88795e-07	291	ebi-a-GCST90026002	rs145813970	A	G	0.0097
Bilirubin (z,z) levels	10	63050959	-0.1826	0.0393	3.45096e-06	291	ebi-a-GCST90026002	rs10994707	A	T	0.0907
Bilirubin (z,z) levels	10	121262611	-0.2424	0.0502	1.37899e-06	291	ebi-a-GCST90026002	rs112571870	T	C	0.0498
Bilirubin (z,z) levels	10	120774925	-0.1174	0.0232	4.02004e-07	291	ebi-a-GCST90026002	rs10886364	T	C	0.3983
Bilirubin (z,z) levels	10	54660638	-0.3354	0.0688	1.075e-06	291	ebi-a-GCST90026002	rs117886874	G	A	0.0273
Bilirubin (z,z) levels	10	5678838	-0.6749	0.1457	3.62402e-06	291	ebi-a-GCST90026002	rs11256331	C	G	0.007
Bilirubin (z,z) levels	11	33067296	-0.3446	0.0675	3.28201e-07	291	ebi-a-GCST90026002	rs117901415	G	A	0.0302
Bilirubin (z,z) levels	11	105767536	-0.4568	0.0979	3.03403e-06	291	ebi-a-GCST90026002	rs11226874	C	T	0.0142
Bilirubin (z,z) levels	12	54065370	-0.4957	0.0981	4.28904e-07	291	ebi-a-GCST90026002	rs2857001	G	C	0.0122
Bilirubin (z,z) levels	14	87576172	-0.2592	0.0474	4.49004e-08	291	ebi-a-GCST90026002	rs17122990	T	C	0.0611
Bilirubin (z,z) levels	15	78194927	-0.4322	0.0881	9.38901e-07	291	ebi-a-GCST90026002	rs150860470	G	C	0.0147
Bilirubin (z,z) levels	16	55153479	0.118	0.0254	3.434e-06	291	ebi-a-GCST90026002	rs16954336	G	A	0.7756
Bilirubin (z,z) levels	16	73007886	-0.27	0.0573	2.488e-06	291	ebi-a-GCST90026002	rs76461226	G	A	0.0377
Bilirubin (z,z) levels	17	17599106	-0.341	0.0678	4.85601e-07	291	ebi-a-GCST90026002	rs140786034	C	G	0.0301
Bilirubin (z,z) levels	18	47566647	-0.4025	0.082	9.16305e-07	291	ebi-a-GCST90026002	rs78626055	G	A	0.0209
Bilirubin (z,z) levels	20	13244156	-0.3235	0.0699	3.73396e-06	291	ebi-a-GCST90026002	rs117389150	G	T	0.0365
3-indoxyl sulfate levels	1	179246861	-0.7404	0.1349	4.06303e-08	291	ebi-a-GCST90026032	rs16853811	G	A	0.0194
3-indoxyl sulfate levels	1	204692918	-0.6065	0.1143	1.11599e-07	291	ebi-a-GCST90026032	rs74576182	T	G	0.0168
3-indoxyl sulfate levels	2	171922537	-0.1606	0.0327	8.80197e-07	291	ebi-a-GCST90026032	rs34627141	T	C	0.3606
3-indoxyl sulfate levels	2	2811051	-0.5949	0.1152	2.43002e-07	291	ebi-a-GCST90026032	rs141466246	T	C	0.0167
3-indoxyl sulfate levels	2	129027673	-0.3037	0.0624	1.13201e-06	291	ebi-a-GCST90026032	rs115566428	A	G	0.0522
3-indoxyl sulfate levels	2	204383688	-1.2357	0.2565	1.45499e-06	291	ebi-a-GCST90026032	rs184824219	G	A	0.0035
3-indoxyl sulfate levels	2	79969041	-0.7234	0.1534	2.39502e-06	291	ebi-a-GCST90026032	rs147165384	T	C	0.0098
3-indoxyl sulfate levels	3	84383332	-1.271	0.2537	5.41901e-07	291	ebi-a-GCST90026032	rs112015123	G	C	0.0035
3-indoxyl sulfate levels	4	157315324	-0.2414	0.052	3.49897e-06	291	ebi-a-GCST90026032	rs75645481	G	A	0.0991
3-indoxyl sulfate levels	5	177656900	-0.19	0.039	1.07599e-06	291	ebi-a-GCST90026032	rs75990575	T	C	0.1964
3-indoxyl sulfate levels	5	124400502	-0.5468	0.1164	2.618e-06	291	ebi-a-GCST90026032	rs142772213	G	A	0.0195
3-indoxyl sulfate levels	5	34797792	-0.3541	0.074	1.714e-06	291	ebi-a-GCST90026032	rs146076273	G	A	0.0456
3-indoxyl sulfate levels	6	106294117	-0.4719	0.1018	3.53997e-06	291	ebi-a-GCST90026032	rs77598196	C	G	0.0223
3-indoxyl sulfate levels	6	148712394	-0.2061	0.0425	1.232e-06	291	ebi-a-GCST90026032	rs12194955	T	C	0.1567
3-indoxyl sulfate levels	6	121106523	-0.4083	0.0802	3.60703e-07	291	ebi-a-GCST90026032	rs2817936	A	C	0.0389
3-indoxyl sulfate levels	6	69515619	-0.5996	0.1301	4.06996e-06	291	ebi-a-GCST90026032	rs77245763	G	C	0.0135
3-indoxyl sulfate levels	6	140930435	-0.6083	0.1321	4.09996e-06	291	ebi-a-GCST90026032	rs73583548	C	T	0.0133
3-indoxyl sulfate levels	6	37679264	-0.6332	0.1154	4.05303e-08	291	ebi-a-GCST90026032	rs79780598	C	T	0.0188
3-indoxyl sulfate levels	7	21218590	-0.5302	0.1155	4.40099e-06	291	ebi-a-GCST90026032	rs148922220	A	C	0.0175
3-indoxyl sulfate levels	8	134064633	-0.7089	0.1473	1.49001e-06	291	ebi-a-GCST90026032	rs9942754	T	C	0.0105
3-indoxyl sulfate levels	8	90718816	-0.6247	0.1254	6.26297e-07	291	ebi-a-GCST90026032	rs142195275	G	A	0.0159
3-indoxyl sulfate levels	9	104199126	-0.3373	0.0721	2.87197e-06	291	ebi-a-GCST90026032	rs72743348	A	G	0.0471
3-indoxyl sulfate levels	9	23648113	-0.9697	0.1908	3.708e-07	291	ebi-a-GCST90026032	rs117070283	T	C	0.0065
3-indoxyl sulfate levels	9	128051059	-0.4823	0.1014	1.97002e-06	291	ebi-a-GCST90026032	rs75834725	C	T	0.0236
3-indoxyl sulfate levels	10	109264371	-0.5464	0.1156	2.30898e-06	291	ebi-a-GCST90026032	rs117005443	A	G	0.024
3-indoxyl sulfate levels	10	132829168	-0.4267	0.0933	4.75598e-06	291	ebi-a-GCST90026032	rs80173782	T	C	0.029
3-indoxyl sulfate levels	10	84577958	-0.2607	0.0567	4.26599e-06	291	ebi-a-GCST90026032	rs55658458	T	G	0.0749
3-indoxyl sulfate levels	12	78225299	-0.8759	0.157	2.434e-08	291	ebi-a-GCST90026032	rs61754235	A	G	0.0101
3-indoxyl sulfate levels	12	97493165	-0.3032	0.0636	1.87202e-06	291	ebi-a-GCST90026032	rs11108802	A	G	0.0599
3-indoxyl sulfate levels	12	67256794	-0.1771	0.0373	2.01099e-06	291	ebi-a-GCST90026032	rs17247323	A	G	0.2073
3-indoxyl sulfate levels	13	110664257	-0.2227	0.0466	1.76799e-06	291	ebi-a-GCST90026032	rs7328339	C	T	0.1287
3-indoxyl sulfate levels	13	68663606	-0.6457	0.1366	2.28702e-06	291	ebi-a-GCST90026032	rs148370765	T	C	0.012
3-indoxyl sulfate levels	13	31383864	-0.468	0.0882	1.128e-07	291	ebi-a-GCST90026032	rs118177369	G	A	0.0342
3-indoxyl sulfate levels	13	78177846	-0.5228	0.106	8.16996e-07	291	ebi-a-GCST90026032	rs117778740	T	C	0.0218
3-indoxyl sulfate levels	14	69766471	-0.3299	0.0664	6.81993e-07	291	ebi-a-GCST90026032	rs72722143	A	G	0.0542
[truncated: 12,986 more rows]
