# Supplementary material for: Exploring the Causal Links Between 338 Cerebrospinal Fluid Metabolites and Parkinson's Disease
Source: Brain Behav. 2025 Sep 2;15(9):e70815. doi: 10.1002/brb3.70815 (PMC12402599; doi:10.1002/brb3.70815)
Supplement: Supplementary file 2 — Supplementary Materials: brb370815‐sup‐0002‐TableS2.xlsx [file BRB3-15-e70815-s001.xlsx]

## Sheet: 1. Used SNP Data
Supplementary table 2
Used SNP Data
exposure	outcome	SNP	effect_allele.exposure	other_allele.exposure	effect_allele.outcome	other_allele.outcome	beta.exposure	beta.outcome	eaf.exposure	eaf.outcome	chr	pos	se.outcome	samplesize.outcome	pval.outcome	chr.exposure	pos.exposure	se.exposure	pval.exposure	samplesize.exposure	F statistics
Alpha-tocopherol levels	Parkinson's disease	rs10003518	C	A	C	A	-0.0995	-0.0488	0.094	0.1139	4	11765383	0.0365	468692	0.1811	4	11765383	0.0209	1.893e-06	291	22.6649
Alpha-tocopherol levels	Parkinson's disease	rs10487946	G	A	G	A	0.2373	-0.034	0.0178	0.0179	7	69023630	0.0886	468692	0.7011	7	69023630	0.0493	1.45201e-06	291	23.1687
Alpha-tocopherol levels	Parkinson's disease	rs10842437	T	C	T	C	0.2602	-0.0352	0.0142	0.0135	12	25105701	0.1018	468692	0.729201	12	25105701	0.0524	7.006e-07	291	24.6577
Alpha-tocopherol levels	Parkinson's disease	rs111622467	A	C	A	C	0.2569	-0.0203	0.0139	0.0154	2	105484434	0.0964	468692	0.8335	2	105484434	0.0496	2.22802e-07	291	26.8266
Alpha-tocopherol levels	Parkinson's disease	rs112368830	C	T	C	T	0.0815	-0.0145	0.1269	0.1382	1	235318711	0.0347	468692	0.677001	1	235318711	0.0178	4.92198e-06	291	20.9641
Alpha-tocopherol levels	Parkinson's disease	rs112620119	C	T	C	T	0.121	-0.013	0.0578	0.0612	7	4816328	0.0382	482730	0.7334	7	4816328	0.0259	2.90202e-06	291	21.8259
Alpha-tocopherol levels	Parkinson's disease	rs115810874	T	G	T	G	0.3398	-0.104	0.0092	0.0182	4	109358072	0.0901	468692	0.2485	4	109358072	0.0636	9.25209e-08	291	28.5452
Alpha-tocopherol levels	Parkinson's disease	rs116455686	G	A	G	A	0.6308	0.077	0.0034	0.0108	1	16057029	0.1155	471013	0.5051	1	16057029	0.0983	1.39901e-10	291	41.1791
Alpha-tocopherol levels	Parkinson's disease	rs116478736	G	C	G	C	0.299	-0.0155	0.0092	0.0137	2	18033652	0.0809	481851	0.8478	2	18033652	0.0634	2.43899e-06	291	22.2415
Alpha-tocopherol levels	Parkinson's disease	rs13030856	A	C	A	C	0.2551	-0.0727	0.0121	0.011	2	115706218	0.1598	11518	0.6489	2	115706218	0.0551	3.684e-06	291	21.4347
Alpha-tocopherol levels	Parkinson's disease	rs13152212	T	C	T	C	0.1391	-0.0184	0.0476	0.0447	4	56525438	0.0556	468692	0.7411	4	56525438	0.029	1.62301e-06	291	23.0069
Alpha-tocopherol levels	Parkinson's disease	rs13256016	A	G	A	G	0.0966	-0.0065	0.0893	0.1122	8	71200159	0.0373	468692	0.8624	8	71200159	0.0205	2.46502e-06	291	22.2048
Alpha-tocopherol levels	Parkinson's disease	rs138793109	T	C	T	C	0.3722	-0.1031	0.0088	0.0096	16	672919	0.1941	12517	0.5953	16	672919	0.0811	4.47198e-06	291	21.0626
Alpha-tocopherol levels	Parkinson's disease	rs138850179	C	T	C	T	0.3126	-0.0972	0.0152	0.0211	14	39994973	0.0828	468692	0.2402	14	39994973	0.0557	1.95101e-08	291	31.4969
Alpha-tocopherol levels	Parkinson's disease	rs140499763	C	T	C	T	0.2323	0.0196	0.0185	0.0222	8	33067276	0.0791	468692	0.8039	8	33067276	0.0485	1.64101e-06	291	22.9411
Alpha-tocopherol levels	Parkinson's disease	rs140626074	A	G	A	G	0.2764	0.1407	0.0105	0.0133	7	40393739	0.0983	468692	0.1523	7	40393739	0.0505	4.51305e-08	291	29.9567
Alpha-tocopherol levels	Parkinson's disease	rs142044586	T	G	T	G	0.1412	-0.0336	0.0495	0.0499	19	6665387	0.0564	466555	0.5514	19	6665387	0.0281	5.11705e-07	291	25.2497
Alpha-tocopherol levels	Parkinson's disease	rs142143224	T	C	T	C	0.2003	0.0896	0.0196	0.0144	13	54644154	0.1025	468692	0.3819	13	54644154	0.0407	8.44092e-07	291	24.2199
Alpha-tocopherol levels	Parkinson's disease	rs143225064	A	G	A	G	0.2666	-0.0432	0.0111	0.0133	13	28016760	0.1027	470485	0.6742	13	28016760	0.0576	3.74498e-06	291	21.4228
Alpha-tocopherol levels	Parkinson's disease	rs147916694	A	G	A	G	0.1387	-0.0133	0.0506	0.0448	4	182563465	0.0548	468692	0.8077	4	182563465	0.0287	1.36499e-06	291	23.3555
Alpha-tocopherol levels	Parkinson's disease	rs148385425	A	G	A	G	0.5047	-0.0966	0.0055	0.0113	7	5919897	0.1623	11518	0.5517	7	5919897	0.0833	1.36399e-09	291	36.7093
Alpha-tocopherol levels	Parkinson's disease	rs148576487	A	G	A	G	0.2254	0.1386	0.0167	0.0142	4	185409397	0.0959	468692	0.1484	4	185409397	0.0481	2.719e-06	291	21.9593
Alpha-tocopherol levels	Parkinson's disease	rs17123232	G	C	G	C	-0.139	-0.0203	0.0457	0.037	14	51408152	0.0477	482730	0.670101	14	51408152	0.029	1.692e-06	291	22.9738
Alpha-tocopherol levels	Parkinson's disease	rs17252677	A	G	A	G	0.1162	0.0496	0.0728	0.0524	10	109977621	0.0541	468692	0.3593	10	109977621	0.0244	1.91602e-06	291	22.6795
Alpha-tocopherol levels	Parkinson's disease	rs17268914	G	A	G	A	0.1789	-0.0387	0.0222	0.0352	4	105447590	0.0662	468692	0.5587	4	105447590	0.0378	2.18002e-06	291	22.3994
Alpha-tocopherol levels	Parkinson's disease	rs181555453	G	A	G	A	0.315	0.2508	0.011	0.0126	9	16669292	0.169	11518	0.1379	9	16669292	0.0653	1.39601e-06	291	23.2699
Alpha-tocopherol levels	Parkinson's disease	rs184347740	A	G	A	G	0.1639	-0.0113	0.0264	0.0283	7	129253550	0.0686	468692	0.8689	7	129253550	0.0358	4.62796e-06	291	20.96
Alpha-tocopherol levels	Parkinson's disease	rs186395897	T	A	T	A	0.3513	-0.1438	0.0069	0.0088	20	35102596	0.1745	11518	0.4097	20	35102596	0.0728	1.38401e-06	291	23.2859
Alpha-tocopherol levels	Parkinson's disease	rs192041627	T	C	T	C	0.3719	0.1582	0.0089	0.0067	20	31945628	0.2126	11518	0.457	20	31945628	0.0734	3.98602e-07	291	25.672
Alpha-tocopherol levels	Parkinson's disease	rs2275394	C	T	C	T	0.0674	-0.028	0.2115	0.2273	6	132711200	0.0317	13655	0.376	6	132711200	0.0145	3.30103e-06	291	21.6065
Alpha-tocopherol levels	Parkinson's disease	rs2586154	G	A	G	A	-0.0958	-0.0463	0.9081	0.8878	15	80165368	0.0355	468692	0.1918	15	80165368	0.0203	2.311e-06	291	22.271
Alpha-tocopherol levels	Parkinson's disease	rs2746584	G	T	G	T	0.1862	-0.0184	0.0258	0.0166	22	44840017	0.0927	468692	0.8429	22	44840017	0.0393	2.18298e-06	291	22.4478
Alpha-tocopherol levels	Parkinson's disease	rs28581693	G	A	G	A	-0.0631	-0.0344	0.2886	0.2612	8	20596957	0.0257	468692	0.1808	8	20596957	0.0137	4.432e-06	291	21.2138
Alpha-tocopherol levels	Parkinson's disease	rs35678298	T	C	T	C	0.376	0.0114	0.0081	0.0134	2	206581049	0.1651	11518	0.945	2	206581049	0.0718	1.61599e-07	291	27.4237
Alpha-tocopherol levels	Parkinson's disease	rs3958939	A	G	A	G	0.0904	-0.0218	0.1596	0.1809	8	10027482	0.025	482730	0.3845	8	10027482	0.0171	1.20199e-07	291	27.9476
Alpha-tocopherol levels	Parkinson's disease	rs4502665	G	A	G	A	0.1119	-0.0267	0.0674	0.0624	4	174860525	0.0466	468692	0.566601	4	174860525	0.0245	4.86396e-06	291	20.8607
Alpha-tocopherol levels	Parkinson's disease	rs4696193	T	C	T	C	-0.1067	0.0116	0.0959	0.0978	4	154786588	0.0384	468692	0.7637	4	154786588	0.0207	2.60399e-07	291	26.5698
Alpha-tocopherol levels	Parkinson's disease	rs4915446	T	C	T	C	0.4743	-0.006	0.0035	0.0158	1	200567806	0.0979	27693	0.9514	1	200567806	0.1007	2.47002e-06	291	22.1844
Alpha-tocopherol levels	Parkinson's disease	rs62037914	C	G	C	G	0.133	-0.0169	0.0708	0.0786	15	24164792	0.0421	468692	0.688101	15	24164792	0.0217	8.34891e-10	291	37.565
Alpha-tocopherol levels	Parkinson's disease	rs6762865	T	C	T	C	0.2897	-0.1512	0.0104	0.0153	3	189815115	0.1071	466555	0.158	3	189815115	0.059	8.95798e-07	291	24.1098
Alpha-tocopherol levels	Parkinson's disease	rs7226370	G	A	G	A	0.3141	0.042	0.0088	0.0145	18	73900585	0.0967	468692	0.6642	18	73900585	0.0646	1.17601e-06	291	23.6413
Alpha-tocopherol levels	Parkinson's disease	rs72645956	A	G	A	G	0.2285	0.0039	0.0188	0.0302	1	14808571	0.0694	468692	0.9546	1	14808571	0.0446	2.93603e-07	291	26.2484
Alpha-tocopherol levels	Parkinson's disease	rs72753597	A	G	A	G	0.1472	0.089	0.0395	0.0461	1	214175873	0.0564	468692	0.1148	1	214175873	0.031	2.01702e-06	291	22.5472
Alpha-tocopherol levels	Parkinson's disease	rs72782698	T	C	T	C	0.1691	0.0669	0.0292	0.0334	10	9072316	0.0652	468692	0.305	10	9072316	0.0346	1.04501e-06	291	23.8855
Alpha-tocopherol levels	Parkinson's disease	rs72844304	T	G	T	G	0.2602	0.2064	0.0151	0.0127	11	3803357	0.1187	468348	0.0819691	11	3803357	0.0549	2.15998e-06	291	22.4631
Alpha-tocopherol levels	Parkinson's disease	rs74319245	T	C	T	C	0.2544	0.0819	0.0117	0.0193	5	20108160	0.0823	468692	0.3195	5	20108160	0.0513	7.13707e-07	291	24.5923
Alpha-tocopherol levels	Parkinson's disease	rs7449979	T	G	T	G	0.0743	-0.0198	0.7907	0.8017	6	125795958	0.0281	468692	0.4803	6	125795958	0.0144	2.68602e-07	291	26.6227
Alpha-tocopherol levels	Parkinson's disease	rs77093229	C	A	C	A	0.154	0.0303	0.0301	0.0327	14	83733122	0.0637	468692	0.6346	14	83733122	0.033	3.01203e-06	291	21.7778
Alpha-tocopherol levels	Parkinson's disease	rs77133167	T	C	T	C	0.2722	-0.0254	0.0171	0.0127	4	41089940	0.114	468692	0.8237	4	41089940	0.053	2.813e-07	291	26.3769
Alpha-tocopherol levels	Parkinson's disease	rs77213545	T	C	T	C	0.1847	-0.036	0.0272	0.0299	3	187742404	0.0674	468692	0.5937	3	187742404	0.0383	1.45301e-06	291	23.2561
Alpha-tocopherol levels	Parkinson's disease	rs78139395	C	A	C	A	0.3422	0.0918	0.0069	0.0098	11	57179233	0.1229	26814	0.4554	11	57179233	0.0718	1.883e-06	291	22.7149
Alpha-tocopherol levels	Parkinson's disease	rs78268551	C	T	C	T	0.2906	0.1038	0.0124	0.0162	1	36960398	0.0996	468692	0.2972	1	36960398	0.0536	5.75798e-08	291	29.3942
Alpha-tocopherol levels	Parkinson's disease	rs78390870	C	T	C	T	0.2673	0.0491	0.0165	0.0172	4	23924897	0.0924	468692	0.5946	4	23924897	0.0506	1.295e-07	291	27.906
Alpha-tocopherol levels	Parkinson's disease	rs78436628	T	C	T	C	0.1851	0.1506	0.0258	0.0216	5	149501664	0.0728	482730	0.0385301	5	149501664	0.0398	3.25799e-06	291	21.6295
Alpha-tocopherol levels	Parkinson's disease	rs79962281	G	A	G	A	0.1346	-0.0366	0.0618	0.0715	8	84999316	0.0474	468692	0.4404	8	84999316	0.0242	2.65901e-08	291	30.9357
Alpha-tocopherol levels	Parkinson's disease	rs9261460	A	G	A	G	0.1639	0.0077	0.035	0.0229	6	30101253	0.0701	480593	0.9131	6	30101253	0.034	1.39499e-06	291	23.2381
Alpha-tocopherol levels	Parkinson's disease	rs9397973	T	C	T	C	0.1167	0.0061	0.0753	0.0584	6	157147663	0.0487	468692	0.9005	6	157147663	0.0233	5.45406e-07	291	25.0859
Gamma-glutamylvaline levels	Parkinson's disease	rs10005960	C	A	C	A	0.2308	-0.0243	0.9788	0.9717	4	122666804	0.0567	482730	0.668399	4	122666804	0.0494	2.94999e-06	291	21.8282
Gamma-glutamylvaline levels	Parkinson's disease	rs10514365	T	G	T	G	-0.2508	-0.1132	0.0178	0.0155	5	92299363	0.1144	466555	0.3225	5	92299363	0.0534	2.68497e-06	291	22.0583
Gamma-glutamylvaline levels	Parkinson's disease	rs10762739	G	A	G	A	-0.0797	0.0056	0.7462	0.7673	10	78700102	0.0269	468692	0.8353	10	78700102	0.0169	2.54701e-06	291	22.2404
Gamma-glutamylvaline levels	Parkinson's disease	rs111298408	A	G	A	G	-0.3776	0.0616	0.0111	0.0128	10	91417203	0.1135	468692	0.5873	10	91417203	0.0759	6.61302e-07	291	24.7503
Gamma-glutamylvaline levels	Parkinson's disease	rs111494501	G	A	G	A	-0.3843	0.0704	0.0068	0.0154	6	44046092	0.1161	25556	0.544201	6	44046092	0.0827	3.33603e-06	291	21.5938
Gamma-glutamylvaline levels	Parkinson's disease	rs113327056	A	G	A	G	-0.2675	0.0707	0.0175	0.0289	3	43313025	0.0643	482730	0.2716	3	43313025	0.0579	3.87204e-06	291	21.3447
Gamma-glutamylvaline levels	Parkinson's disease	rs114897840	C	A	C	A	-0.1832	-0.0499	0.0326	0.0443	4	102450319	0.0641	466555	0.4364	4	102450319	0.0388	2.39398e-06	291	22.294
Gamma-glutamylvaline levels	Parkinson's disease	rs116491613	T	C	T	C	-0.1489	0.0359	0.0461	0.0324	3	22681735	0.0674	468692	0.5945	3	22681735	0.032	3.32598e-06	291	21.6516
Gamma-glutamylvaline levels	Parkinson's disease	rs11767895	G	A	G	A	0.1053	-0.0413	0.103	0.0755	7	34935676	0.033	482730	0.2109	7	34935676	0.0228	4.028e-06	291	21.3298
Gamma-glutamylvaline levels	Parkinson's disease	rs117924752	C	T	C	T	-0.1867	-0.0125	0.0332	0.0339	12	119256720	0.0632	468692	0.8435	12	119256720	0.0391	1.84799e-06	291	22.8
Gamma-glutamylvaline levels	Parkinson's disease	rs1208083	A	G	A	G	-0.0808	-0.061	0.2067	0.2224	2	202532447	0.0246	482730	0.0131199	2	202532447	0.017	2.03198e-06	291	22.5904
Gamma-glutamylvaline levels	Parkinson's disease	rs12164070	G	A	G	A	-0.3441	0.1244	0.0101	0.0155	7	139170724	0.1017	468692	0.2215	7	139170724	0.0752	4.73304e-06	291	20.9379
Gamma-glutamylvaline levels	Parkinson's disease	rs12264698	A	G	A	G	-0.0787	0.0014	0.306	0.3146	10	35464172	0.0217	27693	0.9467	10	35464172	0.0148	1.008e-07	291	28.2765
Gamma-glutamylvaline levels	Parkinson's disease	rs139423341	C	T	C	T	-0.3158	0.122	0.0155	0.0154	6	18872257	0.0991	466555	0.2185	6	18872257	0.054	4.82203e-09	291	34.2008
Gamma-glutamylvaline levels	Parkinson's disease	rs139685644	T	C	T	C	-0.3339	-0.0887	0.0143	0.0104	21	35777151	0.1593	13655	0.5777	21	35777151	0.0659	4.11301e-07	291	25.6721
Gamma-glutamylvaline levels	Parkinson's disease	rs142687243	T	G	T	G	-0.4309	0.0188	0.0085	0.015	18	35583278	0.0985	468692	0.8484	18	35583278	0.0796	6.13395e-08	291	29.304
Gamma-glutamylvaline levels	Parkinson's disease	rs144081723	G	C	G	C	-0.1992	0.1304	0.0274	0.0209	11	40050955	0.0765	468692	0.0883894	11	40050955	0.0429	3.39602e-06	291	21.5608
Gamma-glutamylvaline levels	Parkinson's disease	rs144344123	A	G	A	G	-0.3838	0.0559	0.0088	0.0108	18	34339396	0.1437	13655	0.6975	18	34339396	0.0748	2.88403e-07	291	26.3273
Gamma-glutamylvaline levels	Parkinson's disease	rs146355622	G	C	G	C	-0.2742	0.0618	0.0106	0.0128	9	24126483	0.1088	467728	0.5699	9	24126483	0.0596	4.19102e-06	291	21.1662
Gamma-glutamylvaline levels	Parkinson's disease	rs146848933	A	G	A	G	-0.5548	0.0513	0.0034	0.0134	10	29946668	0.1432	11518	0.7201	10	29946668	0.1182	2.69098e-06	291	22.0312
Gamma-glutamylvaline levels	Parkinson's disease	rs147832792	T	C	T	C	-0.5228	0.0187	0.0057	0.0187	13	30353946	0.0867	468692	0.8289	13	30353946	0.092	1.309e-08	291	32.292
Gamma-glutamylvaline levels	Parkinson's disease	rs147976732	G	A	G	A	-0.3183	0.0076	0.0145	0.0102	2	161320840	0.1637	12840	0.9628	2	161320840	0.0605	1.40001e-07	291	27.6798
Gamma-glutamylvaline levels	Parkinson's disease	rs149603588	C	T	C	T	-0.3378	-0.2254	0.0115	0.0099	14	83419072	0.1763	11518	0.2009	14	83419072	0.0701	1.46899e-06	291	23.2211
Gamma-glutamylvaline levels	Parkinson's disease	rs149732745	T	C	T	C	-0.1866	-0.0307	0.0301	0.0268	10	130534208	0.0726	468692	0.6721	10	130534208	0.0404	3.78504e-06	291	21.3334
Gamma-glutamylvaline levels	Parkinson's disease	rs149969680	T	C	T	C	-0.3568	-0.0246	0.0103	0.0119	2	181171135	0.1073	468692	0.8184	2	181171135	0.0682	1.649e-07	291	27.3704
Gamma-glutamylvaline levels	Parkinson's disease	rs151156014	T	C	T	C	-0.5838	-0.1231	0.0034	0.0101	19	18784049	0.132	24029	0.3508	19	18784049	0.1183	7.95207e-07	291	24.3533
Gamma-glutamylvaline levels	Parkinson's disease	rs17253361	T	C	T	C	-0.1566	-0.0137	0.0467	0.0656	14	54016824	0.0478	468692	0.7741	14	54016824	0.033	2.034e-06	291	22.5193
Gamma-glutamylvaline levels	Parkinson's disease	rs180890648	T	C	T	C	-0.3145	-0.2951	0.0102	0.0105	7	5704675	0.1625	11518	0.0694097	7	5704675	0.0687	4.76596e-06	291	20.9569
Gamma-glutamylvaline levels	Parkinson's disease	rs1870792	C	A	C	A	-0.069	-0.0112	0.4332	0.4524	4	179374629	0.0228	468692	0.623	4	179374629	0.0144	1.58001e-06	291	22.9601
Gamma-glutamylvaline levels	Parkinson's disease	rs2557306	A	G	A	G	0.231	-0.0374	0.9788	0.9726	7	18489648	0.0729	468692	0.6075	7	18489648	0.0478	1.34199e-06	291	23.3544
Gamma-glutamylvaline levels	Parkinson's disease	rs34521392	A	G	A	G	-0.1972	0.0488	0.0292	0.0347	9	81742590	0.0638	468692	0.4448	9	81742590	0.0413	1.78398e-06	291	22.7989
Gamma-glutamylvaline levels	Parkinson's disease	rs45528943	T	A	T	A	-0.3153	-0.0494	0.0145	0.0233	20	44236564	0.0649	482730	0.4465	20	44236564	0.0587	7.75193e-08	291	28.8517
Gamma-glutamylvaline levels	Parkinson's disease	rs56747529	G	T	G	T	-0.1756	-0.05	0.0393	0.0413	5	119033429	0.0585	468692	0.3924	5	119033429	0.0376	3.05598e-06	291	21.8109
Gamma-glutamylvaline levels	Parkinson's disease	rs62103926	A	G	A	G	-0.2451	-0.034	0.0192	0.0293	19	33093934	0.0628	482730	0.5884	19	33093934	0.0529	3.60703e-06	291	21.4672
Gamma-glutamylvaline levels	Parkinson's disease	rs72900543	A	C	A	C	-0.1463	0.036	0.0515	0.0576	2	184142259	0.0497	468692	0.4686	2	184142259	0.0318	4.115e-06	291	21.1658
Gamma-glutamylvaline levels	Parkinson's disease	rs72989331	A	G	A	G	-0.2442	0.0229	0.0225	0.0211	11	74393691	0.0804	468692	0.776101	11	74393691	0.0503	1.20401e-06	291	23.5698
Gamma-glutamylvaline levels	Parkinson's disease	rs73230562	A	C	A	C	-0.3209	-0.0539	0.0139	0.0114	21	47015785	0.1199	468692	0.652701	21	47015785	0.0637	4.63596e-07	291	25.3782
Gamma-glutamylvaline levels	Parkinson's disease	rs74369358	G	A	G	A	-0.1713	0.0105	0.0413	0.0556	19	3235367	0.0432	482730	0.8088	19	3235367	0.0365	2.70097e-06	291	22.0257
Gamma-glutamylvaline levels	Parkinson's disease	rs77227166	G	A	G	A	-0.1565	0.0751	0.0478	0.0575	8	1760500	0.0513	468692	0.1435	8	1760500	0.0326	1.61499e-06	291	23.0459
Gamma-glutamylvaline levels	Parkinson's disease	rs79111696	C	A	C	A	-0.2762	0.1003	0.0141	0.0173	6	127891193	0.0766	482730	0.1905	6	127891193	0.0584	2.28802e-06	291	22.3677
Gamma-glutamylvaline levels	Parkinson's disease	rs79845135	C	G	C	G	-0.1855	0.0037	0.033	0.0386	11	97296758	0.0599	468692	0.9505	11	97296758	0.0393	2.398e-06	291	22.2794
Gamma-glutamylvaline levels	Parkinson's disease	rs8009680	C	T	C	T	0.1411	0.0425	0.9484	0.9377	14	93570687	0.0503	468692	0.3976	14	93570687	0.0291	1.281e-06	291	23.5108
Gamma-glutamylvaline levels	Parkinson's disease	rs9971770	C	G	C	G	-0.2642	-0.0278	0.021	0.0185	12	66033050	0.0854	468692	0.744699	12	66033050	0.0572	3.91102e-06	291	21.3341
Salicylate levels	Parkinson's disease	rs10005984	A	G	A	G	0.2736	0.0211	0.6408	0.643	4	177236855	0.0234	468692	0.3678	4	177236855	0.0591	3.63203e-06	291	21.4317
Salicylate levels	Parkinson's disease	rs10477851	G	T	G	T	0.3445	0.0205	0.1957	0.201	5	104832827	0.0285	468692	0.4723	5	104832827	0.0723	1.88599e-06	291	22.704
Salicylate levels	Parkinson's disease	rs111489662	G	A	G	A	0.647	0.0748	0.0531	0.0396	8	140167163	0.0676	466555	0.2686	8	140167163	0.1221	1.153e-07	291	28.0787
Salicylate levels	Parkinson's disease	rs11514809	G	A	G	A	0.3838	-0.0532	0.1562	0.1485	7	1428453	0.0283	482730	0.0602504	7	1428453	0.0801	1.66299e-06	291	22.9586
Salicylate levels	Parkinson's disease	rs116821967	A	G	A	G	1.443	-0.0624	0.0086	0.0117	3	187840545	0.1725	11518	0.7175	3	187840545	0.289	5.91303e-07	291	24.9308
Salicylate levels	Parkinson's disease	rs117150237	G	A	G	A	0.9216	-0.0275	0.0292	0.0535	21	43555373	0.0407	482730	0.4999	21	43555373	0.1982	3.33304e-06	291	21.6211
Salicylate levels	Parkinson's disease	rs117607602	G	A	G	A	0.6731	-0.0865	0.0469	0.0358	13	62019002	0.0662	468692	0.191	13	62019002	0.144	2.94198e-06	291	21.8491
Salicylate levels	Parkinson's disease	rs117783082	C	G	C	G	1.208	0.1053	0.0137	0.0119	16	8594289	0.1303	13655	0.4191	16	8594289	0.2474	1.041e-06	291	23.8415
Salicylate levels	Parkinson's disease	rs118139748	G	A	G	A	1.0143	0.0529	0.0229	0.0199	20	52268819	0.0846	468692	0.5317	20	52268819	0.2205	4.20901e-06	291	21.16
Salicylate levels	Parkinson's disease	rs118182510	T	A	T	A	1.4851	0.0554	0.0123	0.009	9	35572237	0.1126	482730	0.6227	9	35572237	0.3072	1.333e-06	291	23.3706
Salicylate levels	Parkinson's disease	rs13359423	C	T	C	T	0.4031	0.0402	0.1666	0.2081	5	108189715	0.0277	468692	0.1459	5	108189715	0.0795	4.02402e-07	291	25.7094
Salicylate levels	Parkinson's disease	rs137906039	C	T	C	T	0.9543	0.0718	0.0245	0.0205	5	135032181	0.0843	468692	0.3943	5	135032181	0.1936	8.21202e-07	291	24.2974
Salicylate levels	Parkinson's disease	rs138963636	T	C	T	C	0.9345	-0.0396	0.0293	0.0174	8	41215383	0.0908	468692	0.6627	8	41215383	0.1621	8.127e-09	291	33.2348
Salicylate levels	Parkinson's disease	rs139949404	A	C	A	C	0.7473	0.0396	0.0433	0.0344	8	111158023	0.0625	468692	0.525801	8	111158023	0.1457	2.91803e-07	291	26.307
Salicylate levels	Parkinson's disease	rs141194441	T	C	T	C	1.2618	0.1464	0.0133	0.0143	2	952210	0.0969	468692	0.1308	2	952210	0.2406	1.57101e-07	291	27.5036
Salicylate levels	Parkinson's disease	rs141909578	G	A	G	A	1.1637	0.062	0.0134	0.0096	7	39402706	0.1631	11518	0.7039	7	39402706	0.2537	4.509e-06	291	21.0398
Salicylate levels	Parkinson's disease	rs142362264	A	G	A	G	1.0786	0.0338	0.0193	0.0218	2	124911332	0.0806	468692	0.675199	2	124911332	0.2211	1.06601e-06	291	23.7982
Salicylate levels	Parkinson's disease	rs142465833	T	C	T	C	1.3787	-0.1349	0.0115	0.0128	1	242827207	0.1487	11518	0.3642	1	242827207	0.3003	4.41601e-06	291	21.078
Salicylate levels	Parkinson's disease	rs143537418	G	A	G	A	0.6669	0.0673	0.0459	0.0331	3	116980772	0.0662	468692	0.3096	3	116980772	0.1359	9.18608e-07	291	24.0814
Salicylate levels	Parkinson's disease	rs144073968	A	G	A	G	1.4811	-0.0993	0.0084	0.0148	12	93973303	0.1511	11518	0.5111	12	93973303	0.3184	3.29102e-06	291	21.6383
Salicylate levels	Parkinson's disease	rs147304000	C	T	C	T	0.8573	0.006	0.0273	0.0352	4	1615740	0.0585	482202	0.9182	4	1615740	0.1823	2.57899e-06	291	22.1153
Salicylate levels	Parkinson's disease	rs149616093	A	T	A	T	1.6017	0.0681	0.009	0.0176	4	23465573	0.1502	11518	0.650401	4	23465573	0.3495	4.59304e-06	291	21.0024
Salicylate levels	Parkinson's disease	rs150354142	A	C	A	C	0.95	0.154	0.0211	0.0215	5	62077142	0.0812	468692	0.0579896	5	62077142	0.1964	1.31199e-06	291	23.3972
Salicylate levels	Parkinson's disease	rs150909246	C	T	C	T	0.7726	-0.0603	0.0397	0.0478	2	31403261	0.0413	482730	0.1445	2	31403261	0.1609	1.56801e-06	291	23.0567
Salicylate levels	Parkinson's disease	rs150931269	A	C	A	C	0.9529	0.0233	0.0208	0.0167	19	53956590	0.0916	468692	0.7992	19	53956590	0.1962	1.196e-06	291	23.5883
Salicylate levels	Parkinson's disease	rs17226642	C	T	C	T	0.7903	-0.0969	0.0308	0.0172	20	13448290	0.0969	468692	0.317	20	13448290	0.1713	3.96296e-06	291	21.2848
Salicylate levels	Parkinson's disease	rs182197598	T	A	T	A	1.3528	-0.2973	0.0085	0.0101	2	224580211	0.1564	11518	0.0573205	2	224580211	0.2869	2.40398e-06	291	22.2334
Salicylate levels	Parkinson's disease	rs182615972	C	T	C	T	1.0909	0.1726	0.0184	0.0114	6	16642707	0.1094	468692	0.1146	6	16642707	0.236	3.79804e-06	291	21.3671
Salicylate levels	Parkinson's disease	rs182777553	A	G	A	G	1.219	-0.0513	0.0121	0.0122	10	18706746	0.1324	13655	0.6983	10	18706746	0.262	3.264e-06	291	21.6474
Salicylate levels	Parkinson's disease	rs184767563	G	A	G	A	1.7462	0.0685	0.0054	0.0131	4	125666274	0.2201	11518	0.7554	4	125666274	0.3809	4.55995e-06	291	21.0168
Salicylate levels	Parkinson's disease	rs189495675	A	G	A	G	0.9219	0.0549	0.0275	0.0229	8	6022689	0.082	468692	0.5031	8	6022689	0.1888	1.046e-06	291	23.8432
Salicylate levels	Parkinson's disease	rs193102857	G	A	G	A	1.1645	0.0493	0.0161	0.0129	20	3392699	0.1004	27693	0.623799	20	3392699	0.2497	3.094e-06	291	21.7491
Salicylate levels	Parkinson's disease	rs196072	C	T	C	T	0.6382	0.0201	0.0559	0.0612	22	38831812	0.0468	468692	0.667999	22	38831812	0.1241	2.72001e-07	291	26.4466
Salicylate levels	Parkinson's disease	rs1990963	T	C	T	C	-0.4089	0.0173	0.8634	0.847	5	145939918	0.0283	480593	0.5417	5	145939918	0.0855	1.71199e-06	291	22.8719
Salicylate levels	Parkinson's disease	rs2706015	C	A	C	A	-0.6331	0.0357	0.9157	0.9101	4	179371787	0.039	468692	0.3598	4	179371787	0.1208	1.60498e-07	291	27.467
Salicylate levels	Parkinson's disease	rs34025389	T	C	T	C	0.7988	-0.0001	0.0293	0.0317	14	94809810	0.0585	482730	0.9982	14	94809810	0.1679	1.95299e-06	291	22.6347
Salicylate levels	Parkinson's disease	rs34301391	A	T	A	T	0.4571	-0.0253	0.0984	0.1053	4	37961597	0.0364	468692	0.4862	4	37961597	0.0948	1.44099e-06	291	23.2491
Salicylate levels	Parkinson's disease	rs35901205	G	A	G	A	0.6986	-0.0523	0.0427	0.0349	10	114372673	0.0674	468692	0.4379	10	114372673	0.1373	3.60097e-07	291	25.889
Salicylate levels	Parkinson's disease	rs4079693	C	T	C	T	0.7574	-0.0069	0.0458	0.0523	4	165458952	0.0534	468692	0.8967	4	165458952	0.1588	1.837e-06	291	22.7483
Salicylate levels	Parkinson's disease	rs56348323	T	G	T	G	0.3138	-0.0543	0.2408	0.2313	4	18124947	0.0332	13655	0.1021	4	18124947	0.0674	3.23698e-06	291	21.6763
Salicylate levels	Parkinson's disease	rs58814903	A	G	A	G	0.8819	-0.073	0.0241	0.0217	7	66876567	0.0794	468692	0.358	7	66876567	0.1899	3.40596e-06	291	21.567
Salicylate levels	Parkinson's disease	rs61881306	T	C	T	C	0.8628	-0.0313	0.031	0.0323	11	35862982	0.0662	468692	0.6364	11	35862982	0.1815	2.00798e-06	291	22.5978
Salicylate levels	Parkinson's disease	rs6675673	C	T	C	T	0.3168	-0.0126	0.2587	0.2153	1	12673497	0.0277	468692	0.649201	1	12673497	0.069	4.34e-06	291	21.0801
Salicylate levels	Parkinson's disease	rs6759326	G	A	G	A	0.787	-0.1612	0.0243	0.0353	2	224029800	0.0659	468692	0.0144401	2	224029800	0.1715	4.47095e-06	291	21.0582
Salicylate levels	Parkinson's disease	rs6884316	A	T	A	T	0.5659	-0.0064	0.0644	0.1008	5	174090303	0.0377	468692	0.8658	5	174090303	0.1103	2.913e-07	291	26.3226
Salicylate levels	Parkinson's disease	rs72727261	A	G	A	G	0.5057	-0.0642	0.0847	0.0843	15	49536535	0.0429	468692	0.1344	15	49536535	0.1081	2.90402e-06	291	21.8844
Salicylate levels	Parkinson's disease	rs72767564	A	G	A	G	0.6216	0.0325	0.0479	0.043	10	13689081	0.058	468692	0.5748	10	13689081	0.135	4.14897e-06	291	21.2009
Salicylate levels	Parkinson's disease	rs72985820	T	G	T	G	0.8475	0.2041	0.0234	0.0242	11	99582267	0.0762	468692	0.00737208	11	99582267	0.1773	1.749e-06	291	22.8487
Salicylate levels	Parkinson's disease	rs74158501	G	A	G	A	0.5563	0.027	0.0759	0.0826	10	118349947	0.0438	468348	0.536801	10	118349947	0.1196	3.31299e-06	291	21.6349
Salicylate levels	Parkinson's disease	rs74475069	T	G	T	G	1.0378	0.2204	0.0306	0.0116	15	40159227	0.1763	10554	0.2112	15	40159227	0.2142	1.26e-06	291	23.4741
Salicylate levels	Parkinson's disease	rs74962602	T	C	T	C	1.0503	0.2188	0.0212	0.0143	1	229108845	0.0977	466555	0.0250501	1	229108845	0.2191	1.64502e-06	291	22.9796
Salicylate levels	Parkinson's disease	rs74971161	A	G	A	G	0.8139	-0.0706	0.0261	0.0271	8	99057415	0.0738	468692	0.3385	8	99057415	0.1751	3.36001e-06	291	21.6058
Salicylate levels	Parkinson's disease	rs7557730	C	A	C	A	1.6972	0.188	0.007	0.0202	2	163415640	0.1099	25556	0.0872208	2	163415640	0.3297	2.639e-07	291	26.4989
Salicylate levels	Parkinson's disease	rs75784342	T	G	T	G	0.6471	-0.0059	0.0463	0.0579	21	25616468	0.0495	468692	0.9051	21	25616468	0.1404	4.01902e-06	291	21.2426
Salicylate levels	Parkinson's disease	rs75807165	A	G	A	G	0.9842	-0.0158	0.0242	0.0402	8	52946011	0.0563	468692	0.778901	8	52946011	0.1786	3.57998e-08	291	30.3671
Salicylate levels	Parkinson's disease	rs76321204	C	A	C	A	1.0227	-0.0867	0.0223	0.026	5	119449645	0.0757	468692	0.252	5	119449645	0.2227	4.39299e-06	291	21.089
Salicylate levels	Parkinson's disease	rs76456447	A	G	A	G	1.3556	0.0037	0.017	0.0316	7	153060718	0.0643	468692	0.9538	7	153060718	0.2738	7.38499e-07	291	24.513
Salicylate levels	Parkinson's disease	rs76501157	A	G	A	G	1.3298	-0.0198	0.0134	0.0105	7	136274374	0.1767	11518	0.9109	7	136274374	0.2841	2.84603e-06	291	21.9094
Salicylate levels	Parkinson's disease	rs76982409	G	T	G	T	0.8276	0.0403	0.0327	0.0441	2	126751709	0.0558	468692	0.4695	2	126751709	0.173	1.717e-06	291	22.8849
Salicylate levels	Parkinson's disease	rs77135918	C	G	C	G	0.907	-0.159	0.0293	0.0199	21	42483809	0.0849	468692	0.0611294	21	42483809	0.1967	4.01402e-06	291	21.2621
Salicylate levels	Parkinson's disease	rs77297894	A	G	A	G	0.8661	0.0345	0.0223	0.0202	6	160741932	0.0716	480593	0.6297	6	160741932	0.1883	4.24698e-06	291	21.1561
Salicylate levels	Parkinson's disease	rs78423633	C	T	C	T	1.2222	-0.0122	0.0148	0.0185	5	159922040	0.0714	482730	0.8641	5	159922040	0.2565	1.89099e-06	291	22.7044
Salicylate levels	Parkinson's disease	rs78471119	A	G	A	G	0.9426	-0.0501	0.0309	0.0287	14	40936408	0.0673	468692	0.4562	14	40936408	0.2039	3.764e-06	291	21.3708
Salicylate levels	Parkinson's disease	rs78482152	T	G	T	G	0.6233	-0.0577	0.053	0.0509	3	21999106	0.0524	468692	0.2702	3	21999106	0.1332	2.87501e-06	291	21.8971
Salicylate levels	Parkinson's disease	rs78543575	C	G	C	G	1.172	-0.1243	0.0169	0.0239	1	23743959	0.0871	15976	0.1534	1	23743959	0.2135	4.04604e-08	291	30.1342
Salicylate levels	Parkinson's disease	rs79644118	T	C	T	C	0.4243	-0.0147	0.188	0.1941	11	36121649	0.0282	468692	0.602101	11	36121649	0.0754	1.86599e-08	291	31.6667
Salicylate levels	Parkinson's disease	rs80148747	A	G	A	G	0.8359	0.0513	0.0293	0.019	4	122926766	0.0911	468692	0.5737	4	122926766	0.1767	2.23599e-06	291	22.3787
Salicylate levels	Parkinson's disease	rs80170627	T	C	T	C	1.0072	-0.0813	0.0137	0.0274	2	102268045	0.0777	469340	0.2956	2	102268045	0.2146	2.67498e-06	291	22.0278
Salicylate levels	Parkinson's disease	rs80273323	T	C	T	C	1.1159	0.0421	0.0193	0.0193	6	18021164	0.0889	468692	0.6357	6	18021164	0.2436	4.63895e-06	291	20.9844
Salicylate levels	Parkinson's disease	rs8027897	C	T	C	T	-0.2907	0.0574	0.5882	0.5832	15	66360224	0.0254	466555	0.0236903	15	66360224	0.0614	2.16202e-06	291	22.4158
Salicylate levels	Parkinson's disease	rs9348056	T	C	T	C	0.6376	0.062	0.0657	0.052	6	166367776	0.0535	468692	0.2471	6	166367776	0.1304	1.01e-06	291	23.9079
Salicylate levels	Parkinson's disease	rs9573248	T	C	T	C	1.1584	-0.0583	0.0189	0.0235	13	74133837	0.0828	468692	0.4812	13	74133837	0.2165	8.81292e-08	291	28.6287
Salicylate levels	Parkinson's disease	rs995876	A	G	A	G	-0.8055	-0.0469	0.9623	0.9668	10	36542014	0.0631	468692	0.4575	10	36542014	0.1626	7.24603e-07	291	24.5409
Homocarnosine levels	Parkinson's disease	rs10007304	A	G	A	G	-0.2234	-0.0404	0.0653	0.0735	4	92967328	0.0456	468692	0.3762	4	92967328	0.0477	2.75899e-06	291	21.9346
Homocarnosine levels	Parkinson's disease	rs10096362	T	G	T	G	0.1664	0.0294	0.1307	0.1532	8	95083587	0.0306	469220	0.337	8	95083587	0.0351	2.065e-06	291	22.4746
Homocarnosine levels	Parkinson's disease	rs10280674	G	A	G	A	0.1588	-0.031	0.1833	0.208	7	31082525	0.0247	482730	0.2093	7	31082525	0.0311	3.312e-07	291	26.0724
Homocarnosine levels	Parkinson's disease	rs112171702	A	C	A	C	-0.4261	0.0749	0.0182	0.0145	10	97135202	0.0769	482730	0.3303	10	97135202	0.0925	4.09798e-06	291	21.2197
Homocarnosine levels	Parkinson's disease	rs113824840	A	G	A	G	-1.4621	0.2943	0.0032	0.0109	15	61112634	0.1508	11518	0.0510505	15	61112634	0.285	2.89201e-07	291	26.3187
Homocarnosine levels	Parkinson's disease	rs114733691	A	C	A	C	-0.9469	0.0301	0.0035	0.0169	5	167549001	0.088	468692	0.732501	5	167549001	0.1976	1.652e-06	291	22.9633
Homocarnosine levels	Parkinson's disease	rs114737396	C	T	C	T	-0.4028	0.0551	0.0212	0.0232	1	240263136	0.0841	468692	0.5125	1	240263136	0.0882	4.98001e-06	291	20.8565
Homocarnosine levels	Parkinson's disease	rs115781416	C	T	C	T	-0.4136	-0.1237	0.0217	0.0204	13	108036852	0.0816	468692	0.1295	13	108036852	0.0827	5.74394e-07	291	25.0121
Homocarnosine levels	Parkinson's disease	rs11738059	A	G	A	G	0.1146	-0.0078	0.5736	0.5595	5	148501754	0.0198	482730	0.6924	5	148501754	0.0238	1.41198e-06	291	23.1854
Homocarnosine levels	Parkinson's disease	rs117383961	T	A	T	A	-0.4761	0.0595	0.014	0.0159	13	79786033	0.0957	468692	0.5343	13	79786033	0.0994	1.65402e-06	291	22.9416
Homocarnosine levels	Parkinson's disease	rs117752860	A	G	A	G	-0.3891	-0.0515	0.0258	0.0295	15	26986070	0.0562	482730	0.3599	15	26986070	0.0779	5.77497e-07	291	24.9487
Homocarnosine levels	Parkinson's disease	rs12485617	C	T	C	T	-0.4567	0.0246	0.0173	0.0127	3	60514662	0.0971	468692	0.7998	3	60514662	0.0981	3.25499e-06	291	21.6732
Homocarnosine levels	Parkinson's disease	rs12770596	G	A	G	A	0.1231	0.0587	0.2643	0.2991	10	5394166	0.0348	11518	0.0920005	10	5394166	0.0268	4.47497e-06	291	21.0983
Homocarnosine levels	Parkinson's disease	rs12801078	C	T	C	T	-0.7843	0.3006	0.0055	0.0086	11	84272734	0.244	10599	0.218	11	84272734	0.1615	1.19001e-06	291	23.5841
Homocarnosine levels	Parkinson's disease	rs12982550	T	G	T	G	-0.6225	-0.2461	0.0087	0.0142	19	21949811	0.102	469486	0.0157699	19	21949811	0.1245	5.72598e-07	291	25
Homocarnosine levels	Parkinson's disease	rs13436900	A	G	A	G	-0.3682	0.063	0.0261	0.0289	5	81115719	0.0676	468692	0.3513	5	81115719	0.0777	2.172e-06	291	22.4556
Homocarnosine levels	Parkinson's disease	rs138551338	A	G	A	G	-0.9036	0.1465	0.0053	0.0161	1	2022723	0.144	13655	0.3092	1	2022723	0.1643	3.82199e-08	291	30.2467
Homocarnosine levels	Parkinson's disease	rs138882977	C	A	C	A	-0.7317	0.055	0.0077	0.0125	8	138402118	0.1049	466555	0.6004	8	138402118	0.1462	5.55405e-07	291	25.0479
Homocarnosine levels	Parkinson's disease	rs139707331	A	G	A	G	-0.5551	0.0577	0.0175	0.0234	17	13560417	0.0941	468692	0.5401	17	13560417	0.1195	3.37497e-06	291	21.5778
Homocarnosine levels	Parkinson's disease	rs142014788	T	C	T	C	-0.4396	0.1329	0.0198	0.0158	1	65894665	0.0836	482730	0.1118	1	65894665	0.0833	1.31601e-07	291	27.85
Homocarnosine levels	Parkinson's disease	rs143720033	G	A	G	A	-0.4857	-0.1485	0.0156	0.0215	3	189424050	0.0851	468692	0.0811092	3	189424050	0.1061	4.67305e-06	291	20.9559
Homocarnosine levels	Parkinson's disease	rs144311812	C	A	C	A	-0.4315	-0.0741	0.0227	0.0224	8	76123605	0.0806	468692	0.3578	8	76123605	0.0854	4.36596e-07	291	25.5297
Homocarnosine levels	Parkinson's disease	rs144717183	G	T	G	T	0.1489	0.0211	0.8216	0.8106	15	98547088	0.0294	468692	0.4734	15	98547088	0.03	7.06204e-07	291	24.6347
Homocarnosine levels	Parkinson's disease	rs144845938	T	G	T	G	-0.4776	-0.3261	0.0101	0.0151	1	61469193	0.1241	13655	0.00857907	1	61469193	0.101	2.23898e-06	291	22.3607
Homocarnosine levels	Parkinson's disease	rs145619335	A	G	A	G	-0.8378	-0.0656	0.0061	0.0177	12	130442521	0.0928	468692	0.4798	12	130442521	0.1569	9.34997e-08	291	28.5125
Homocarnosine levels	Parkinson's disease	rs146372507	T	C	T	C	-0.418	-0.0958	0.0245	0.029	3	22152965	0.0723	468692	0.1848	3	22152965	0.0767	5.00899e-08	291	29.7004
Homocarnosine levels	Parkinson's disease	rs146544140	G	A	G	A	-0.7561	-0.0882	0.0081	0.0128	14	85620279	0.1485	11518	0.5525	14	85620279	0.1392	5.63197e-08	291	29.5039
Homocarnosine levels	Parkinson's disease	rs147520362	T	G	T	G	-0.4926	0.1118	0.0227	0.0216	19	33989750	0.0795	468692	0.1597	19	33989750	0.0939	1.53501e-07	291	27.5206
Homocarnosine levels	Parkinson's disease	rs148082874	A	G	A	G	-0.7211	0.0799	0.007	0.016	7	31449660	0.1044	466555	0.444	7	31449660	0.1423	4.02096e-07	291	25.6792
Homocarnosine levels	Parkinson's disease	rs148297945	G	C	G	C	-0.444	0.0809	0.0142	0.0138	8	102725581	0.0968	468692	0.403	8	102725581	0.0874	3.81496e-07	291	25.8073
Homocarnosine levels	Parkinson's disease	rs149000370	C	T	C	T	-0.3617	0.02	0.0262	0.0179	7	123644765	0.0867	468692	0.8175	7	123644765	0.0689	1.509e-07	291	27.5587
Homocarnosine levels	Parkinson's disease	rs1512272	T	C	T	C	0.211	-0.0425	0.9191	0.9213	8	23513292	0.0401	471013	0.2895	8	23513292	0.0448	2.52197e-06	291	22.1824
Homocarnosine levels	Parkinson's disease	rs151256344	A	G	A	G	-0.4459	-0.0385	0.0193	0.0166	2	147876181	0.1021	466555	0.7057	2	147876181	0.0889	5.27096e-07	291	25.1577
Homocarnosine levels	Parkinson's disease	rs16843660	A	G	A	G	-0.3086	-0.0356	0.0422	0.0542	2	196859205	0.0418	482730	0.395	2	196859205	0.0567	5.34995e-08	291	29.6228
Homocarnosine levels	Parkinson's disease	rs17198844	C	G	C	G	-0.1972	-0.0777	0.11	0.1103	6	1162048	0.0372	468692	0.0366598	6	1162048	0.0369	9.27406e-08	291	28.5602
Homocarnosine levels	Parkinson's disease	rs184161859	A	G	A	G	-0.8434	-0.2319	0.0088	0.0131	4	145522510	0.1305	15182	0.0754692	4	145522510	0.1379	9.51809e-10	291	37.4058
Homocarnosine levels	Parkinson's disease	rs185085061	C	A	C	A	-0.4643	-0.011	0.0174	0.0278	9	117204663	0.0917	470485	0.9044	9	117204663	0.0893	2.024e-07	291	27.033
Homocarnosine levels	Parkinson's disease	rs1940187	G	A	G	A	0.122	0.0214	0.5409	0.5442	11	123714925	0.0173	482730	0.2144	11	123714925	0.0241	4.13304e-07	291	25.6263
Homocarnosine levels	Parkinson's disease	rs237594	G	T	G	T	-0.3135	-0.034	0.0361	0.0328	10	27623611	0.0756	466555	0.653301	10	27623611	0.0686	4.87899e-06	291	20.8846
Homocarnosine levels	Parkinson's disease	rs28374330	T	A	T	A	-0.8064	-0.0578	0.0061	0.0119	4	67197616	0.1169	468692	0.6209	4	67197616	0.1569	2.76102e-07	291	26.4153
Homocarnosine levels	Parkinson's disease	rs28698507	C	T	C	T	0.1574	-0.0069	0.1456	0.1437	3	68094041	0.0342	468692	0.8405	3	68094041	0.0332	2.17601e-06	291	22.4767
Homocarnosine levels	Parkinson's disease	rs28859683	C	T	C	T	0.1516	-0.0192	0.7557	0.7685	8	37883392	0.0229	482730	0.402	8	37883392	0.0283	8.74702e-08	291	28.6963
Homocarnosine levels	Parkinson's disease	rs34592834	G	C	G	C	-0.2341	-0.0124	0.0724	0.0687	5	11647728	0.0465	468692	0.789	5	11647728	0.0471	6.83597e-07	291	24.7036
Homocarnosine levels	Parkinson's disease	rs35107973	T	C	T	C	-0.1715	-0.0239	0.1301	0.1157	4	143125948	0.0341	470485	0.4839	4	143125948	0.0356	1.43999e-06	291	23.2075
Homocarnosine levels	Parkinson's disease	rs3818940	C	T	C	T	-0.1271	-0.0442	0.2389	0.2368	13	25076256	0.0237	482730	0.0615503	13	25076256	0.0277	4.57099e-06	291	21.0539
Homocarnosine levels	Parkinson's disease	rs41363444	G	T	G	T	-0.1983	-0.0329	0.0864	0.0722	6	19673475	0.0398	482730	0.4087	6	19673475	0.0426	3.23996e-06	291	21.6684
Homocarnosine levels	Parkinson's disease	rs5021748	G	C	G	C	0.113	-0.0251	0.6176	0.6082	4	7305217	0.0232	468692	0.2802	4	7305217	0.024	2.52e-06	291	22.1684
Homocarnosine levels	Parkinson's disease	rs57598379	A	G	A	G	-0.1123	0.0179	0.4044	0.3648	9	27399905	0.0176	482730	0.31	9	27399905	0.0238	2.49402e-06	291	22.2641
Homocarnosine levels	Parkinson's disease	rs57663815	A	G	A	G	-0.6132	-0.1139	0.0085	0.0129	5	72583122	0.1589	11518	0.4734	5	72583122	0.1311	2.89601e-06	291	21.8776
Homocarnosine levels	Parkinson's disease	rs60423909	A	C	A	C	0.1294	-0.0183	0.2217	0.2262	17	5357491	0.0219	482730	0.4033	17	5357491	0.0273	2.088e-06	291	22.4669
Homocarnosine levels	Parkinson's disease	rs61954226	C	T	C	T	-0.1345	-0.0452	0.2017	0.175	13	21501422	0.0296	468692	0.1275	13	21501422	0.0288	3.08496e-06	291	21.8102
Homocarnosine levels	Parkinson's disease	rs71315219	C	A	C	A	-0.299	0.0325	0.0435	0.0394	3	100756104	0.0456	482730	0.476	3	100756104	0.0606	8.077e-07	291	24.3443
Homocarnosine levels	Parkinson's disease	rs72743796	A	G	A	G	-0.4201	0.07	0.0223	0.0304	15	80679076	0.0641	468692	0.2747	15	80679076	0.0896	2.718e-06	291	21.9831
Homocarnosine levels	Parkinson's disease	rs73140995	C	T	C	T	-0.288	0.0563	0.0409	0.0421	7	97653031	0.0574	468692	0.3262	7	97653031	0.0577	5.85801e-07	291	24.9134
Homocarnosine levels	Parkinson's disease	rs73175399	A	C	A	C	-0.3332	-0.0992	0.028	0.0164	13	45370880	0.0956	468692	0.2997	13	45370880	0.0692	1.47001e-06	291	23.1845
Homocarnosine levels	Parkinson's disease	rs73188302	A	C	A	C	0.4878	-0.1888	0.0159	0.0117	13	62907858	0.1084	468692	0.0814592	13	62907858	0.0974	5.48795e-07	291	25.0822
Homocarnosine levels	Parkinson's disease	rs73650461	A	G	A	G	-0.1419	-0.0199	0.2099	0.2221	9	78755845	0.0277	468692	0.4724	9	78755845	0.0296	1.69001e-06	291	22.9817
Homocarnosine levels	Parkinson's disease	rs74156169	A	G	A	G	-0.4491	0.0685	0.0164	0.0157	10	64077008	0.0826	482202	0.4073	10	64077008	0.0947	2.119e-06	291	22.4898
Homocarnosine levels	Parkinson's disease	rs74975707	C	T	C	T	-0.2827	-0.02	0.045	0.0338	8	118704759	0.0693	468692	0.7723	8	118704759	0.0568	6.52394e-07	291	24.7717
Homocarnosine levels	Parkinson's disease	rs75493168	A	G	A	G	-0.348	0.0519	0.0334	0.0285	20	24569176	0.072	468692	0.4711	20	24569176	0.0667	1.85699e-07	291	27.2212
Homocarnosine levels	Parkinson's disease	rs75965538	G	C	G	C	-0.3456	-0.0695	0.0327	0.0496	5	121254308	0.0505	470485	0.1684	5	121254308	0.0683	4.23097e-07	291	25.6039
Homocarnosine levels	Parkinson's disease	rs76191754	G	A	G	A	-0.4337	-0.105	0.0242	0.0113	21	22886165	0.1212	468692	0.3863	21	22886165	0.0904	1.591e-06	291	23.0166
Homocarnosine levels	Parkinson's disease	rs76342337	A	G	A	G	-0.5873	0.0908	0.0136	0.0144	1	19909381	0.1138	25556	0.4251	1	19909381	0.1207	1.14599e-06	291	23.6758
Homocarnosine levels	Parkinson's disease	rs77652393	A	C	A	C	-0.5282	-0.0537	0.0161	0.0145	7	73726995	0.1057	467554	0.611599	7	73726995	0.0967	4.75499e-08	291	29.8362
Homocarnosine levels	Parkinson's disease	rs77661128	T	G	T	G	-0.3092	-0.0637	0.0347	0.044	3	27770591	0.0567	468692	0.2611	3	27770591	0.063	9.04107e-07	291	24.0878
Homocarnosine levels	Parkinson's disease	rs78489432	G	A	G	A	0.2322	-0.0311	0.0587	0.0409	1	102591204	0.0601	468692	0.604999	1	102591204	0.0503	3.93197e-06	291	21.3102
Homocarnosine levels	Parkinson's disease	rs78850140	A	C	A	C	-0.7804	-0.0256	0.008	0.0134	6	82276323	0.103	468692	0.8041	6	82276323	0.1405	2.78599e-08	291	30.8519
Homocarnosine levels	Parkinson's disease	rs78898307	A	G	A	G	-0.5731	0.1445	0.0132	0.0143	4	3801291	0.1029	468692	0.1603	4	3801291	0.1226	2.95101e-06	291	21.8514
2-hydroxyglutarate levels	Parkinson's disease	rs10007912	T	A	T	A	0.2039	-0.0171	0.7254	0.6769	4	146327306	0.0241	468692	0.4774	4	146327306	0.044	3.56796e-06	291	21.4748
2-hydroxyglutarate levels	Parkinson's disease	rs11088458	G	A	G	A	0.1923	0.0507	0.707	0.7127	21	40350120	0.0247	468692	0.0405602	21	40350120	0.0419	4.57204e-06	291	21.0635
2-hydroxyglutarate levels	Parkinson's disease	rs11574941	A	G	A	G	-0.2564	0.0166	0.1538	0.1352	16	30493000	0.0281	482730	0.5546	16	30493000	0.0543	2.311e-06	291	22.2965
2-hydroxyglutarate levels	Parkinson's disease	rs11686748	G	C	G	C	-0.2796	0.0131	0.1154	0.14	2	180595645	0.0333	468692	0.6946	2	180595645	0.0591	2.21401e-06	291	22.382
2-hydroxyglutarate levels	Parkinson's disease	rs12152565	G	A	G	A	-0.2175	0.0485	0.2798	0.2741	4	181854978	0.0253	468692	0.0553503	4	181854978	0.0411	1.18599e-07	291	28.005
2-hydroxyglutarate levels	Parkinson's disease	rs13374454	C	T	C	T	-0.4026	-0.0201	0.0482	0.0574	1	68367129	0.0496	468692	0.6856	1	68367129	0.087	3.66801e-06	291	21.4146
2-hydroxyglutarate levels	Parkinson's disease	rs143314553	T	C	T	C	-0.6221	0.0864	0.0281	0.0373	15	91074300	0.0644	468692	0.1793	15	91074300	0.1112	2.23198e-08	291	31.2976
2-hydroxyglutarate levels	Parkinson's disease	rs17599379	G	A	G	A	-0.1996	0.0043	0.2523	0.2797	10	33464579	0.0249	468692	0.8634	10	33464579	0.0431	3.63396e-06	291	21.447
2-hydroxyglutarate levels	Parkinson's disease	rs2228133	C	T	C	T	-0.4334	-0.0171	0.049	0.0677	17	7412403	0.0388	482730	0.66	17	7412403	0.0849	3.34804e-07	291	26.0593
2-hydroxyglutarate levels	Parkinson's disease	rs2637649	T	C	T	C	-0.278	-0.0125	0.0956	0.1026	10	133982510	0.0304	482730	0.6811	10	133982510	0.0599	3.422e-06	291	21.5395
2-hydroxyglutarate levels	Parkinson's disease	rs4525947	C	A	C	A	0.2301	-0.0228	0.7684	0.7636	4	174576078	0.0266	468692	0.3903	4	174576078	0.0432	1.02301e-07	291	28.3704
2-hydroxyglutarate levels	Parkinson's disease	rs55775477	C	T	C	T	-0.3015	0.0199	0.0977	0.1217	3	13660201	0.0418	15976	0.634	3	13660201	0.0658	4.53304e-06	291	20.9953
2-hydroxyglutarate levels	Parkinson's disease	rs62394953	T	C	T	C	-0.3373	0.0187	0.0716	0.0604	6	11594578	0.0491	468692	0.703301	6	11594578	0.071	2.05599e-06	291	22.5692
2-hydroxyglutarate levels	Parkinson's disease	rs62490981	G	A	G	A	-0.3238	-0.0688	0.1009	0.1254	7	156330285	0.0439	13655	0.1169	7	156330285	0.0631	2.81397e-07	291	26.3327
2-hydroxyglutarate levels	Parkinson's disease	rs72810352	T	C	T	C	-0.3518	-0.0201	0.0874	0.083	2	58372454	0.0357	482730	0.5737	2	58372454	0.0696	4.37502e-07	291	25.549
2-hydroxyglutarate levels	Parkinson's disease	rs73152896	A	G	A	G	-0.6272	0.0074	0.0215	0.0276	7	130079891	0.0791	467349	0.9253	7	130079891	0.1263	6.87306e-07	291	24.6607
2-hydroxyglutarate levels	Parkinson's disease	rs74592656	T	C	T	C	-0.5643	-0.047	0.0248	0.0333	1	79114312	0.0528	480937	0.3733	1	79114312	0.111	3.72804e-07	291	25.8449
2-hydroxyglutarate levels	Parkinson's disease	rs74963345	G	A	G	A	-0.5066	-0.0074	0.0375	0.0226	5	107618255	0.0797	468692	0.926	5	107618255	0.104	1.12199e-06	291	23.7281
2-hydroxyglutarate levels	Parkinson's disease	rs76630667	G	A	G	A	-0.8607	0.1806	0.0168	0.0201	6	99022490	0.0831	468692	0.0297701	6	99022490	0.1457	3.47096e-09	291	34.8967
2-hydroxyglutarate levels	Parkinson's disease	rs789104	T	C	T	C	0.3716	0.0017	0.9216	0.9238	1	238707297	0.0454	468692	0.9694	1	238707297	0.0727	3.25702e-07	291	26.1266
2-hydroxyglutarate levels	Parkinson's disease	rs8000836	A	G	A	G	0.2104	-0.0078	0.2331	0.2276	13	106656032	0.0266	468692	0.7683	13	106656032	0.0451	3.02901e-06	291	21.764
2-hydroxyglutarate levels	Parkinson's disease	rs9615573	T	C	T	C	-0.2494	0.0057	0.1573	0.1427	22	48054341	0.0319	468692	0.8579	22	48054341	0.0539	3.74404e-06	291	21.4099
Sphingomyelin (d18:1/20:0, d16:1/22:0) levels	Parkinson's disease	rs10009630	A	G	A	G	0.5016	-0.0037	0.9918	0.9855	4	27617786	0.0955	468692	0.9691	4	27617786	0.1099	4.98506e-06	291	20.8315
Sphingomyelin (d18:1/20:0, d16:1/22:0) levels	Parkinson's disease	rs10279310	A	G	A	G	-0.0916	-0.0013	0.2871	0.2742	7	21970993	0.0212	482730	0.9501	7	21970993	0.0193	2.19099e-06	291	22.5256
Sphingomyelin (d18:1/20:0, d16:1/22:0) levels	Parkinson's disease	rs10410403	A	G	A	G	-0.1278	0.0036	0.1065	0.0976	19	7018508	0.0399	468692	0.9285	19	7018508	0.0278	4.343e-06	291	21.1335
Sphingomyelin (d18:1/20:0, d16:1/22:0) levels	Parkinson's disease	rs10748876	C	G	C	G	0.2052	-0.008	0.9541	0.9288	10	83822402	0.0373	482730	0.8304	10	83822402	0.04	2.80802e-07	291	26.3169
Sphingomyelin (d18:1/20:0, d16:1/22:0) levels	Parkinson's disease	rs10980967	T	A	T	A	-0.397	-0.1037	0.0146	0.0149	9	114372703	0.0976	27165	0.2879	9	114372703	0.0851	3.11501e-06	291	21.7632
Sphingomyelin (d18:1/20:0, d16:1/22:0) levels	Parkinson's disease	rs10996615	C	T	C	T	-0.4645	-0.1708	0.0092	0.0148	10	67489783	0.0955	468692	0.0735597	10	67489783	0.0954	1.11599e-06	291	23.7069
Sphingomyelin (d18:1/20:0, d16:1/22:0) levels	Parkinson's disease	rs111346108	A	G	A	G	-0.5574	-0.0119	0.0069	0.0074	6	40505575	0.1807	10554	0.9474	6	40505575	0.1022	4.89204e-08	291	29.7462
Sphingomyelin (d18:1/20:0, d16:1/22:0) levels	Parkinson's disease	rs111472085	A	G	A	G	-0.3741	0.1079	0.0177	0.0137	11	65313707	0.0858	482730	0.2083	11	65313707	0.0791	2.23599e-06	291	22.3678
Sphingomyelin (d18:1/20:0, d16:1/22:0) levels	Parkinson's disease	rs111575892	G	A	G	A	-0.175	0.0207	0.0571	0.0586	16	88695020	0.0476	470219	0.6643	16	88695020	0.037	2.28202e-06	291	22.3703
Sphingomyelin (d18:1/20:0, d16:1/22:0) levels	Parkinson's disease	rs111669149	A	G	A	G	-0.4284	0.1812	0.0142	0.0154	18	32146132	0.0887	469691	0.0411102	18	32146132	0.0886	1.327e-06	291	23.3793
Sphingomyelin (d18:1/20:0, d16:1/22:0) levels	Parkinson's disease	rs112316758	A	G	A	G	-0.6923	-0.0305	0.012	0.0167	9	139375792	0.0686	482730	0.657099	9	139375792	0.0954	4.05789e-13	291	52.6613
Sphingomyelin (d18:1/20:0, d16:1/22:0) levels	Parkinson's disease	rs11240099	C	T	C	T	-0.1779	-0.0175	0.0641	0.0677	1	146506626	0.0471	469691	0.7112	1	146506626	0.0372	1.761e-06	291	22.87
Sphingomyelin (d18:1/20:0, d16:1/22:0) levels	Parkinson's disease	rs112506169	A	G	A	G	-0.3057	0.0622	0.019	0.03	2	80563506	0.073	468692	0.3943	2	80563506	0.0655	3.04502e-06	291	21.7825
Sphingomyelin (d18:1/20:0, d16:1/22:0) levels	Parkinson's disease	rs112886155	T	A	T	A	-0.2874	0.1121	0.026	0.0213	13	40556089	0.0836	468692	0.1797	13	40556089	0.0548	1.536e-07	291	27.505
Sphingomyelin (d18:1/20:0, d16:1/22:0) levels	Parkinson's disease	rs113211257	G	C	G	C	-0.3944	-0.0029	0.0147	0.0104	4	86723692	0.1504	11518	0.9847	4	86723692	0.0795	6.99101e-07	291	24.6116
Sphingomyelin (d18:1/20:0, d16:1/22:0) levels	Parkinson's disease	rs113290176	T	C	T	C	-0.2754	-0.1027	0.0238	0.0164	1	95359013	0.0908	468692	0.2577	1	95359013	0.0582	2.25299e-06	291	22.3914
Sphingomyelin (d18:1/20:0, d16:1/22:0) levels	Parkinson's disease	rs113652541	A	G	A	G	-0.5581	0.0047	0.0117	0.0177	15	53573692	0.0887	468692	0.9581	15	53573692	0.0862	9.30679e-11	291	41.9189
Sphingomyelin (d18:1/20:0, d16:1/22:0) levels	Parkinson's disease	rs114464705	C	T	C	T	-0.2689	-0.0182	0.0346	0.0302	4	126461484	0.0589	482730	0.757801	4	126461484	0.0579	3.434e-06	291	21.5687
Sphingomyelin (d18:1/20:0, d16:1/22:0) levels	Parkinson's disease	rs114613191	A	G	A	G	-0.5755	-0.0384	0.0069	0.0172	13	46791947	0.0916	468692	0.6754	13	46791947	0.1072	7.97995e-08	291	28.8205
Sphingomyelin (d18:1/20:0, d16:1/22:0) levels	Parkinson's disease	rs114689181	C	T	C	T	-0.2609	0.0212	0.0258	0.0266	5	117584170	0.072	468692	0.7681	5	117584170	0.057	4.66402e-06	291	20.9507
Sphingomyelin (d18:1/20:0, d16:1/22:0) levels	Parkinson's disease	rs114938365	C	T	C	T	-0.5673	-0.1983	0.0069	0.0159	1	96809287	0.1972	11518	0.3144	1	96809287	0.1078	1.43701e-07	291	27.6942
Sphingomyelin (d18:1/20:0, d16:1/22:0) levels	Parkinson's disease	rs115133377	C	T	C	T	-0.2563	-0.0603	0.0426	0.0327	1	158585820	0.057	482730	0.2905	1	158585820	0.0434	3.39e-09	291	34.8753
Sphingomyelin (d18:1/20:0, d16:1/22:0) levels	Parkinson's disease	rs115196611	T	G	T	G	-0.1529	0.0455	0.0618	0.049	4	7460724	0.0555	468692	0.4117	4	7460724	0.0335	4.91405e-06	291	20.8317
Sphingomyelin (d18:1/20:0, d16:1/22:0) levels	Parkinson's disease	rs115643994	G	C	G	C	-0.3766	0.2141	0.0118	0.0116	5	141202343	0.1053	468692	0.0420998	5	141202343	0.0819	4.22202e-06	291	21.1443
Sphingomyelin (d18:1/20:0, d16:1/22:0) levels	Parkinson's disease	rs115702537	T	C	T	C	-0.5079	0.0183	0.0088	0.017	5	91153558	0.0881	469220	0.8356	5	91153558	0.1011	5.09906e-07	291	25.238
Sphingomyelin (d18:1/20:0, d16:1/22:0) levels	Parkinson's disease	rs115739961	C	T	C	T	-0.3546	0.0371	0.0143	0.018	3	42416448	0.1192	466555	0.7556	3	42416448	0.0753	2.47298e-06	291	22.1762
Sphingomyelin (d18:1/20:0, d16:1/22:0) levels	Parkinson's disease	rs115927448	A	G	A	G	-0.2875	-0.1831	0.0207	0.0128	6	35694150	0.092	482730	0.04649	6	35694150	0.0616	3.03403e-06	291	21.7828
Sphingomyelin (d18:1/20:0, d16:1/22:0) levels	Parkinson's disease	rs116079683	C	T	C	T	-0.4154	-0.0279	0.0147	0.0172	4	178494203	0.0927	468692	0.7637	4	178494203	0.0826	4.89396e-07	291	25.2914
Sphingomyelin (d18:1/20:0, d16:1/22:0) levels	Parkinson's disease	rs116089633	G	A	G	A	-0.3664	-0.0958	0.0189	0.0277	5	24915897	0.0704	468692	0.1732	5	24915897	0.0644	1.27201e-08	291	32.3697
Sphingomyelin (d18:1/20:0, d16:1/22:0) levels	Parkinson's disease	rs116455686	G	A	G	A	0.7114	0.077	0.0034	0.0108	1	16057029	0.1155	471013	0.5051	1	16057029	0.1517	2.75302e-06	291	21.9916
Sphingomyelin (d18:1/20:0, d16:1/22:0) levels	Parkinson's disease	rs116483533	C	T	C	T	-0.2067	-0.0665	0.038	0.0391	4	85497376	0.0606	468692	0.2729	4	85497376	0.0423	1.01501e-06	291	23.8781
Sphingomyelin (d18:1/20:0, d16:1/22:0) levels	Parkinson's disease	rs116611586	T	A	T	A	-0.4474	0.044	0.009	0.0119	2	53737611	0.1134	466555	0.6982	2	53737611	0.0927	1.37699e-06	291	23.2934
Sphingomyelin (d18:1/20:0, d16:1/22:0) levels	Parkinson's disease	rs116914758	T	C	T	C	-0.4978	0.0386	0.0108	0.0144	10	60999113	0.102	468692	0.704901	10	60999113	0.0881	1.58599e-08	291	31.927
Sphingomyelin (d18:1/20:0, d16:1/22:0) levels	Parkinson's disease	rs116920984	A	G	A	G	-0.1788	-0.0343	0.0597	0.0746	17	40491135	0.0354	482730	0.3315	17	40491135	0.0379	2.43899e-06	291	22.2565
Sphingomyelin (d18:1/20:0, d16:1/22:0) levels	Parkinson's disease	rs116924716	A	G	A	G	-0.5466	-0.0492	0.0101	0.0182	22	20181043	0.0865	469691	0.569399	22	20181043	0.1055	2.22101e-07	291	26.8432
Sphingomyelin (d18:1/20:0, d16:1/22:0) levels	Parkinson's disease	rs116978629	T	C	T	C	-0.2416	-0.0013	0.0333	0.0191	6	127497275	0.0934	468692	0.9892	6	127497275	0.0505	1.68702e-06	291	22.8882
Sphingomyelin (d18:1/20:0, d16:1/22:0) levels	Parkinson's disease	rs116992742	C	T	C	T	-0.3372	-0.1363	0.0158	0.0124	20	18854245	0.1025	468692	0.1836	20	18854245	0.0734	4.34901e-06	291	21.1049
Sphingomyelin (d18:1/20:0, d16:1/22:0) levels	Parkinson's disease	rs117070500	C	T	C	T	-0.2827	-0.0587	0.024	0.0375	9	12391616	0.0596	468692	0.3252	9	12391616	0.0567	6.187e-07	291	24.8591
Sphingomyelin (d18:1/20:0, d16:1/22:0) levels	Parkinson's disease	rs117417213	T	C	T	C	-0.3719	0.05	0.0146	0.0137	6	124924955	0.102	468692	0.623799	6	124924955	0.0752	7.55492e-07	291	24.4578
Sphingomyelin (d18:1/20:0, d16:1/22:0) levels	Parkinson's disease	rs117491465	A	G	A	G	-0.2126	0.0163	0.0409	0.0435	12	23345722	0.0565	468692	0.7733	12	23345722	0.0454	2.85601e-06	291	21.9288
Sphingomyelin (d18:1/20:0, d16:1/22:0) levels	Parkinson's disease	rs11753644	A	C	A	C	-0.1742	-0.055	0.0613	0.0625	6	150615150	0.0485	468692	0.2572	6	150615150	0.038	4.539e-06	291	21.015
Sphingomyelin (d18:1/20:0, d16:1/22:0) levels	Parkinson's disease	rs117568715	C	T	C	T	-0.3447	-0.025	0.0238	0.0102	8	16106215	0.2155	11518	0.9078	8	16106215	0.075	4.36697e-06	291	21.1232
Sphingomyelin (d18:1/20:0, d16:1/22:0) levels	Parkinson's disease	rs117661964	T	C	T	C	-0.2251	0.0243	0.0472	0.0423	12	70990991	0.0474	482730	0.6087	12	70990991	0.0393	1.05599e-08	291	32.807
Sphingomyelin (d18:1/20:0, d16:1/22:0) levels	Parkinson's disease	rs11778703	G	A	G	A	-0.1636	0.087	0.0658	0.0621	8	111553549	0.053	468692	0.101	8	111553549	0.0348	2.651e-06	291	22.1008
Sphingomyelin (d18:1/20:0, d16:1/22:0) levels	Parkinson's disease	rs118104406	T	C	T	C	-0.7306	-0.0535	0.0034	0.0071	8	37526822	0.2234	11518	0.8106	8	37526822	0.1522	1.573e-06	291	23.0425
Sphingomyelin (d18:1/20:0, d16:1/22:0) levels	Parkinson's disease	rs118150308	A	C	A	C	-0.3122	0.1083	0.0262	0.0247	13	93658760	0.0789	468692	0.1696	13	93658760	0.0619	4.47003e-07	291	25.4381
Sphingomyelin (d18:1/20:0, d16:1/22:0) levels	Parkinson's disease	rs11995254	T	C	T	C	-0.1985	0.0315	0.0534	0.0422	8	140855783	0.0569	468692	0.579499	8	140855783	0.0407	1.09001e-06	291	23.7866
Sphingomyelin (d18:1/20:0, d16:1/22:0) levels	Parkinson's disease	rs12101832	T	C	T	C	-0.3245	-0.0973	0.0191	0.0309	15	42514103	0.0576	482730	0.0912305	15	42514103	0.0659	8.38996e-07	291	24.247
Sphingomyelin (d18:1/20:0, d16:1/22:0) levels	Parkinson's disease	rs12413908	G	A	G	A	-0.1991	-0.038	0.0516	0.0438	10	17695772	0.0545	468692	0.4856	10	17695772	0.0415	1.56899e-06	291	23.0169
Sphingomyelin (d18:1/20:0, d16:1/22:0) levels	Parkinson's disease	rs12474167	G	A	G	A	-0.0936	0.0272	0.3025	0.2864	2	4055332	0.0218	482730	0.2121	2	4055332	0.0197	1.96598e-06	291	22.5746
Sphingomyelin (d18:1/20:0, d16:1/22:0) levels	Parkinson's disease	rs12968621	T	C	T	C	-0.1366	-0.0468	0.1292	0.1344	18	20956352	0.0278	482730	0.092651	18	20956352	0.0262	1.76498e-07	291	27.1831
Sphingomyelin (d18:1/20:0, d16:1/22:0) levels	Parkinson's disease	rs13167498	T	C	T	C	-0.5015	0.0885	0.015	0.013	5	66158057	0.102	468692	0.3854	5	66158057	0.0691	4.03088e-13	291	52.6727
Sphingomyelin (d18:1/20:0, d16:1/22:0) levels	Parkinson's disease	rs137861130	A	G	A	G	-0.2848	0.0149	0.0282	0.02	3	112647438	0.0658	482202	0.8209	3	112647438	0.0574	7.07799e-07	291	24.6182
Sphingomyelin (d18:1/20:0, d16:1/22:0) levels	Parkinson's disease	rs138189163	C	T	C	T	-0.2861	-0.0198	0.0241	0.0223	1	35523363	0.0641	482730	0.7576	1	35523363	0.0596	1.57199e-06	291	23.0432
Sphingomyelin (d18:1/20:0, d16:1/22:0) levels	Parkinson's disease	rs139039515	T	G	T	G	-0.2694	-0.0605	0.043	0.0266	1	162709312	0.0749	468692	0.4192	1	162709312	0.0554	1.14401e-06	291	23.647
Sphingomyelin (d18:1/20:0, d16:1/22:0) levels	Parkinson's disease	rs139068794	T	C	T	C	-0.4903	-0.0303	0.0089	0.0203	1	191032646	0.0891	468692	0.7339	1	191032646	0.1	9.448e-07	291	24.0394
Sphingomyelin (d18:1/20:0, d16:1/22:0) levels	Parkinson's disease	rs139204800	A	G	A	G	-0.3265	-0.0981	0.0234	0.0129	2	16838787	0.1137	468692	0.3878	2	16838787	0.0592	3.41798e-08	291	30.4175
Sphingomyelin (d18:1/20:0, d16:1/22:0) levels	Parkinson's disease	rs139244512	A	C	A	C	-0.54	0.188	0.0086	0.0119	3	107424067	0.1631	11518	0.249	3	107424067	0.1048	2.57199e-07	291	26.55
Sphingomyelin (d18:1/20:0, d16:1/22:0) levels	Parkinson's disease	rs139332881	A	G	A	G	-0.4629	-0.1523	0.009	0.0143	8	106248902	0.1185	13655	0.1986	8	106248902	0.0923	5.33102e-07	291	25.1519
Sphingomyelin (d18:1/20:0, d16:1/22:0) levels	Parkinson's disease	rs139737667	T	G	T	G	-0.4789	0.0917	0.0092	0.0292	16	21814703	0.2481	7111	0.7117	16	21814703	0.0947	4.23302e-07	291	25.5735
Sphingomyelin (d18:1/20:0, d16:1/22:0) levels	Parkinson's disease	rs139786748	C	T	C	T	-0.6109	0.0964	0.009	0.0149	12	70382747	0.1311	10554	0.4622	12	70382747	0.1063	9.21001e-09	291	33.0273
Sphingomyelin (d18:1/20:0, d16:1/22:0) levels	Parkinson's disease	rs140467359	T	C	T	C	-0.296	-0.0022	0.0272	0.04	13	107882569	0.0578	468692	0.9694	13	107882569	0.0505	4.60903e-09	291	34.3558
Sphingomyelin (d18:1/20:0, d16:1/22:0) levels	Parkinson's disease	rs140832663	A	G	A	G	-0.3262	0.0575	0.0229	0.0218	1	114637521	0.0973	468692	0.554501	1	114637521	0.0662	8.28591e-07	291	24.2802
Sphingomyelin (d18:1/20:0, d16:1/22:0) levels	Parkinson's disease	rs141805715	T	C	T	C	-0.357	0.1339	0.0184	0.0179	15	89768414	0.0923	468692	0.1471	15	89768414	0.0681	1.595e-07	291	27.4816
Sphingomyelin (d18:1/20:0, d16:1/22:0) levels	Parkinson's disease	rs141852011	C	G	C	G	-0.3431	-0.0547	0.0154	0.013	5	154748560	0.1052	468692	0.603	5	154748560	0.0732	2.73899e-06	291	21.9695
Sphingomyelin (d18:1/20:0, d16:1/22:0) levels	Parkinson's disease	rs142374514	T	G	T	G	-0.4053	0.0911	0.0217	0.0139	4	100236580	0.1055	466555	0.3883	4	100236580	0.0716	1.495e-08	291	32.0426
Sphingomyelin (d18:1/20:0, d16:1/22:0) levels	Parkinson's disease	rs142660323	T	C	T	C	-0.444	-0.0311	0.0104	0.0161	1	110753467	0.0794	482730	0.695799	1	110753467	0.0871	3.45398e-07	291	25.9854
Sphingomyelin (d18:1/20:0, d16:1/22:0) levels	Parkinson's disease	rs142756787	T	C	T	C	-0.4277	-0.0482	0.0108	0.0185	4	63672133	0.089	468692	0.5881	4	63672133	0.0851	5.06606e-07	291	25.2592
Sphingomyelin (d18:1/20:0, d16:1/22:0) levels	Parkinson's disease	rs143755413	T	A	T	A	-0.3818	-0.2911	0.0158	0.0112	9	76935121	0.141	13655	0.0388803	9	76935121	0.0733	1.93001e-07	291	27.1309
Sphingomyelin (d18:1/20:0, d16:1/22:0) levels	Parkinson's disease	rs143953256	A	G	A	G	-0.3447	0.2157	0.02	0.0088	20	19227962	0.1862	11518	0.2466	20	19227962	0.0704	9.88394e-07	291	23.9738
Sphingomyelin (d18:1/20:0, d16:1/22:0) levels	Parkinson's disease	rs144686651	G	A	G	A	-0.5158	-0.1872	0.0087	0.015	18	4976195	0.0963	468692	0.0519697	18	4976195	0.0973	1.15001e-07	291	28.102
Sphingomyelin (d18:1/20:0, d16:1/22:0) levels	Parkinson's disease	rs144779810	T	C	T	C	-0.2853	0.0874	0.0212	0.0274	8	49180679	0.0696	468692	0.2094	8	49180679	0.062	4.20301e-06	291	21.1748
Sphingomyelin (d18:1/20:0, d16:1/22:0) levels	Parkinson's disease	rs145065109	G	T	G	T	-0.4585	-0.0099	0.0089	0.017	9	16274243	0.0936	468692	0.9154	9	16274243	0.0961	1.83299e-06	291	22.7631
Sphingomyelin (d18:1/20:0, d16:1/22:0) levels	Parkinson's disease	rs145093376	T	C	T	C	-0.277	-0.0303	0.0256	0.0211	1	109169062	0.0847	468692	0.7205	1	109169062	0.0601	4.00996e-06	291	21.2427
Sphingomyelin (d18:1/20:0, d16:1/22:0) levels	Parkinson's disease	rs146047594	T	C	T	C	-0.2427	-0.0213	0.0304	0.031	20	45304984	0.0738	468692	0.7728	20	45304984	0.0488	6.60998e-07	291	24.7343
Sphingomyelin (d18:1/20:0, d16:1/22:0) levels	Parkinson's disease	rs146322290	A	G	A	G	-0.2644	0.0773	0.027	0.0298	19	52113318	0.0657	471013	0.2393	19	52113318	0.0546	1.25701e-06	291	23.4497
Sphingomyelin (d18:1/20:0, d16:1/22:0) levels	Parkinson's disease	rs146387678	T	C	T	C	-0.5278	0.2597	0.0095	0.0067	11	21364577	0.2098	11518	0.2159	11	21364577	0.1009	1.70899e-07	291	27.3625
Sphingomyelin (d18:1/20:0, d16:1/22:0) levels	Parkinson's disease	rs147350569	C	T	C	T	-0.3225	-0.069	0.0224	0.0298	10	33910937	0.0685	468692	0.314	10	33910937	0.0596	6.38896e-08	291	29.2797
Sphingomyelin (d18:1/20:0, d16:1/22:0) levels	Parkinson's disease	rs148552492	T	C	T	C	-0.3538	-0.0434	0.0156	0.0202	11	95807678	0.0641	482730	0.4978	11	95807678	0.0721	9.15208e-07	291	24.0794
Sphingomyelin (d18:1/20:0, d16:1/22:0) levels	Parkinson's disease	rs149075032	C	T	C	T	-0.5706	-0.0929	0.0085	0.0119	21	34949208	0.1596	11518	0.5606	21	34949208	0.1112	2.89601e-07	291	26.3302
Sphingomyelin (d18:1/20:0, d16:1/22:0) levels	Parkinson's disease	rs149486576	T	C	T	C	-0.41	-0.122	0.0128	0.0161	20	55291485	0.095	468692	0.199	20	55291485	0.0884	3.50703e-06	291	21.5111
Sphingomyelin (d18:1/20:0, d16:1/22:0) levels	Parkinson's disease	rs149809983	T	C	T	C	-0.3212	-0.031	0.021	0.0206	10	11415497	0.0786	468692	0.693499	10	11415497	0.0638	4.71596e-07	291	25.346
Sphingomyelin (d18:1/20:0, d16:1/22:0) levels	Parkinson's disease	rs149916162	G	A	G	A	-0.7831	-0.0094	0.0057	0.007	6	163282509	0.2367	11518	0.9685	6	163282509	0.1248	3.47896e-10	291	39.3736
Sphingomyelin (d18:1/20:0, d16:1/22:0) levels	Parkinson's disease	rs150562120	C	G	C	G	-0.2004	0.0429	0.0536	0.0413	5	2783399	0.0592	468692	0.4692	5	2783399	0.0436	4.38904e-06	291	21.1263
Sphingomyelin (d18:1/20:0, d16:1/22:0) levels	Parkinson's disease	rs17033273	A	G	A	G	-0.4651	-0.0386	0.0126	0.0167	3	10676697	0.0905	468692	0.669501	3	10676697	0.0847	3.94003e-08	291	30.1527
Sphingomyelin (d18:1/20:0, d16:1/22:0) levels	Parkinson's disease	rs17089777	G	A	G	A	-0.5599	-0.0058	0.0087	0.0141	13	73391993	0.0993	466555	0.953	13	73391993	0.0991	1.601e-08	291	31.9208
Sphingomyelin (d18:1/20:0, d16:1/22:0) levels	Parkinson's disease	rs17370669	T	C	T	C	-0.2624	0.0153	0.028	0.0341	1	47873311	0.0679	468692	0.8215	1	47873311	0.0509	2.49e-07	291	26.5762
Sphingomyelin (d18:1/20:0, d16:1/22:0) levels	Parkinson's disease	rs17373605	T	C	T	C	-0.2495	0.1791	0.0319	0.0222	1	60888846	0.0774	468692	0.02072	1	60888846	0.0541	4.04297e-06	291	21.269
Sphingomyelin (d18:1/20:0, d16:1/22:0) levels	Parkinson's disease	rs17719366	G	A	G	A	-0.5385	-0.168	0.009	0.0123	3	186724140	0.1614	11518	0.298	3	186724140	0.0923	5.48997e-09	291	34.0383
Sphingomyelin (d18:1/20:0, d16:1/22:0) levels	Parkinson's disease	rs181346009	T	C	T	C	-0.542	0.1159	0.0089	0.006	17	72087848	0.2298	11518	0.613999	17	72087848	0.0948	1.093e-08	291	32.6875
Sphingomyelin (d18:1/20:0, d16:1/22:0) levels	Parkinson's disease	rs182756073	C	G	C	G	-0.3721	-0.0039	0.0123	0.0157	11	124475448	0.0735	482730	0.9575	11	124475448	0.08	3.29003e-06	291	21.6341
Sphingomyelin (d18:1/20:0, d16:1/22:0) levels	Parkinson's disease	rs189213280	T	C	T	C	-0.5128	-0.1252	0.0155	0.0136	5	125901357	0.1078	468692	0.2458	5	125901357	0.0916	2.16098e-08	291	31.3404
Sphingomyelin (d18:1/20:0, d16:1/22:0) levels	Parkinson's disease	rs2163970	G	A	G	A	0.2986	0.0019	0.9738	0.9609	3	85446451	0.0581	468692	0.9745	3	85446451	0.0559	9.438e-08	291	28.5336
Sphingomyelin (d18:1/20:0, d16:1/22:0) levels	Parkinson's disease	rs2396006	T	C	T	C	-0.2051	0.0418	0.0617	0.0707	2	224390501	0.0436	468692	0.3376	2	224390501	0.0365	1.97902e-08	291	31.5752
Sphingomyelin (d18:1/20:0, d16:1/22:0) levels	Parkinson's disease	rs28525240	C	A	C	A	-0.2815	0.1116	0.0239	0.0162	8	4462281	0.094	468692	0.2352	8	4462281	0.059	1.83299e-06	291	22.7642
Sphingomyelin (d18:1/20:0, d16:1/22:0) levels	Parkinson's disease	rs2906786	C	T	C	T	0.2126	-0.0472	0.9581	0.9785	7	112136263	0.0768	468692	0.5387	7	112136263	0.0437	1.12499e-06	291	23.6681
Sphingomyelin (d18:1/20:0, d16:1/22:0) levels	Parkinson's disease	rs35165133	A	C	A	C	-0.3052	0.067	0.0182	0.0202	11	75298917	0.0616	482730	0.2768	11	75298917	0.0635	1.554e-06	291	23.1005
Sphingomyelin (d18:1/20:0, d16:1/22:0) levels	Parkinson's disease	rs35380755	T	C	T	C	-0.4333	0.1528	0.0086	0.0076	19	28567002	0.2009	11518	0.447	19	28567002	0.093	3.19698e-06	291	21.7076
Sphingomyelin (d18:1/20:0, d16:1/22:0) levels	Parkinson's disease	rs35952683	A	G	A	G	-0.1602	-0.0597	0.0683	0.0704	6	151542145	0.0455	468692	0.1888	6	151542145	0.0344	3.21403e-06	291	21.6874
Sphingomyelin (d18:1/20:0, d16:1/22:0) levels	Parkinson's disease	rs4717097	T	C	T	C	-0.7933	0.0461	0.0034	0.0138	7	73048479	0.1159	466555	0.6911	7	73048479	0.1521	1.83e-07	291	27.203
Sphingomyelin (d18:1/20:0, d16:1/22:0) levels	Parkinson's disease	rs4959583	A	C	A	C	-0.3181	0.0171	0.0224	0.0249	6	1608845	0.0798	468692	0.8308	6	1608845	0.0583	4.85099e-08	291	29.7708
Sphingomyelin (d18:1/20:0, d16:1/22:0) levels	Parkinson's disease	rs534596081	T	C	T	C	-0.3576	-0.1996	0.0183	0.0134	11	1449877	0.1077	471013	0.0638896	11	1449877	0.0655	4.71704e-08	291	29.8066
Sphingomyelin (d18:1/20:0, d16:1/22:0) levels	Parkinson's disease	rs538971077	G	C	G	C	-0.6187	-0.1001	0.0096	0.0117	1	40915934	0.1342	13655	0.4556	1	40915934	0.1123	3.55304e-08	291	30.3529
Sphingomyelin (d18:1/20:0, d16:1/22:0) levels	Parkinson's disease	rs55872344	A	G	A	G	-0.45	-0.1205	0.0116	0.0185	2	134648354	0.0892	468692	0.1767	2	134648354	0.0915	8.65905e-07	291	24.187
Sphingomyelin (d18:1/20:0, d16:1/22:0) levels	Parkinson's disease	rs55953200	G	A	G	A	-0.2561	-0.0075	0.0323	0.0313	2	181895540	0.0681	468692	0.9128	2	181895540	0.0519	8.15004e-07	291	24.3492
Sphingomyelin (d18:1/20:0, d16:1/22:0) levels	Parkinson's disease	rs56105597	A	T	A	T	-0.217	-0.0253	0.0487	0.0323	11	63413554	0.0889	14449	0.776	11	63413554	0.0429	4.16102e-07	291	25.5861
Sphingomyelin (d18:1/20:0, d16:1/22:0) levels	Parkinson's disease	rs56296115	T	G	T	G	-0.4086	-0.0359	0.0123	0.0128	1	97911857	0.1029	468692	0.727301	1	97911857	0.0826	7.57408e-07	291	24.4701
Sphingomyelin (d18:1/20:0, d16:1/22:0) levels	Parkinson's disease	rs56942085	A	G	A	G	-0.3218	-0.0422	0.0313	0.0252	9	28518911	0.0773	468692	0.584901	9	28518911	0.0525	8.57591e-10	291	37.5711
Sphingomyelin (d18:1/20:0, d16:1/22:0) levels	Parkinson's disease	rs58554023	T	C	T	C	-0.2835	-0.0097	0.0277	0.0322	8	59071852	0.0673	468692	0.8854	8	59071852	0.055	2.50697e-07	291	26.5693
Sphingomyelin (d18:1/20:0, d16:1/22:0) levels	Parkinson's disease	rs58805247	T	C	T	C	-0.3235	-0.0096	0.0197	0.0212	6	77492266	0.0834	468692	0.9088	6	77492266	0.0674	1.57101e-06	291	23.0372
Sphingomyelin (d18:1/20:0, d16:1/22:0) levels	Parkinson's disease	rs60880846	G	T	G	T	-0.3245	-0.0508	0.0197	0.0227	15	35640685	0.0785	468692	0.517399	15	35640685	0.0673	1.42801e-06	291	23.2487
Sphingomyelin (d18:1/20:0, d16:1/22:0) levels	Parkinson's disease	rs61746615	A	G	A	G	-0.5512	0.0224	0.009	0.0097	14	65771050	0.1551	13045	0.8849	14	65771050	0.107	2.58797e-07	291	26.5369
Sphingomyelin (d18:1/20:0, d16:1/22:0) levels	Parkinson's disease	rs61903373	A	G	A	G	-0.3329	0.1134	0.0237	0.0227	11	121706514	0.0796	468692	0.1542	11	121706514	0.0647	2.66201e-07	291	26.474
Sphingomyelin (d18:1/20:0, d16:1/22:0) levels	Parkinson's disease	rs61909257	A	G	A	G	-0.2333	0.0689	0.0394	0.0403	12	4513096	0.0614	468692	0.2619	12	4513096	0.0466	5.63793e-07	291	25.0644
Sphingomyelin (d18:1/20:0, d16:1/22:0) levels	Parkinson's disease	rs62030796	T	C	T	C	-0.2537	0.0495	0.0374	0.0518	16	427010	0.0468	482730	0.2903	16	427010	0.0493	2.66502e-07	291	26.4818
Sphingomyelin (d18:1/20:0, d16:1/22:0) levels	Parkinson's disease	rs62060415	A	G	A	G	-0.3639	-0.1009	0.0136	0.0365	17	12720570	0.0627	468692	0.1072	17	12720570	0.0776	2.72797e-06	291	21.9908
Sphingomyelin (d18:1/20:0, d16:1/22:0) levels	Parkinson's disease	rs62069508	A	G	A	G	-0.4746	0.1413	0.0104	0.013	17	70676394	0.1056	468692	0.1807	17	70676394	0.0907	1.65901e-07	291	27.3805
Sphingomyelin (d18:1/20:0, d16:1/22:0) levels	Parkinson's disease	rs62316653	A	T	A	T	-0.3786	-0.0162	0.0156	0.0259	4	138112096	0.0763	468692	0.8321	4	138112096	0.0705	7.72307e-08	291	28.8392
Sphingomyelin (d18:1/20:0, d16:1/22:0) levels	Parkinson's disease	rs62622406	T	C	T	C	-0.3911	-0.0578	0.0132	0.014	7	131883311	0.0736	482730	0.4325	7	131883311	0.0813	1.50501e-06	291	23.1417
Sphingomyelin (d18:1/20:0, d16:1/22:0) levels	Parkinson's disease	rs6804940	A	C	A	C	-0.6344	0.0344	0.0056	0.0098	3	88834413	0.1874	10310	0.8544	3	88834413	0.1214	1.737e-07	291	27.3079
Sphingomyelin (d18:1/20:0, d16:1/22:0) levels	Parkinson's disease	rs6844090	C	T	C	T	-0.3785	0.0257	0.0144	0.0258	4	17871799	0.0548	482730	0.639401	4	17871799	0.0766	7.81592e-07	291	24.416
Sphingomyelin (d18:1/20:0, d16:1/22:0) levels	Parkinson's disease	rs7018969	T	C	T	C	-0.5609	-0.1728	0.0087	0.0175	9	796552	0.1421	11518	0.2239	9	796552	0.1041	7.13904e-08	291	29.0315
Sphingomyelin (d18:1/20:0, d16:1/22:0) levels	Parkinson's disease	rs71323022	G	A	G	A	-0.4694	0.0255	0.0157	0.0107	3	30650234	0.1137	471013	0.8228	3	30650234	0.089	1.31601e-07	291	27.8167
Sphingomyelin (d18:1/20:0, d16:1/22:0) levels	Parkinson's disease	rs7178746	G	A	G	A	-0.5017	0.1251	0.0117	0.0096	15	34213238	0.1732	11518	0.47	15	34213238	0.1013	7.27294e-07	291	24.5284
Sphingomyelin (d18:1/20:0, d16:1/22:0) levels	Parkinson's disease	rs7256245	A	G	A	G	-0.7051	-0.2434	0.0067	0.0121	19	54754737	0.1466	463112	0.0969594	19	54754737	0.1227	9.08092e-09	291	33.0227
Sphingomyelin (d18:1/20:0, d16:1/22:0) levels	Parkinson's disease	rs72628506	A	G	A	G	-0.1615	-0.016	0.0813	0.0877	3	129528602	0.0417	469691	0.701799	3	129528602	0.0344	2.58601e-06	291	22.0408
Sphingomyelin (d18:1/20:0, d16:1/22:0) levels	Parkinson's disease	rs72672423	T	A	T	A	-0.4733	0.0112	0.0087	0.0175	8	77520089	0.089	468692	0.8997	8	77520089	0.092	2.688e-07	291	26.4666
Sphingomyelin (d18:1/20:0, d16:1/22:0) levels	Parkinson's disease	rs72689845	G	A	G	A	-0.3861	0.1199	0.0123	0.0159	9	21132943	0.0986	468692	0.2242	9	21132943	0.0807	1.73002e-06	291	22.8904
Sphingomyelin (d18:1/20:0, d16:1/22:0) levels	Parkinson's disease	rs72754591	A	T	A	T	-0.3825	-0.0145	0.0173	0.0222	1	226940348	0.0681	482730	0.8311	1	226940348	0.0673	1.348e-08	291	32.3022
Sphingomyelin (d18:1/20:0, d16:1/22:0) levels	Parkinson's disease	rs72864602	C	A	C	A	-0.3537	0.1359	0.0156	0.0299	11	15978961	0.0736	468692	0.0648097	11	15978961	0.0752	2.57199e-06	291	22.1225
Sphingomyelin (d18:1/20:0, d16:1/22:0) levels	Parkinson's disease	rs73026266	C	A	C	A	-0.5417	-0.1786	0.0068	0.0201	19	31431989	0.0835	468692	0.0323899	19	31431989	0.1071	4.28904e-07	291	25.5822
Sphingomyelin (d18:1/20:0, d16:1/22:0) levels	Parkinson's disease	rs73123055	T	C	T	C	-0.3875	-0.1701	0.0174	0.02	3	11581670	0.0832	468692	0.0409402	3	11581670	0.074	1.62002e-07	291	27.4208
Sphingomyelin (d18:1/20:0, d16:1/22:0) levels	Parkinson's disease	rs73126100	C	T	C	T	-0.4108	0.1701	0.0123	0.0248	12	67296521	0.077	468692	0.02718	12	67296521	0.0865	2.05698e-06	291	22.5543
Sphingomyelin (d18:1/20:0, d16:1/22:0) levels	Parkinson's disease	rs73173167	A	G	A	G	-0.2895	0.0743	0.0304	0.0162	3	177172695	0.0992	468692	0.453799	3	177172695	0.0621	3.14601e-06	291	21.7327
Sphingomyelin (d18:1/20:0, d16:1/22:0) levels	Parkinson's disease	rs73206023	A	G	A	G	-0.4503	0.2206	0.0117	0.0096	12	117576080	0.1855	10639	0.2345	12	117576080	0.0865	1.90801e-07	291	27.1001
Sphingomyelin (d18:1/20:0, d16:1/22:0) levels	Parkinson's disease	rs73631040	A	G	A	G	-0.1877	0.0052	0.0585	0.0666	8	20804931	0.0522	466555	0.9207	8	20804931	0.0384	1.046e-06	291	23.8927
Sphingomyelin (d18:1/20:0, d16:1/22:0) levels	Parkinson's disease	rs73789307	T	C	T	C	-0.321	0.0096	0.0245	0.0172	5	134663667	0.093	468692	0.9177	5	134663667	0.0618	2.037e-07	291	26.9795
Sphingomyelin (d18:1/20:0, d16:1/22:0) levels	Parkinson's disease	rs73863409	G	A	G	A	-0.3054	0.0284	0.0224	0.0167	4	137115679	0.0898	468692	0.7519	4	137115679	0.053	8.38301e-09	291	33.2037
Sphingomyelin (d18:1/20:0, d16:1/22:0) levels	Parkinson's disease	rs74331294	T	C	T	C	-0.4703	0.0565	0.0089	0.0141	6	16447229	0.0957	468692	0.555	6	16447229	0.0985	1.80701e-06	291	22.797
Sphingomyelin (d18:1/20:0, d16:1/22:0) levels	Parkinson's disease	rs74446273	C	T	C	T	-0.2698	0.0028	0.028	0.0288	13	54993999	0.0665	468692	0.9666	13	54993999	0.0552	1.00201e-06	291	23.8894
Sphingomyelin (d18:1/20:0, d16:1/22:0) levels	Parkinson's disease	rs74541428	A	C	A	C	-0.1881	-0.0041	0.0625	0.0738	12	114984510	0.0433	468692	0.9248	12	114984510	0.0373	4.73598e-07	291	25.4308
Sphingomyelin (d18:1/20:0, d16:1/22:0) levels	Parkinson's disease	rs74768407	A	G	A	G	-0.4034	0.1077	0.0136	0.0212	2	85208199	0.0823	468692	0.1907	2	85208199	0.0757	9.87393e-08	291	28.3975
Sphingomyelin (d18:1/20:0, d16:1/22:0) levels	Parkinson's disease	rs74771034	A	G	A	G	-0.3061	-0.0581	0.0214	0.023	11	41251016	0.0629	482730	0.3555	11	41251016	0.0642	1.87202e-06	291	22.733
Sphingomyelin (d18:1/20:0, d16:1/22:0) levels	Parkinson's disease	rs75140676	C	G	C	G	-0.6392	0.1185	0.0083	0.011	2	47123660	0.1477	11518	0.4226	2	47123660	0.1031	5.75997e-10	291	38.4376
Sphingomyelin (d18:1/20:0, d16:1/22:0) levels	Parkinson's disease	rs75519649	A	G	A	G	-0.4656	0.0189	0.0089	0.0093	12	31106856	0.0914	482730	0.8363	12	31106856	0.0986	2.34002e-06	291	22.2983
Sphingomyelin (d18:1/20:0, d16:1/22:0) levels	Parkinson's disease	rs75617203	A	G	A	G	-0.1787	-0.0227	0.0561	0.0552	20	1410413	0.0429	482730	0.5963	20	1410413	0.0392	4.99701e-06	291	20.7815
Sphingomyelin (d18:1/20:0, d16:1/22:0) levels	Parkinson's disease	rs75944756	T	C	T	C	-0.5622	-0.0542	0.0087	0.0098	2	28680769	0.1569	13045	0.7295	2	28680769	0.1155	1.13e-06	291	23.6929
Sphingomyelin (d18:1/20:0, d16:1/22:0) levels	Parkinson's disease	rs75962446	A	G	A	G	-0.3477	-0.0477	0.0156	0.0227	4	154987422	0.0776	468692	0.5387	4	154987422	0.074	2.63299e-06	291	22.0773
Sphingomyelin (d18:1/20:0, d16:1/22:0) levels	Parkinson's disease	rs76148551	A	G	A	G	-0.8048	-0.0854	0.0067	0.014	6	22825864	0.0738	482730	0.2469	6	22825864	0.1128	9.822e-13	291	50.9047
Sphingomyelin (d18:1/20:0, d16:1/22:0) levels	Parkinson's disease	rs76543347	T	G	T	G	-0.4286	0.0349	0.012	0.0216	11	133247155	0.0868	468692	0.6878	11	133247155	0.091	2.44501e-06	291	22.1831
Sphingomyelin (d18:1/20:0, d16:1/22:0) levels	Parkinson's disease	rs76919216	T	G	T	G	-0.3289	-0.1177	0.0224	0.0337	3	3418242	0.0663	468692	0.0759994	3	3418242	0.0577	1.20501e-08	291	32.492
Sphingomyelin (d18:1/20:0, d16:1/22:0) levels	Parkinson's disease	rs77031959	C	T	C	T	-0.4965	-0.0012	0.009	0.0129	14	87603740	0.1094	468692	0.9913	14	87603740	0.0938	1.21501e-07	291	28.0177
Sphingomyelin (d18:1/20:0, d16:1/22:0) levels	Parkinson's disease	rs77284335	A	G	A	G	-0.2436	-0.1398	0.0448	0.0524	7	4230099	0.0524	468692	0.00759504	7	4230099	0.0447	5.10705e-08	291	29.6988
Sphingomyelin (d18:1/20:0, d16:1/22:0) levels	Parkinson's disease	rs77429349	G	T	G	T	-0.2961	0.0609	0.0213	0.0287	10	29673366	0.0915	13655	0.5059	10	29673366	0.0627	2.36298e-06	291	22.3019
Sphingomyelin (d18:1/20:0, d16:1/22:0) levels	Parkinson's disease	rs77531807	T	C	T	C	-0.2338	-0.0319	0.0402	0.032	4	102042254	0.063	471013	0.611799	4	102042254	0.0478	1.032e-06	291	23.924
Sphingomyelin (d18:1/20:0, d16:1/22:0) levels	Parkinson's disease	rs77614514	A	C	A	C	-0.2009	0.0124	0.0622	0.0713	3	194361255	0.0395	480937	0.7533	3	194361255	0.037	5.54498e-08	291	29.482
Sphingomyelin (d18:1/20:0, d16:1/22:0) levels	Parkinson's disease	rs77971746	A	G	A	G	-0.2847	-0.043	0.0285	0.0245	6	155164933	0.0791	468692	0.5869	6	155164933	0.0584	1.10499e-06	291	23.7656
Sphingomyelin (d18:1/20:0, d16:1/22:0) levels	Parkinson's disease	rs78162224	C	A	C	A	-0.136	0.0794	0.1013	0.0768	22	51115782	0.0377	482730	0.0352801	22	51115782	0.0295	4.06902e-06	291	21.2537
Sphingomyelin (d18:1/20:0, d16:1/22:0) levels	Parkinson's disease	rs78205315	C	T	C	T	-0.2704	-0.0898	0.0284	0.0325	12	130455102	0.0635	468692	0.1572	12	130455102	0.0592	4.93401e-06	291	20.8627
Sphingomyelin (d18:1/20:0, d16:1/22:0) levels	Parkinson's disease	rs78355642	C	T	C	T	-0.1919	-0.0818	0.0422	0.0394	3	126686486	0.0594	469691	0.1681	3	126686486	0.0407	2.38798e-06	291	22.2311
Sphingomyelin (d18:1/20:0, d16:1/22:0) levels	Parkinson's disease	rs7848753	C	A	C	A	-0.5153	-0.1571	0.0086	0.0143	9	135409036	0.129	13045	0.223	9	135409036	0.1007	3.08198e-07	291	26.1855
Sphingomyelin (d18:1/20:0, d16:1/22:0) levels	Parkinson's disease	rs78636564	C	T	C	T	-0.1743	0.028	0.0631	0.0679	2	171247512	0.0461	468692	0.543501	2	171247512	0.0349	6.06597e-07	291	24.9427
Sphingomyelin (d18:1/20:0, d16:1/22:0) levels	Parkinson's disease	rs78752116	C	T	C	T	-0.34	-0.0278	0.0155	0.0185	2	96738708	0.0746	482730	0.7097	2	96738708	0.074	4.348e-06	291	21.1103
Sphingomyelin (d18:1/20:0, d16:1/22:0) levels	Parkinson's disease	rs78873696	T	G	T	G	-0.2397	0.0006	0.0266	0.0251	17	48720808	0.0802	468692	0.9936	17	48720808	0.0519	3.80899e-06	291	21.3305
Sphingomyelin (d18:1/20:0, d16:1/22:0) levels	Parkinson's disease	rs79011528	T	C	T	C	-0.3432	-0.0063	0.0119	0.0169	1	239233305	0.0891	468692	0.9437	1	239233305	0.073	2.60501e-06	291	22.1029
Sphingomyelin (d18:1/20:0, d16:1/22:0) levels	Parkinson's disease	rs79055795	G	A	G	A	-0.5724	-0.0992	0.0085	0.01	18	63639040	0.1571	11518	0.5276	18	63639040	0.1116	2.89201e-07	291	26.307
Sphingomyelin (d18:1/20:0, d16:1/22:0) levels	Parkinson's disease	rs79240317	C	A	C	A	-0.2065	-0.0347	0.0393	0.0366	4	36724755	0.0629	468692	0.581201	4	36724755	0.0433	1.86102e-06	291	22.7439
Sphingomyelin (d18:1/20:0, d16:1/22:0) levels	Parkinson's disease	rs79315397	A	C	A	C	-0.5486	0.0255	0.0094	0.0139	4	11482523	0.0938	468692	0.785301	4	11482523	0.0913	1.902e-09	291	36.1052
Sphingomyelin (d18:1/20:0, d16:1/22:0) levels	Parkinson's disease	rs79461033	T	C	T	C	-0.4809	-0.258	0.0157	0.0139	11	18710323	0.0979	482730	0.00837992	11	18710323	0.0889	6.23606e-08	291	29.2621
Sphingomyelin (d18:1/20:0, d16:1/22:0) levels	Parkinson's disease	rs79628027	C	T	C	T	-0.2891	0.1027	0.0312	0.0238	14	45396909	0.0826	468692	0.2137	14	45396909	0.0529	4.59896e-08	291	29.8665
Sphingomyelin (d18:1/20:0, d16:1/22:0) levels	Parkinson's disease	rs80207080	T	C	T	C	-0.4304	-0.0489	0.0107	0.0112	3	61815197	0.1498	11518	0.744	3	61815197	0.0872	8.00793e-07	291	24.3619
Sphingomyelin (d18:1/20:0, d16:1/22:0) levels	Parkinson's disease	rs8052541	C	T	C	T	-0.1625	-0.0433	0.089	0.0849	16	84602880	0.042	468692	0.3022	16	84602880	0.031	1.639e-07	291	27.4779
Sphingomyelin (d18:1/20:0, d16:1/22:0) levels	Parkinson's disease	rs892028	G	A	G	A	0.1565	-0.003	0.9213	0.928	19	50411742	0.0451	471013	0.9461	19	50411742	0.0342	4.65597e-06	291	20.94
Sphingomyelin (d18:1/20:0, d16:1/22:0) levels	Parkinson's disease	rs9507687	G	A	G	A	-0.366	-0.215	0.0153	0.0292	13	26813338	0.0923	471013	0.0197902	13	26813338	0.0755	1.244e-06	291	23.5
N6-carbamoylthreonyladenosine levels	Parkinson's disease	rs10010424	T	C	T	C	0.0633	0.012	0.5825	0.5703	4	88249267	0.0183	482730	0.5139	4	88249267	0.0139	4.98701e-06	291	20.7385
N6-carbamoylthreonyladenosine levels	Parkinson's disease	rs10237284	C	T	C	T	-0.0663	0.0144	0.3849	0.3767	7	12773846	0.0229	468692	0.531001	7	12773846	0.0137	1.31199e-06	291	23.4199
N6-carbamoylthreonyladenosine levels	Parkinson's disease	rs11622586	T	C	T	C	-0.0644	0.0064	0.6357	0.6157	14	89459406	0.0232	468692	0.781601	14	89459406	0.0138	2.95101e-06	291	21.7778
N6-carbamoylthreonyladenosine levels	Parkinson's disease	rs3848815	G	A	G	A	0.0751	0.0224	0.3722	0.3623	20	4297569	0.0232	468692	0.3336	20	4297569	0.0142	1.14401e-07	291	27.9707
N6-carbamoylthreonyladenosine levels	Parkinson's disease	rs61792399	A	G	A	G	0.1301	-0.0187	0.057	0.0526	3	170909189	0.052	468692	0.719399	3	170909189	0.0282	4.08498e-06	291	21.2842
N6-carbamoylthreonyladenosine levels	Parkinson's disease	rs6894450	C	G	C	G	-0.0762	0.0095	0.2686	0.2458	5	157326339	0.0252	471013	0.7067	5	157326339	0.0154	7.43601e-07	291	24.4832
N6-carbamoylthreonyladenosine levels	Parkinson's disease	rs77378326	G	C	G	C	0.1091	-0.0363	0.1074	0.1007	16	83325182	0.0371	468692	0.328	16	83325182	0.0224	1.10301e-06	291	23.7221
Cytidine levels	Parkinson's disease	rs10011987	C	A	C	A	0.0862	0.0958	0.0293	0.0425	4	103134486	0.0575	468692	0.09553	4	103134486	0.0187	3.94303e-06	291	21.2486
Cytidine levels	Parkinson's disease	rs10736862	G	A	G	A	0.0411	-0.0149	0.8406	0.8209	9	133283255	0.0288	468692	0.6053	9	133283255	0.0089	4.33701e-06	291	21.3257
Cytidine levels	Parkinson's disease	rs12618259	T	A	T	A	-0.0355	0.046	0.2131	0.2335	2	234506921	0.0229	482730	0.0451004	2	234506921	0.0073	1.28301e-06	291	23.6489
Cytidine levels	Parkinson's disease	rs12992891	T	C	T	C	-0.0332	0.0539	0.2555	0.2954	2	12710652	0.025	468692	0.0311602	2	12710652	0.0068	1.02901e-06	291	23.8374
Cytidine levels	Parkinson's disease	rs149209622	T	C	T	C	0.1031	0.0488	0.0206	0.0219	14	76090389	0.0672	482730	0.4671	14	76090389	0.0222	3.31803e-06	291	21.5681
Cytidine levels	Parkinson's disease	rs1626645	C	T	C	T	-0.0375	0.0262	0.2373	0.2109	15	101244572	0.0275	468692	0.3422	15	101244572	0.0077	1.01e-06	291	23.7182
Cytidine levels	Parkinson's disease	rs2627384	G	C	G	C	0.0311	-0.0078	0.2999	0.2753	8	3844968	0.0251	468692	0.756	8	3844968	0.0065	1.96399e-06	291	22.8925
Cytidine levels	Parkinson's disease	rs420892	A	G	A	G	0.0279	0.0002	0.5813	0.5417	21	41448852	0.0205	482730	0.9913	21	41448852	0.0061	3.93804e-06	291	20.9194
Cytidine levels	Parkinson's disease	rs56247038	A	G	A	G	0.0332	0.0357	0.2181	0.2106	10	120188320	0.027	468692	0.1861	10	120188320	0.0071	3.434e-06	291	21.8655
Cytidine levels	Parkinson's disease	rs60035741	A	C	A	C	0.0843	0.0088	0.0293	0.0261	7	141688413	0.0717	480593	0.9023	7	141688413	0.018	2.98497e-06	291	21.9336
Cytidine levels	Parkinson's disease	rs66468263	C	T	C	T	0.0858	-0.0846	0.0322	0.0234	12	60712416	0.0953	13655	0.3748	12	60712416	0.0175	9.23996e-07	291	24.038
Cytidine levels	Parkinson's disease	rs747606	C	T	C	T	0.0288	-0.0181	0.4858	0.49	4	30669328	0.0221	468692	0.4142	4	30669328	0.0061	2.74802e-06	291	22.2908
Cytidine levels	Parkinson's disease	rs7918607	C	A	C	A	0.0301	0.001	0.3798	0.3846	10	13571474	0.023	468692	0.9646	10	13571474	0.0064	2.65302e-06	291	22.1194
Cytidine levels	Parkinson's disease	rs79250170	G	A	G	A	0.0921	-0.005	0.0238	0.0312	14	82268455	0.0671	468692	0.9404	14	82268455	0.0201	4.53503e-06	291	20.9955
Oxalate (ethanedioate) levels	Parkinson's disease	rs10013688	T	A	T	A	0.2281	-0.0603	0.9944	0.9881	4	175035261	0.1311	13655	0.6455	4	175035261	0.0416	4.22396e-08	291	30.0652
Oxalate (ethanedioate) levels	Parkinson's disease	rs10129978	C	A	C	A	-0.0794	-0.0524	0.0463	0.0484	14	101246189	0.0559	468692	0.348	14	101246189	0.0145	4.78002e-08	291	29.9851
Oxalate (ethanedioate) levels	Parkinson's disease	rs10182309	C	T	C	T	-0.1169	-0.1235	0.019	0.0235	2	134864143	0.079	469486	0.1183	2	134864143	0.0249	2.70601e-06	291	22.041
Oxalate (ethanedioate) levels	Parkinson's disease	rs1018738	T	C	T	C	-0.0539	0.0178	0.0996	0.0998	1	110478519	0.0328	482730	0.5882	1	110478519	0.0107	4.82203e-07	291	25.3752
Oxalate (ethanedioate) levels	Parkinson's disease	rs1049601	A	G	A	G	-0.1267	0.0573	0.0158	0.032	4	17488346	0.0834	468692	0.4921	4	17488346	0.0269	2.57899e-06	291	22.1845
Oxalate (ethanedioate) levels	Parkinson's disease	rs10507310	G	A	G	A	-0.3294	0.2768	0.0064	0.0114	13	23061906	0.2113	11518	0.1901	13	23061906	0.0533	6.51493e-10	291	38.1938
Oxalate (ethanedioate) levels	Parkinson's disease	rs11035087	G	C	G	C	-0.1712	-0.0122	0.0137	0.0248	11	5025851	0.0611	482730	0.8419	11	5025851	0.0267	1.51001e-10	291	41.1136
Oxalate (ethanedioate) levels	Parkinson's disease	rs111715572	T	C	T	C	-0.3508	0.1035	0.0034	0.0131	10	44331501	0.1639	10639	0.5277	10	44331501	0.0492	1.04496e-12	291	50.8381
Oxalate (ethanedioate) levels	Parkinson's disease	rs111936470	T	C	T	C	-0.1157	-0.0791	0.0175	0.033	10	80120669	0.0666	468692	0.2352	10	80120669	0.0248	2.96203e-06	291	21.7652
Oxalate (ethanedioate) levels	Parkinson's disease	rs112232551	G	T	G	T	-0.1474	-0.0099	0.013	0.0138	6	16882816	0.1161	466555	0.9323	6	16882816	0.0288	3.08099e-07	291	26.1945
Oxalate (ethanedioate) levels	Parkinson's disease	rs112248477	A	T	A	T	-0.1657	-0.21	0.0149	0.011	14	76563661	0.122	468692	0.0851707	14	76563661	0.0309	8.22906e-08	291	28.756
Oxalate (ethanedioate) levels	Parkinson's disease	rs112423197	T	C	T	C	-0.2016	-0.1408	0.0069	0.0112	19	9245764	0.1246	25556	0.2584	19	9245764	0.0387	1.844e-07	291	27.1368
Oxalate (ethanedioate) levels	Parkinson's disease	rs112442170	T	C	T	C	-0.0799	-0.0609	0.04	0.0257	1	168814899	0.0744	468692	0.413	1	168814899	0.0172	3.18398e-06	291	21.5793
Oxalate (ethanedioate) levels	Parkinson's disease	rs112677781	G	A	G	A	-0.0903	-0.0383	0.0346	0.0385	15	68425635	0.0612	468692	0.5317	15	68425635	0.0169	8.44306e-08	291	28.5497
Oxalate (ethanedioate) levels	Parkinson's disease	rs113347481	A	G	A	G	-0.1198	0.0163	0.0249	0.0287	16	1518009	0.0589	482730	0.781601	16	1518009	0.0215	2.53099e-08	291	31.0482
Oxalate (ethanedioate) levels	Parkinson's disease	rs113498618	C	G	C	G	-0.0793	-0.0367	0.0341	0.0328	3	70344019	0.0654	468692	0.5748	3	70344019	0.017	3.26302e-06	291	21.7595
Oxalate (ethanedioate) levels	Parkinson's disease	rs113669818	C	G	C	G	-0.1629	0.0025	0.0124	0.0207	9	130804763	0.0834	470485	0.9762	9	130804763	0.0243	2.07205e-11	291	44.9396
Oxalate (ethanedioate) levels	Parkinson's disease	rs113775752	A	T	A	T	-0.115	-0.1172	0.0232	0.0132	20	44484097	0.0851	482730	0.1684	20	44484097	0.0221	1.88999e-07	291	27.0777
Oxalate (ethanedioate) levels	Parkinson's disease	rs113794425	T	C	T	C	-0.1141	-0.0075	0.0268	0.0183	13	58787298	0.0851	468692	0.93	13	58787298	0.0229	6.06401e-07	291	24.8256
Oxalate (ethanedioate) levels	Parkinson's disease	rs114162640	G	T	G	T	-0.1466	0.0354	0.0147	0.0153	5	155639031	0.0985	468692	0.719399	5	155639031	0.0295	6.70703e-07	291	24.6958
Oxalate (ethanedioate) levels	Parkinson's disease	rs114637089	A	G	A	G	-0.1555	-0.1296	0.0173	0.0272	2	48801442	0.0719	468692	0.0714398	2	48801442	0.0268	6.95392e-09	291	33.666
Oxalate (ethanedioate) levels	Parkinson's disease	rs114819946	T	C	T	C	-0.1502	-0.0122	0.014	0.0148	6	53280644	0.1003	468692	0.9036	6	53280644	0.0279	7.67096e-08	291	28.9822
Oxalate (ethanedioate) levels	Parkinson's disease	rs114849573	T	C	T	C	-0.1484	0.0224	0.0172	0.0183	1	239739472	0.086	468692	0.7946	1	239739472	0.0241	7.45607e-10	291	37.917
Oxalate (ethanedioate) levels	Parkinson's disease	rs114870166	C	A	C	A	-0.0881	-0.0951	0.033	0.0364	4	163051633	0.0628	468692	0.1298	4	163051633	0.0184	1.77599e-06	291	22.9254
Oxalate (ethanedioate) levels	Parkinson's disease	rs114993192	C	G	C	G	-0.1184	-0.151	0.0251	0.0235	3	40222656	0.0752	468692	0.0446303	3	40222656	0.0203	5.45406e-09	291	34.0182
Oxalate (ethanedioate) levels	Parkinson's disease	rs115127458	T	C	T	C	-0.1375	0.1098	0.0207	0.0105	4	100989312	0.1097	468692	0.317	4	100989312	0.0269	3.16804e-07	291	26.1277
Oxalate (ethanedioate) levels	Parkinson's disease	rs115393731	G	T	G	T	-0.127	0.144	0.0184	0.0137	4	151086171	0.1094	466555	0.188	4	151086171	0.0245	2.21998e-07	291	26.8705
Oxalate (ethanedioate) levels	Parkinson's disease	rs115569679	T	C	T	C	-0.122	0.0523	0.019	0.0292	4	94672966	0.0733	468692	0.475501	4	94672966	0.0233	1.58099e-07	291	27.4162
Oxalate (ethanedioate) levels	Parkinson's disease	rs115757213	G	T	G	T	-0.1841	-0.1242	0.0121	0.0119	1	211685549	0.1221	466555	0.3091	1	211685549	0.0285	1.00099e-10	291	41.7271
Oxalate (ethanedioate) levels	Parkinson's disease	rs115889958	G	A	G	A	-0.0898	0.0628	0.0335	0.0403	1	213995747	0.0573	468692	0.2726	1	213995747	0.0186	1.40201e-06	291	23.3092
Oxalate (ethanedioate) levels	Parkinson's disease	rs116023399	C	A	C	A	-0.1142	0.0613	0.0216	0.0225	1	247076012	0.0878	470219	0.4849	1	247076012	0.0241	2.19599e-06	291	22.4542
Oxalate (ethanedioate) levels	Parkinson's disease	rs116278156	T	G	T	G	-0.242	-0.0249	0.0107	0.0207	2	29104237	0.0731	482730	0.733	2	29104237	0.0361	2.17621e-11	291	44.9383
Oxalate (ethanedioate) levels	Parkinson's disease	rs116319294	T	C	T	C	-0.1227	-0.0665	0.0209	0.018	4	71236061	0.0757	482730	0.3791	4	71236061	0.0249	8.15192e-07	291	24.2823
Oxalate (ethanedioate) levels	Parkinson's disease	rs116360706	G	A	G	A	-0.1911	0.223	0.0091	0.0159	14	22200255	0.1252	11518	0.0748997	14	22200255	0.0386	7.28702e-07	291	24.5102
Oxalate (ethanedioate) levels	Parkinson's disease	rs116575409	T	C	T	C	-0.1559	-0.028	0.014	0.0135	4	8446420	0.1023	468692	0.7845	4	8446420	0.0318	9.40806e-07	291	24.0347
Oxalate (ethanedioate) levels	Parkinson's disease	rs116716302	T	C	T	C	-0.1888	-0.1183	0.014	0.0204	2	140681452	0.0852	468692	0.165	2	140681452	0.0319	3.21004e-09	291	35.0286
Oxalate (ethanedioate) levels	Parkinson's disease	rs116768603	G	A	G	A	-0.1459	-0.0521	0.0206	0.0203	3	1348020	0.0831	468692	0.531001	3	1348020	0.0202	4.56352e-13	291	52.1684
Oxalate (ethanedioate) levels	Parkinson's disease	rs116935291	G	A	G	A	-0.0956	-0.0278	0.0308	0.03	10	11955096	0.0714	468692	0.697199	10	11955096	0.0189	3.98602e-07	291	25.5854
Oxalate (ethanedioate) levels	Parkinson's disease	rs116976438	A	C	A	C	-0.1576	0.0307	0.0116	0.0141	10	11140314	0.1013	468692	0.7618	10	11140314	0.0334	2.37301e-06	291	22.2648
Oxalate (ethanedioate) levels	Parkinson's disease	rs116979745	G	A	G	A	-0.1422	-0.0019	0.0125	0.0123	14	92971081	0.1124	468692	0.9866	14	92971081	0.0285	5.89794e-07	291	24.8948
Oxalate (ethanedioate) levels	Parkinson's disease	rs116998553	T	C	T	C	-0.1208	-0.0485	0.0188	0.0242	8	106017811	0.0768	468692	0.527499	8	106017811	0.0238	3.89897e-07	291	25.762
Oxalate (ethanedioate) levels	Parkinson's disease	rs117052016	A	G	A	G	-0.1206	-0.0992	0.0269	0.0289	11	95469891	0.0723	468692	0.1698	11	95469891	0.0214	1.64699e-08	291	31.759
Oxalate (ethanedioate) levels	Parkinson's disease	rs117083731	G	A	G	A	-0.2719	0.1714	0.0035	0.0113	14	58546369	0.1791	11518	0.3387	14	58546369	0.0532	3.23303e-07	291	26.1213
Oxalate (ethanedioate) levels	Parkinson's disease	rs117150307	A	G	A	G	-0.1488	0.105	0.0119	0.0213	8	2999688	0.0816	468692	0.1986	8	2999688	0.0293	3.94503e-07	291	25.7911
Oxalate (ethanedioate) levels	Parkinson's disease	rs117165863	G	A	G	A	-0.2874	-0.0295	0.0056	0.0194	8	38643093	0.0848	468692	0.727699	8	38643093	0.0416	5.12507e-12	291	47.7295
Oxalate (ethanedioate) levels	Parkinson's disease	rs117179365	G	A	G	A	-0.1936	0.0327	0.0089	0.0121	10	86455932	0.1103	468692	0.7666	10	86455932	0.0331	5.02505e-09	291	34.2101
Oxalate (ethanedioate) levels	Parkinson's disease	rs117193023	T	C	T	C	-0.1449	0.0807	0.0165	0.0158	18	5643874	0.0988	468692	0.4143	18	5643874	0.0258	1.90099e-08	291	31.5426
Oxalate (ethanedioate) levels	Parkinson's disease	rs117291780	T	C	T	C	-0.1625	0.0182	0.0189	0.0159	20	56584624	0.0943	468692	0.8472	20	56584624	0.0268	1.30299e-09	291	36.7652
Oxalate (ethanedioate) levels	Parkinson's disease	rs117376254	A	C	A	C	-0.1765	-0.1823	0.0116	0.0081	22	20082165	0.1784	11518	0.3066	22	20082165	0.0335	1.31e-07	291	27.7587
Oxalate (ethanedioate) levels	Parkinson's disease	rs117410936	G	C	G	C	-0.1559	-0.0851	0.0136	0.0165	13	73021361	0.0937	468692	0.364	13	73021361	0.0293	1.068e-07	291	28.3111
Oxalate (ethanedioate) levels	Parkinson's disease	rs117609038	T	C	T	C	-0.1671	0.1357	0.0111	0.01	10	107107851	0.1851	11518	0.4637	10	107107851	0.0316	1.237e-07	291	27.9627
Oxalate (ethanedioate) levels	Parkinson's disease	rs117706177	C	G	C	G	-0.0882	0.0798	0.0263	0.0227	8	14425024	0.0764	468692	0.2963	8	14425024	0.0193	4.714e-06	291	20.8844
Oxalate (ethanedioate) levels	Parkinson's disease	rs117706319	T	C	T	C	-0.1372	-0.063	0.0189	0.0208	10	84391340	0.0813	468692	0.4384	10	84391340	0.0236	5.79602e-09	291	33.7975
Oxalate (ethanedioate) levels	Parkinson's disease	rs117721166	T	C	T	C	-0.0888	-0.0241	0.0436	0.0248	21	28511420	0.0779	468692	0.756901	21	28511420	0.0172	2.49299e-07	291	26.6544
Oxalate (ethanedioate) levels	Parkinson's disease	rs117875166	G	A	G	A	-0.0904	-0.0155	0.0272	0.0315	22	25488051	0.0708	468692	0.8265	22	25488051	0.0197	4.44396e-06	291	21.0574
Oxalate (ethanedioate) levels	Parkinson's disease	rs117911084	C	T	C	T	-0.0969	-0.0908	0.0327	0.0348	12	92370371	0.0631	468692	0.1502	12	92370371	0.0186	1.78398e-07	291	27.1407
Oxalate (ethanedioate) levels	Parkinson's disease	rs117913421	G	A	G	A	-0.2211	0.177	0.0069	0.0085	7	108108752	0.1835	11518	0.3347	7	108108752	0.039	1.41299e-08	291	32.1402
Oxalate (ethanedioate) levels	Parkinson's disease	rs117975477	A	G	A	G	-0.2342	-0.1493	0.0084	0.0146	8	142220196	0.1011	468692	0.1397	8	142220196	0.037	2.52197e-10	291	40.0655
Oxalate (ethanedioate) levels	Parkinson's disease	rs118027537	C	T	C	T	-0.4336	0.0543	0.0034	0.0106	12	16085254	0.1866	11518	0.771101	12	16085254	0.0492	1.22687e-18	291	77.6691
Oxalate (ethanedioate) levels	Parkinson's disease	rs118056633	G	T	G	T	-0.1007	0.0325	0.0283	0.0347	10	134142796	0.0609	468692	0.5933	10	134142796	0.0212	1.97002e-06	291	22.5625
Oxalate (ethanedioate) levels	Parkinson's disease	rs118123320	T	C	T	C	-0.1517	0.0602	0.0123	0.0207	9	120239394	0.0782	468692	0.4413	9	120239394	0.0281	6.93506e-08	291	29.1446
Oxalate (ethanedioate) levels	Parkinson's disease	rs118149586	A	G	A	G	-0.1229	-0.1285	0.0191	0.0175	9	138775250	0.1368	11518	0.3477	9	138775250	0.0246	6.02907e-07	291	24.9594
Oxalate (ethanedioate) levels	Parkinson's disease	rs11904224	C	T	C	T	0.1221	-0.1149	0.9749	0.9778	2	157053249	0.0739	468692	0.12	2	157053249	0.0228	8.192e-08	291	28.6788
Oxalate (ethanedioate) levels	Parkinson's disease	rs11922304	C	T	C	T	-0.162	-0.0816	0.015	0.0229	3	176968359	0.0828	468692	0.3246	3	176968359	0.025	9.72299e-11	291	41.9904
Oxalate (ethanedioate) levels	Parkinson's disease	rs12196807	C	T	C	T	-0.211	0.0164	0.0085	0.0148	6	54554155	0.082	482730	0.8415	6	54554155	0.0369	1.07599e-08	291	32.6973
Oxalate (ethanedioate) levels	Parkinson's disease	rs12214518	G	A	G	A	-0.1032	0.0291	0.0303	0.0331	6	153620833	0.0641	468692	0.6494	6	153620833	0.0194	1.09999e-07	291	28.298
Oxalate (ethanedioate) levels	Parkinson's disease	rs12406251	T	C	T	C	-0.081	0.0537	0.04	0.0392	1	187068487	0.0624	468692	0.3894	1	187068487	0.0176	4.15002e-06	291	21.1809
Oxalate (ethanedioate) levels	Parkinson's disease	rs12419461	A	G	A	G	-0.1329	-0.0419	0.0191	0.0182	11	44796518	0.0925	468692	0.6506	11	44796518	0.0262	3.96004e-07	291	25.7304
Oxalate (ethanedioate) levels	Parkinson's disease	rs12454633	A	G	A	G	-0.1165	-0.1235	0.0202	0.0135	18	40494893	0.1043	469486	0.2364	18	40494893	0.0212	4.138e-08	291	30.1981
Oxalate (ethanedioate) levels	Parkinson's disease	rs12919422	A	G	A	G	-0.1249	-0.0201	0.0184	0.0185	16	3752103	0.1552	11518	0.8971	16	3752103	0.0259	1.36201e-06	291	23.2555
Oxalate (ethanedioate) levels	Parkinson's disease	rs13106120	A	G	A	G	-0.1038	-0.0691	0.0236	0.0286	4	177576243	0.0809	468692	0.393	4	177576243	0.0212	1.014e-06	291	23.973
Oxalate (ethanedioate) levels	Parkinson's disease	rs138187811	G	A	G	A	-0.2065	-0.0381	0.006	0.0103	14	33589265	0.1804	10580	0.8327	14	33589265	0.0442	2.96797e-06	291	21.8271
Oxalate (ethanedioate) levels	Parkinson's disease	rs138873002	A	G	A	G	-0.1421	0.0876	0.0177	0.015	15	99591999	0.1039	466555	0.399	15	99591999	0.0263	6.40501e-08	291	29.1929
Oxalate (ethanedioate) levels	Parkinson's disease	rs139013298	G	C	G	C	-0.2928	0.0419	0.0056	0.0154	9	109818712	0.0975	468692	0.6675	9	109818712	0.0417	2.09894e-12	291	49.3026
Oxalate (ethanedioate) levels	Parkinson's disease	rs139030699	C	G	C	G	-0.1884	-0.0186	0.0111	0.0154	5	141074377	0.0832	479655	0.8234	5	141074377	0.0335	1.84901e-08	291	31.628
Oxalate (ethanedioate) levels	Parkinson's disease	rs139414713	G	A	G	A	-0.2038	0.1655	0.0056	0.0085	16	31256628	0.1206	25556	0.1701	16	31256628	0.0442	4.08103e-06	291	21.26
Oxalate (ethanedioate) levels	Parkinson's disease	rs139561734	C	T	C	T	-0.117	0.0078	0.0246	0.0273	1	69194911	0.0719	468692	0.9134	1	69194911	0.0199	4.26403e-09	291	34.5673
Oxalate (ethanedioate) levels	Parkinson's disease	rs139681582	G	C	G	C	-0.2353	-0.1632	0.0082	0.0181	16	88815616	0.1126	15182	0.1472	16	88815616	0.0388	1.34999e-09	291	36.7773
Oxalate (ethanedioate) levels	Parkinson's disease	rs139740085	T	C	T	C	-0.1051	0.1572	0.0241	0.017	7	132159229	0.1003	466555	0.1172	7	132159229	0.0211	6.38705e-07	291	24.8108
Oxalate (ethanedioate) levels	Parkinson's disease	rs139753692	G	A	G	A	-0.1759	0.2164	0.0069	0.0086	13	23613747	0.187	11518	0.2473	13	23613747	0.0382	4.21697e-06	291	21.2034
Oxalate (ethanedioate) levels	Parkinson's disease	rs139991506	G	T	G	T	-0.3833	-0.0764	0.0034	0.0095	9	23704505	0.1873	11518	0.6834	9	23704505	0.0495	9.83558e-15	291	59.9608
Oxalate (ethanedioate) levels	Parkinson's disease	rs1399998	C	T	C	T	-0.4102	0.2549	0.0034	0.0185	16	27163332	0.1489	11518	0.08686	16	27163332	0.0494	1.00092e-16	291	68.9505
Oxalate (ethanedioate) levels	Parkinson's disease	rs140124886	C	G	C	G	-0.0823	0.0233	0.0359	0.0375	6	73983291	0.0609	468692	0.7021	6	73983291	0.0178	3.92004e-06	291	21.3776
Oxalate (ethanedioate) levels	Parkinson's disease	rs140259912	C	T	C	T	-0.1954	-0.068	0.0092	0.0102	4	66438444	0.1781	11518	0.7027	4	66438444	0.035	2.45002e-08	291	31.1683
Oxalate (ethanedioate) levels	Parkinson's disease	rs140407951	A	C	A	C	-0.157	-0.1235	0.0246	0.0182	7	11760783	0.0937	468692	0.1874	7	11760783	0.0221	1.21507e-12	291	50.4678
Oxalate (ethanedioate) levels	Parkinson's disease	rs140528645	A	C	A	C	-0.133	-0.0785	0.0141	0.0161	12	33559597	0.0933	27693	0.4002	12	33559597	0.0281	2.23702e-06	291	22.4022
Oxalate (ethanedioate) levels	Parkinson's disease	rs140589682	A	G	A	G	-0.1857	-0.2324	0.0147	0.0145	8	72845531	0.1016	468692	0.0222101	8	72845531	0.0317	4.43496e-09	291	34.3167
Oxalate (ethanedioate) levels	Parkinson's disease	rs140589732	T	G	T	G	-0.1125	-0.056	0.0195	0.0283	4	24631475	0.0757	468692	0.459701	4	24631475	0.0245	4.39299e-06	291	21.085
Oxalate (ethanedioate) levels	Parkinson's disease	rs140654618	C	T	C	T	-0.1561	-0.0574	0.0118	0.0209	3	65227993	0.0844	468692	0.4962	3	65227993	0.0313	5.86206e-07	291	24.8724
Oxalate (ethanedioate) levels	Parkinson's disease	rs140756682	C	T	C	T	-0.1684	-0.2691	0.0129	0.0089	5	134354919	0.1374	25556	0.0501395	5	134354919	0.0298	1.59801e-08	291	31.9339
Oxalate (ethanedioate) levels	Parkinson's disease	rs140803120	C	G	C	G	-0.2529	0.1732	0.0035	0.0155	2	197264369	0.1402	11518	0.2165	2	197264369	0.0542	3.02998e-06	291	21.772
Oxalate (ethanedioate) levels	Parkinson's disease	rs141109644	G	T	G	T	-0.1302	0.0284	0.019	0.0181	3	196034184	0.0902	468692	0.7526	3	196034184	0.0248	1.47401e-07	291	27.5625
Oxalate (ethanedioate) levels	Parkinson's disease	rs141324866	T	G	T	G	-0.1034	-0.0649	0.0302	0.0312	16	7132369	0.0661	468692	0.326	16	7132369	0.0207	5.86098e-07	291	24.9517
Oxalate (ethanedioate) levels	Parkinson's disease	rs141492838	A	G	A	G	-0.1688	0.0363	0.0104	0.0114	12	41031069	0.1131	468692	0.7485	12	41031069	0.0322	1.61002e-07	291	27.481
Oxalate (ethanedioate) levels	Parkinson's disease	rs141511451	A	G	A	G	-0.1785	0.0255	0.0082	0.0124	5	4678027	0.1045	468692	0.8069	5	4678027	0.0383	3.14898e-06	291	21.721
Oxalate (ethanedioate) levels	Parkinson's disease	rs141568393	G	A	G	A	-0.2013	-0.0734	0.0107	0.0107	16	22944021	0.1346	466555	0.5856	16	22944021	0.0319	2.85397e-10	291	39.8205
Oxalate (ethanedioate) levels	Parkinson's disease	rs142008161	T	A	T	A	-0.2736	-0.0427	0.0057	0.0098	17	56484544	0.095	482730	0.6526	17	56484544	0.0414	3.87525e-11	291	43.6749
Oxalate (ethanedioate) levels	Parkinson's disease	rs142115528	A	C	A	C	-0.1363	-0.0833	0.0163	0.0226	5	1827772	0.0821	468692	0.3102	5	1827772	0.026	1.51901e-07	291	27.4818
Oxalate (ethanedioate) levels	Parkinson's disease	rs142213803	A	G	A	G	-0.2563	-0.3303	0.0056	0.0099	21	37764130	0.1777	11518	0.0631001	21	37764130	0.0418	8.81495e-10	291	37.5963
Oxalate (ethanedioate) levels	Parkinson's disease	rs142597795	A	G	A	G	-0.1274	-0.1098	0.019	0.0237	19	57759443	0.0651	482730	0.0914892	19	57759443	0.0247	2.45499e-07	291	26.6039
Oxalate (ethanedioate) levels	Parkinson's disease	rs142625039	C	T	C	T	-0.2357	-0.0062	0.0068	0.0124	10	95041087	0.1036	27693	0.9523	10	95041087	0.0413	1.193e-08	291	32.5701
Oxalate (ethanedioate) levels	Parkinson's disease	rs142824563	T	A	T	A	-0.1934	0.0897	0.0142	0.0277	3	47360331	0.0579	482730	0.1212	3	47360331	0.0308	3.43598e-10	291	39.4286
Oxalate (ethanedioate) levels	Parkinson's disease	rs142970317	T	C	T	C	-0.2022	0.0126	0.0116	0.0132	4	95703393	0.1236	13655	0.9187	4	95703393	0.0262	1.16305e-14	291	59.5607
Oxalate (ethanedioate) levels	Parkinson's disease	rs143065712	G	A	G	A	-0.1553	-0.0344	0.0139	0.0175	12	86450455	0.0955	468692	0.718399	12	86450455	0.0278	2.23599e-08	291	31.2071
Oxalate (ethanedioate) levels	Parkinson's disease	rs143142132	T	C	T	C	-0.3961	0.1336	0.0034	0.0187	7	12082686	0.1478	11518	0.3659	7	12082686	0.0493	9.59401e-16	291	64.5529
Oxalate (ethanedioate) levels	Parkinson's disease	rs143431590	G	C	G	C	-0.1521	-0.1777	0.0128	0.0168	2	85432054	0.1021	471013	0.0817109	2	85432054	0.031	9.03504e-07	291	24.0733
Oxalate (ethanedioate) levels	Parkinson's disease	rs143519306	G	A	G	A	-0.1945	0.1526	0.0113	0.0146	20	21244510	0.1314	11518	0.2455	20	21244510	0.0297	5.70427e-11	291	42.8871
Oxalate (ethanedioate) levels	Parkinson's disease	rs144118346	A	G	A	G	-0.1426	-0.1812	0.0139	0.0134	4	125870957	0.1032	468692	0.0791899	4	125870957	0.0279	3.36698e-07	291	26.1235
Oxalate (ethanedioate) levels	Parkinson's disease	rs144179502	T	C	T	C	-0.1482	0.1217	0.0118	0.0136	2	106133376	0.1438	11518	0.3973	2	106133376	0.0318	3.17497e-06	291	21.7191
Oxalate (ethanedioate) levels	Parkinson's disease	rs144311111	T	C	T	C	-0.1575	0.1225	0.0108	0.0078	21	43140837	0.2053	11518	0.5509	21	43140837	0.0328	1.57801e-06	291	23.0576
Oxalate (ethanedioate) levels	Parkinson's disease	rs144580260	A	T	A	T	-0.2359	-0.0733	0.0092	0.0153	7	48052891	0.1128	466555	0.515901	7	48052891	0.0331	1.02802e-12	291	50.7925
Oxalate (ethanedioate) levels	Parkinson's disease	rs144664612	A	C	A	C	-0.0919	-0.1013	0.0308	0.0183	5	129793699	0.0964	470485	0.2932	5	129793699	0.0194	2.13398e-06	291	22.4402
Oxalate (ethanedioate) levels	Parkinson's disease	rs144778988	T	C	T	C	-0.1215	-0.0209	0.0193	0.0131	7	148736962	0.1101	468692	0.8493	7	148736962	0.0242	4.93901e-07	291	25.207
Oxalate (ethanedioate) levels	Parkinson's disease	rs144945560	A	G	A	G	-0.0652	0.0009	0.0516	0.0383	3	29078434	0.0592	468692	0.9875	3	29078434	0.0135	1.26e-06	291	23.3253
Oxalate (ethanedioate) levels	Parkinson's disease	rs145119123	T	G	T	G	-0.1223	-0.0266	0.0258	0.0193	13	108479750	0.0864	468692	0.7586	13	108479750	0.0213	1.01801e-08	291	32.9681
Oxalate (ethanedioate) levels	Parkinson's disease	rs145166052	A	G	A	G	-0.1076	-0.0054	0.024	0.017	1	9007132	0.0829	482730	0.9483	1	9007132	0.0227	2.064e-06	291	22.4684
Oxalate (ethanedioate) levels	Parkinson's disease	rs145212527	G	T	G	T	-0.0764	0.0264	0.0379	0.0383	3	13638181	0.0499	482730	0.597301	3	13638181	0.0154	6.85204e-07	291	24.6119
Oxalate (ethanedioate) levels	Parkinson's disease	rs145489384	G	C	G	C	-0.1382	-0.387	0.025	0.0173	5	92700914	0.097	468692	6.59599e-05	5	92700914	0.0203	1.02707e-11	291	46.3473
Oxalate (ethanedioate) levels	Parkinson's disease	rs145672203	A	T	A	T	-0.2595	-0.0952	0.0055	0.0185	8	92904580	0.0984	468692	0.3333	8	92904580	0.0449	7.51502e-09	291	33.4027
Oxalate (ethanedioate) levels	Parkinson's disease	rs145684027	G	A	G	A	-0.1046	-0.1331	0.0308	0.0281	3	51310899	0.0622	482730	0.0324698	3	51310899	0.0204	2.90998e-07	291	26.2908
Oxalate (ethanedioate) levels	Parkinson's disease	rs145837591	C	T	C	T	-0.2716	0.2386	0.0035	0.0101	6	37634363	0.1765	11518	0.1765	6	37634363	0.0534	3.75396e-07	291	25.8688
Oxalate (ethanedioate) levels	Parkinson's disease	rs146081669	G	T	G	T	-0.1793	0.0349	0.0107	0.0187	18	68195075	0.0878	468692	0.6909	18	68195075	0.0328	4.72803e-08	291	29.8822
Oxalate (ethanedioate) levels	Parkinson's disease	rs146420055	A	G	A	G	-0.2031	-0.2667	0.0139	0.0082	12	124527362	0.1423	25556	0.0608906	12	124527362	0.035	6.66101e-09	291	33.6732
Oxalate (ethanedioate) levels	Parkinson's disease	rs146476228	C	T	C	T	-0.1438	-0.0116	0.0154	0.0143	11	61921020	0.0914	482730	0.8989	11	61921020	0.0251	9.53608e-09	291	32.8224
Oxalate (ethanedioate) levels	Parkinson's disease	rs146494453	T	G	T	G	-0.1456	0.0418	0.0154	0.0171	7	115062414	0.0914	468692	0.6478	7	115062414	0.0267	4.94402e-08	291	29.7372
Oxalate (ethanedioate) levels	Parkinson's disease	rs146523699	T	C	T	C	-0.1369	-0.2864	0.0125	0.0141	12	89719340	0.1036	469220	0.00570703	12	89719340	0.0296	3.85301e-06	291	21.3906
Oxalate (ethanedioate) levels	Parkinson's disease	rs146591438	T	C	T	C	-0.1873	0.0664	0.008	0.0108	1	63032745	0.173	11518	0.7013	1	63032745	0.0405	3.661e-06	291	21.3878
Oxalate (ethanedioate) levels	Parkinson's disease	rs146783469	G	A	G	A	-0.4024	-0.0049	0.0034	0.0122	14	60859899	0.085	482730	0.9536	14	60859899	0.0495	4.47301e-16	291	66.0854
Oxalate (ethanedioate) levels	Parkinson's disease	rs146787559	A	G	A	G	-0.1684	-0.2583	0.0136	0.0132	1	112263007	0.1806	13311	0.1526	1	112263007	0.0265	1.93901e-10	291	40.3824
Oxalate (ethanedioate) levels	Parkinson's disease	rs146807691	A	G	A	G	-0.1667	-0.1169	0.0127	0.0138	10	129313646	0.1038	468692	0.2603	10	129313646	0.0299	2.386e-08	291	31.0834
Oxalate (ethanedioate) levels	Parkinson's disease	rs146808481	G	C	G	C	-0.1115	0.1605	0.0261	0.0154	1	22052453	0.093	471013	0.0843898	1	22052453	0.0202	3.18801e-08	291	30.4682
Oxalate (ethanedioate) levels	Parkinson's disease	rs146857350	A	T	A	T	-0.2846	0.1209	0.0066	0.0116	6	112518469	0.1137	467349	0.2876	6	112518469	0.0297	9.47327e-22	291	91.8241
Oxalate (ethanedioate) levels	Parkinson's disease	rs146943768	C	A	C	A	-0.1072	0.0348	0.0211	0.0215	15	38798551	0.0793	468692	0.660999	15	38798551	0.0209	2.929e-07	291	26.3086
Oxalate (ethanedioate) levels	Parkinson's disease	rs147112170	T	C	T	C	-0.174	-0.14	0.0209	0.0142	4	45199939	0.086	482730	0.1037	4	45199939	0.0265	5.16535e-11	291	43.1129
Oxalate (ethanedioate) levels	Parkinson's disease	rs147277444	A	G	A	G	-0.236	0.0401	0.0056	0.0188	6	78044289	0.1338	11518	0.7643	6	78044289	0.0438	6.92405e-08	291	29.0319
Oxalate (ethanedioate) levels	Parkinson's disease	rs147393151	T	C	T	C	-0.1865	-0.0799	0.0069	0.0183	4	138234060	0.0943	468692	0.3967	4	138234060	0.0379	8.51805e-07	291	24.2147
Oxalate (ethanedioate) levels	Parkinson's disease	rs147412044	T	C	T	C	-0.4158	0.0361	0.0034	0.0123	1	167758303	0.1383	13655	0.7942	1	167758303	0.0495	4.67735e-17	291	70.56
Oxalate (ethanedioate) levels	Parkinson's disease	rs147431517	A	G	A	G	-0.2703	-0.0211	0.0035	0.0108	22	33275531	0.152	11518	0.8895	22	33275531	0.0544	6.81805e-07	291	24.6885
Oxalate (ethanedioate) levels	Parkinson's disease	rs147589962	C	T	C	T	-0.1728	-0.1615	0.0121	0.0227	2	185869804	0.0876	466555	0.0652304	2	185869804	0.0278	5.12401e-10	291	38.6365
Oxalate (ethanedioate) levels	Parkinson's disease	rs147630371	C	T	C	T	-0.168	-0.1481	0.0106	0.0176	5	66592919	0.1037	468692	0.1533	5	66592919	0.0333	4.59103e-07	291	25.4525
Oxalate (ethanedioate) levels	Parkinson's disease	rs147668310	A	G	A	G	-0.1318	-0.1533	0.0168	0.016	1	32364824	0.114	467554	0.1786	1	32364824	0.0222	2.72603e-09	291	35.2472
Oxalate (ethanedioate) levels	Parkinson's disease	rs147668949	A	G	A	G	-0.4252	-0.0812	0.0034	0.0143	21	28314693	0.0933	468692	0.3843	21	28314693	0.0495	8.47618e-18	291	73.7864
Oxalate (ethanedioate) levels	Parkinson's disease	rs147687023	A	G	A	G	-0.0945	-0.0008	0.0289	0.0186	21	18216401	0.0893	468692	0.9929	21	18216401	0.0173	5.02898e-08	291	29.8381
Oxalate (ethanedioate) levels	Parkinson's disease	rs147783727	A	G	A	G	-0.1421	0.012	0.015	0.0127	11	117853327	0.1124	468692	0.9149	11	117853327	0.0277	2.86497e-07	291	26.3165
Oxalate (ethanedioate) levels	Parkinson's disease	rs147790686	C	G	C	G	-0.116	0.0808	0.0297	0.0256	12	100875489	0.0782	468692	0.3018	12	100875489	0.0215	6.95793e-08	291	29.1098
Oxalate (ethanedioate) levels	Parkinson's disease	rs147943553	A	C	A	C	-0.0766	-0.0903	0.0398	0.0289	2	176046363	0.0774	468692	0.2434	2	176046363	0.0163	2.43103e-06	291	22.0842
Oxalate (ethanedioate) levels	Parkinson's disease	rs147990088	T	C	T	C	-0.2187	0.0346	0.0056	0.0162	5	55613500	0.1806	12046	0.8482	5	55613500	0.0435	5.03095e-07	291	25.2766
Oxalate (ethanedioate) levels	Parkinson's disease	rs148196008	A	C	A	C	-0.247	0.0785	0.0056	0.0125	2	142357586	0.1055	468692	0.4569	2	142357586	0.0428	8.06696e-09	291	33.3048
Oxalate (ethanedioate) levels	Parkinson's disease	rs148256401	G	T	G	T	-0.2631	-0.1123	0.0035	0.0133	1	56497852	0.1036	468692	0.2784	1	56497852	0.0545	1.39601e-06	291	23.305
Oxalate (ethanedioate) levels	Parkinson's disease	rs148405405	G	A	G	A	-0.3097	0.0139	0.0085	0.012	6	152621955	0.0937	482730	0.8819	6	152621955	0.0347	4.04017e-19	291	79.6569
Oxalate (ethanedioate) levels	Parkinson's disease	rs148406824	T	C	T	C	-0.1544	0.0144	0.0123	0.0147	11	87623292	0.0968	469486	0.8816	11	87623292	0.0327	2.30999e-06	291	22.2946
Oxalate (ethanedioate) levels	Parkinson's disease	rs148565219	G	A	G	A	-0.1489	-0.0089	0.0121	0.0206	2	207591443	0.0673	482730	0.8949	2	207591443	0.0321	3.41798e-06	291	21.5169
Oxalate (ethanedioate) levels	Parkinson's disease	rs149019719	A	G	A	G	-0.3655	0.0132	0.0034	0.0097	10	107319463	0.1532	11518	0.9315	10	107319463	0.0493	1.25603e-13	291	54.9643
Oxalate (ethanedioate) levels	Parkinson's disease	rs149080068	G	C	G	C	-0.2741	0.2095	0.0055	0.0073	6	90062316	0.1946	11518	0.2817	6	90062316	0.0435	2.97201e-10	291	39.7045
Oxalate (ethanedioate) levels	Parkinson's disease	rs149088714	A	G	A	G	-0.1584	0.1281	0.0105	0.0162	6	42863232	0.079	481936	0.105	6	42863232	0.0306	2.16401e-07	291	26.7958
Oxalate (ethanedioate) levels	Parkinson's disease	rs149242293	C	T	C	T	-0.0848	-0.0211	0.0437	0.0337	6	149790085	0.0659	471013	0.7486	6	149790085	0.0158	7.16902e-08	291	28.8056
Oxalate (ethanedioate) levels	Parkinson's disease	rs149277200	G	T	G	T	-0.228	-0.1447	0.0092	0.0114	3	184405033	0.1241	25556	0.2435	3	184405033	0.0333	7.71792e-12	291	46.8793
Oxalate (ethanedioate) levels	Parkinson's disease	rs149424092	T	A	T	A	-0.184	-0.0075	0.0109	0.0125	1	216851694	0.1506	11518	0.9603	1	216851694	0.0353	1.874e-07	291	27.1698
Oxalate (ethanedioate) levels	Parkinson's disease	rs149442674	G	A	G	A	-0.134	-0.0147	0.0209	0.0179	1	55290350	0.0793	482730	0.8525	1	55290350	0.0224	2.16701e-09	291	35.786
Oxalate (ethanedioate) levels	Parkinson's disease	rs149794733	A	G	A	G	-0.1291	-0.1134	0.0232	0.0183	3	47810640	0.0702	482730	0.106	3	47810640	0.0265	1.09799e-06	291	23.7334
Oxalate (ethanedioate) levels	Parkinson's disease	rs149916500	T	G	T	G	-0.1764	-0.242	0.0096	0.0101	13	68532761	0.1684	11518	0.1508	13	68532761	0.034	2.06001e-07	291	26.9178
Oxalate (ethanedioate) levels	Parkinson's disease	rs150077419	A	G	A	G	-0.173	-0.236	0.0092	0.0107	2	75735863	0.162	11518	0.1452	2	75735863	0.0343	4.492e-07	291	25.4392
Oxalate (ethanedioate) levels	Parkinson's disease	rs150193624	G	A	G	A	-0.2063	-0.1095	0.0056	0.0136	22	49709495	0.158	10639	0.4883	22	49709495	0.0439	2.61601e-06	291	22.0836
Oxalate (ethanedioate) levels	Parkinson's disease	rs150454290	A	G	A	G	-0.1837	0.1651	0.0087	0.0109	5	32552566	0.1045	468692	0.114	5	32552566	0.035	1.51001e-07	291	27.5475
Oxalate (ethanedioate) levels	Parkinson's disease	rs150521029	T	A	T	A	-0.2266	-0.0692	0.0056	0.0123	1	238012007	0.1116	466555	0.5352	1	238012007	0.0434	1.84098e-07	291	27.2609
Oxalate (ethanedioate) levels	Parkinson's disease	rs150548187	A	C	A	C	-0.1621	-0.0011	0.0104	0.0116	15	87799696	0.1339	13655	0.9935	15	87799696	0.0322	4.62903e-07	291	25.3428
Oxalate (ethanedioate) levels	Parkinson's disease	rs150569806	C	T	C	T	-0.1381	0.1133	0.0119	0.0146	10	34561441	0.1007	468692	0.2605	10	34561441	0.0288	1.65798e-06	291	22.9934
Oxalate (ethanedioate) levels	Parkinson's disease	rs150674662	A	G	A	G	-0.1837	-0.0035	0.0139	0.0153	2	122911880	0.0997	468692	0.9722	2	122911880	0.0263	2.80996e-12	291	48.7873
Oxalate (ethanedioate) levels	Parkinson's disease	rs150766233	T	G	T	G	-0.2087	-0.1144	0.0069	0.0094	5	16049343	0.1668	11518	0.4928	5	16049343	0.0393	1.12899e-07	291	28.2007
Oxalate (ethanedioate) levels	Parkinson's disease	rs150868792	T	C	T	C	-0.1356	-0.0647	0.0139	0.0119	3	152085279	0.1315	13655	0.622499	3	152085279	0.0281	1.37401e-06	291	23.2866
Oxalate (ethanedioate) levels	Parkinson's disease	rs151167122	C	T	C	T	-0.168	-0.082	0.0086	0.0174	7	78435276	0.0918	468692	0.3717	7	78435276	0.0362	3.42302e-06	291	21.5378
Oxalate (ethanedioate) levels	Parkinson's disease	rs151183648	T	G	T	G	-0.1652	0.1667	0.0146	0.0124	1	197662801	0.0938	480593	0.0755997	1	197662801	0.032	2.45098e-07	291	26.6514
Oxalate (ethanedioate) levels	Parkinson's disease	rs1536089	A	G	A	G	-0.268	-0.2463	0.0085	0.0248	10	131872262	0.1403	11518	0.0791207	10	131872262	0.0366	2.41602e-13	291	53.6176
Oxalate (ethanedioate) levels	Parkinson's disease	rs16903027	T	C	T	C	-0.1192	-0.1641	0.0174	0.0207	5	14026741	0.0836	468692	0.0498299	5	14026741	0.0251	2.088e-06	291	22.553
Oxalate (ethanedioate) levels	Parkinson's disease	rs17027464	A	T	A	T	-0.0597	0.0464	0.1027	0.0858	2	41546342	0.0413	468692	0.2615	2	41546342	0.0113	1.309e-07	291	27.9121
Oxalate (ethanedioate) levels	Parkinson's disease	rs17137998	A	C	A	C	-0.1572	0.0359	0.0152	0.0176	11	79001449	0.0927	468692	0.697999	11	79001449	0.0276	1.28399e-08	291	32.4405
Oxalate (ethanedioate) levels	Parkinson's disease	rs17189086	A	G	A	G	-0.2082	-0.0271	0.0055	0.0078	8	73777045	0.173	13311	0.8754	8	73777045	0.0447	3.182e-06	291	21.6943
Oxalate (ethanedioate) levels	Parkinson's disease	rs181082288	G	A	G	A	-0.0917	0.0736	0.0302	0.0183	5	166749098	0.0972	468692	0.4487	5	166749098	0.019	1.49799e-06	291	23.2933
Oxalate (ethanedioate) levels	Parkinson's disease	rs184378705	A	C	A	C	-0.3054	-0.1231	0.0035	0.0119	4	78972968	0.1104	468692	0.2648	4	78972968	0.054	1.508e-08	291	31.9853
Oxalate (ethanedioate) levels	Parkinson's disease	rs184700794	G	T	G	T	-0.2408	0.3791	0.0056	0.0108	9	109306308	0.1548	11518	0.01431	9	109306308	0.0438	3.91498e-08	291	30.2249
Oxalate (ethanedioate) levels	Parkinson's disease	rs186462816	T	G	T	G	-0.1443	0.0787	0.0132	0.0129	7	7432113	0.1553	11518	0.6125	7	7432113	0.03	1.49799e-06	291	23.1361
Oxalate (ethanedioate) levels	Parkinson's disease	rs1868927	A	T	A	T	-0.1823	0.0928	0.0101	0.015	2	187775533	0.1168	13655	0.4272	2	187775533	0.0326	2.25502e-08	291	31.2707
Oxalate (ethanedioate) levels	Parkinson's disease	rs186974323	G	T	G	T	-0.279	-0.2871	0.0056	0.0167	6	891483	0.0998	468692	0.00402698	6	891483	0.0417	2.21411e-11	291	44.7648
Oxalate (ethanedioate) levels	Parkinson's disease	rs188486723	G	C	G	C	-0.1522	0.0524	0.013	0.0121	10	56417800	0.1744	11518	0.763999	10	56417800	0.0331	4.132e-06	291	21.1433
Oxalate (ethanedioate) levels	Parkinson's disease	rs188491119	C	T	C	T	-0.1798	0.1161	0.0069	0.0073	4	168786377	0.1812	11518	0.5218	4	168786377	0.0384	2.81203e-06	291	21.9239
Oxalate (ethanedioate) levels	Parkinson's disease	rs189379029	A	C	A	C	-0.1944	0.1982	0.0091	0.0157	3	5302061	0.2083	11518	0.3413	3	5302061	0.0395	8.60994e-07	291	24.2213
Oxalate (ethanedioate) levels	Parkinson's disease	rs190279780	A	G	A	G	-0.1971	-0.0126	0.0138	0.0118	9	8949161	0.1108	468692	0.9094	9	8949161	0.0269	2.41991e-13	291	53.6869
Oxalate (ethanedioate) levels	Parkinson's disease	rs190324195	A	G	A	G	-0.1346	-0.1317	0.0139	0.0139	12	96622075	0.1004	468692	0.1893	12	96622075	0.028	1.46801e-06	291	23.1086
Oxalate (ethanedioate) levels	Parkinson's disease	rs190355005	T	C	T	C	-0.1401	-0.0243	0.0175	0.0167	22	21426173	0.0985	468692	0.8052	22	21426173	0.0243	8.21391e-09	291	33.2402
Oxalate (ethanedioate) levels	Parkinson's disease	rs192722072	T	G	T	G	-0.2643	-0.2594	0.0068	0.0098	4	43133059	0.1583	11518	0.1014	4	43133059	0.0434	1.13e-09	291	37.0864
Oxalate (ethanedioate) levels	Parkinson's disease	rs2002823	A	G	A	G	-0.2121	-0.1079	0.007	0.0134	1	201541591	0.107	468692	0.3133	1	201541591	0.0364	5.62095e-09	291	33.953
Oxalate (ethanedioate) levels	Parkinson's disease	rs2069626	G	A	G	A	-0.162	-0.1007	0.0137	0.0132	5	131410779	0.0913	480593	0.2701	5	131410779	0.034	1.942e-06	291	22.7024
Oxalate (ethanedioate) levels	Parkinson's disease	rs2188683	G	A	G	A	0.1792	0.0188	0.9919	0.9861	7	89373999	0.1041	468692	0.8566	7	89373999	0.0392	4.98402e-06	291	20.898
Oxalate (ethanedioate) levels	Parkinson's disease	rs2450614	A	G	A	G	0.1845	0.1117	0.993	0.9894	8	18680735	0.1594	11518	0.483499	8	18680735	0.0376	9.52094e-07	291	24.0778
Oxalate (ethanedioate) levels	Parkinson's disease	rs28517861	T	A	T	A	-0.1977	-0.0504	0.0087	0.0054	1	150987150	0.1415	25556	0.721499	1	150987150	0.0349	1.45902e-08	291	32.0895
Oxalate (ethanedioate) levels	Parkinson's disease	rs28665565	T	C	T	C	-0.1215	0.015	0.0185	0.0165	4	178228999	0.0982	470485	0.8788	4	178228999	0.0253	1.6e-06	291	23.0628
Oxalate (ethanedioate) levels	Parkinson's disease	rs28705153	T	C	T	C	-0.1102	0.073	0.0248	0.0261	9	10328041	0.0682	468692	0.2847	9	10328041	0.0218	4.08498e-07	291	25.5535
Oxalate (ethanedioate) levels	Parkinson's disease	rs28735184	C	T	C	T	-0.2747	-0.0491	0.0069	0.0132	9	98255438	0.0805	481936	0.5423	9	98255438	0.0372	1.59184e-13	291	54.5295
Oxalate (ethanedioate) levels	Parkinson's disease	rs28753202	T	G	T	G	-0.2253	0.143	0.0087	0.0124	18	4526978	0.189	11518	0.4493	18	4526978	0.0409	3.69496e-08	291	30.3442
Oxalate (ethanedioate) levels	Parkinson's disease	rs2892923	C	T	C	T	-0.0774	0.1816	0.0359	0.0327	2	165438473	0.0638	470485	0.00439896	2	165438473	0.0169	4.93503e-06	291	20.9753
Oxalate (ethanedioate) levels	Parkinson's disease	rs305647	T	C	T	C	0.1185	0.056	0.967	0.9738	5	83656329	0.072	468692	0.437	5	83656329	0.0187	2.58101e-10	291	40.1563
Oxalate (ethanedioate) levels	Parkinson's disease	rs34045881	T	C	T	C	-0.2045	-0.0649	0.0174	0.0163	9	73787103	0.0925	468692	0.4831	9	73787103	0.0272	5.02343e-14	291	56.5261
Oxalate (ethanedioate) levels	Parkinson's disease	rs34774664	C	G	C	G	-0.0804	-0.0002	0.0471	0.0592	7	4487448	0.0494	468692	0.9962	7	4487448	0.0158	3.50502e-07	291	25.8939
Oxalate (ethanedioate) levels	Parkinson's disease	rs34914059	C	A	C	A	-0.1115	0.0149	0.0206	0.0438	9	120166309	0.0595	468692	0.8019	9	120166309	0.0231	1.35101e-06	291	23.2984
Oxalate (ethanedioate) levels	Parkinson's disease	rs35170539	A	C	A	C	-0.0595	-0.0164	0.1368	0.1518	3	96314015	0.0312	468692	0.5995	3	96314015	0.0091	5.64417e-11	291	42.7515
Oxalate (ethanedioate) levels	Parkinson's disease	rs35772949	A	G	A	G	-0.1244	0.0071	0.0191	0.0311	6	42971843	0.0568	482730	0.8999	6	42971843	0.0246	4.10299e-07	291	25.5723
Oxalate (ethanedioate) levels	Parkinson's disease	rs36793	T	C	T	C	0.1508	-0.042	0.986	0.988	5	109328537	0.11	468692	0.702301	5	109328537	0.0321	2.65699e-06	291	22.0695
Oxalate (ethanedioate) levels	Parkinson's disease	rs369632734	T	G	T	G	-0.1114	0.0841	0.0215	0.016	12	30976461	0.0873	468692	0.3353	12	30976461	0.0239	3.07702e-06	291	21.7257
Oxalate (ethanedioate) levels	Parkinson's disease	rs376404777	A	G	A	G	-0.1752	-0.0308	0.0122	0.0129	3	84069634	0.1242	13655	0.8041	3	84069634	0.0279	3.58996e-10	291	39.433
Oxalate (ethanedioate) levels	Parkinson's disease	rs3843995	G	A	G	A	-0.0464	-0.0126	0.1562	0.157	6	131950798	0.0271	482730	0.642	6	131950798	0.0094	7.29592e-07	291	24.3658
Oxalate (ethanedioate) levels	Parkinson's disease	rs41282990	A	G	A	G	-0.1461	0.1393	0.0104	0.0097	20	61537114	0.1578	13311	0.3774	20	61537114	0.0318	4.20698e-06	291	21.108
Oxalate (ethanedioate) levels	Parkinson's disease	rs41307023	A	G	A	G	-0.292	-0.0703	0.0056	0.0156	18	43249233	0.1421	11518	0.6209	18	43249233	0.0416	2.20394e-12	291	49.2696
Oxalate (ethanedioate) levels	Parkinson's disease	rs4478502	T	G	T	G	0.1389	0.0285	0.9852	0.9789	7	115438490	0.0829	468692	0.7312	7	115438490	0.0295	2.49799e-06	291	22.1697
Oxalate (ethanedioate) levels	Parkinson's disease	rs4778898	T	A	T	A	-0.2095	-0.2465	0.0055	0.0094	15	81620796	0.1098	25556	0.0247298	15	81620796	0.0456	4.27799e-06	291	21.1076
Oxalate (ethanedioate) levels	Parkinson's disease	rs4785435	T	C	T	C	-0.1119	-0.0048	0.0324	0.0356	16	50590289	0.0615	469486	0.9382	16	50590289	0.02	2.24999e-08	291	31.304
Oxalate (ethanedioate) levels	Parkinson's disease	rs5026455	G	C	G	C	0.1246	0.0145	0.9815	0.9805	8	88396397	0.0885	468692	0.8694	8	88396397	0.0255	1.03999e-06	291	23.8757
Oxalate (ethanedioate) levels	Parkinson's disease	rs508045	C	T	C	T	-0.16	0.0836	0.0162	0.0261	9	113598876	0.0604	482730	0.1661	9	113598876	0.0276	6.83896e-09	291	33.6064
Oxalate (ethanedioate) levels	Parkinson's disease	rs56106814	G	A	G	A	-0.0832	-0.1687	0.0327	0.0257	20	54113856	0.085	466555	0.0472803	20	54113856	0.0176	2.386e-06	291	22.3471
Oxalate (ethanedioate) levels	Parkinson's disease	rs56366119	T	G	T	G	-0.0785	0.0291	0.0429	0.0423	10	106681541	0.0591	468692	0.622499	10	106681541	0.0141	2.69998e-08	291	30.9957
Oxalate (ethanedioate) levels	Parkinson's disease	rs56956519	G	A	G	A	-0.0675	0.0577	0.0601	0.0605	19	16093380	0.0494	468692	0.2427	19	16093380	0.0137	8.86094e-07	291	24.2754
Oxalate (ethanedioate) levels	Parkinson's disease	rs57456011	A	C	A	C	-0.0911	-0.0686	0.0349	0.0341	16	85976723	0.0627	468692	0.2742	16	85976723	0.0176	2.43299e-07	291	26.7924
Oxalate (ethanedioate) levels	Parkinson's disease	rs57701953	A	G	A	G	-0.066	-0.0309	0.0575	0.0487	9	139050661	0.0539	468692	0.5659	9	139050661	0.0141	2.90603e-06	291	21.9104
Oxalate (ethanedioate) levels	Parkinson's disease	rs58806610	T	G	T	G	-0.1595	0.1116	0.0146	0.0209	10	54060730	0.1271	10639	0.3799	10	54060730	0.0288	3.14797e-08	291	30.6716
Oxalate (ethanedioate) levels	Parkinson's disease	rs59633643	A	G	A	G	-0.2202	-0.0742	0.0114	0.02	5	173731532	0.0838	468692	0.3759	5	173731532	0.0291	3.5678e-14	291	57.2596
Oxalate (ethanedioate) levels	Parkinson's disease	rs60110299	T	C	T	C	-0.0681	0.0115	0.0515	0.0403	8	1108844	0.0572	468692	0.8404	8	1108844	0.014	1.11401e-06	291	23.6613
Oxalate (ethanedioate) levels	Parkinson's disease	rs6030549	C	T	C	T	-0.3208	0.2537	0.0056	0.0176	20	41519220	0.1347	11518	0.0596005	20	41519220	0.0422	2.85299e-14	291	57.7888
Oxalate (ethanedioate) levels	Parkinson's disease	rs6043822	A	G	A	G	-0.0927	0.0663	0.0376	0.0511	20	16216569	0.0517	468692	0.1998	20	16216569	0.0163	1.222e-08	291	32.3433
Oxalate (ethanedioate) levels	Parkinson's disease	rs62171043	C	T	C	T	-0.1135	0.0229	0.0206	0.0253	2	125165481	0.0741	468692	0.7573	2	125165481	0.0208	4.67897e-08	291	29.7759
Oxalate (ethanedioate) levels	Parkinson's disease	rs62270350	C	A	C	A	-0.1604	0.0266	0.0149	0.0077	3	125056194	0.1927	11518	0.8901	3	125056194	0.0308	1.98902e-07	291	27.1211
Oxalate (ethanedioate) levels	Parkinson's disease	rs62300902	T	C	T	C	-0.1089	0.0112	0.0266	0.0326	4	63253652	0.0647	468692	0.8624	4	63253652	0.0214	3.38704e-07	291	25.8957
Oxalate (ethanedioate) levels	Parkinson's disease	rs62364184	A	C	A	C	-0.0924	-0.03	0.0312	0.0344	5	83299687	0.0641	468692	0.639699	5	83299687	0.0182	3.67096e-07	291	25.7751
Oxalate (ethanedioate) levels	Parkinson's disease	rs62389352	T	C	T	C	-0.148	0.1694	0.0132	0.0161	5	163304133	0.0904	468692	0.0608695	5	163304133	0.0299	7.47601e-07	291	24.5008
Oxalate (ethanedioate) levels	Parkinson's disease	rs6488942	C	A	C	A	-0.1323	0.1215	0.0141	0.0186	12	125290990	0.0872	471013	0.1634	12	125290990	0.0282	2.73602e-06	291	22.0101
Oxalate (ethanedioate) levels	Parkinson's disease	rs6774044	G	T	G	T	-0.2358	0.0743	0.0056	0.0129	3	146868915	0.0941	468692	0.4302	3	146868915	0.0434	5.49199e-08	291	29.5194
Oxalate (ethanedioate) levels	Parkinson's disease	rs6870162	C	T	C	T	-0.0811	-0.1306	0.0429	0.0445	5	67901290	0.0562	468692	0.02016	5	67901290	0.0171	2.24099e-06	291	22.4931
Oxalate (ethanedioate) levels	Parkinson's disease	rs71323476	T	C	T	C	-0.2984	-0.0088	0.0056	0.0144	3	116616727	0.0976	468692	0.9282	3	116616727	0.0418	9.9747e-13	291	50.9618
Oxalate (ethanedioate) levels	Parkinson's disease	rs71447921	T	C	T	C	-0.2723	-0.0507	0.0056	0.011	2	33827075	0.1263	470134	0.688201	2	33827075	0.0418	6.91035e-11	291	42.4368
Oxalate (ethanedioate) levels	Parkinson's disease	rs71647133	A	G	A	G	-0.1053	-0.0173	0.0207	0.0153	1	217991644	0.0959	468692	0.8567	1	217991644	0.0206	3.32499e-07	291	26.129
Oxalate (ethanedioate) levels	Parkinson's disease	rs72640960	C	A	C	A	-0.2093	0.1999	0.0084	0.012	8	34460101	0.1085	468692	0.0654998	8	34460101	0.0372	1.80198e-08	291	31.6557
Oxalate (ethanedioate) levels	Parkinson's disease	rs72666816	C	T	C	T	-0.2484	0.0426	0.0084	0.0094	14	26645910	0.1714	11518	0.8037	14	26645910	0.0374	3.26964e-11	291	44.1123
Oxalate (ethanedioate) levels	Parkinson's disease	rs72669893	G	A	G	A	-0.1701	0.0592	0.0218	0.0219	4	111936578	0.0811	470219	0.4653	4	111936578	0.0268	2.072e-10	291	40.2846
Oxalate (ethanedioate) levels	Parkinson's disease	rs72748927	C	T	C	T	-0.1744	-0.0259	0.0142	0.0198	15	63604542	0.0847	471013	0.7601	15	63604542	0.031	1.85699e-08	291	31.6497
Oxalate (ethanedioate) levels	Parkinson's disease	rs72757383	C	A	C	A	-0.1418	0.1159	0.0172	0.0204	9	118308897	0.0808	468692	0.1514	9	118308897	0.0241	4.27199e-09	291	34.6193
Oxalate (ethanedioate) levels	Parkinson's disease	rs72771055	C	G	C	G	-0.2604	-0.06	0.0035	0.0177	10	13871312	0.0862	468692	0.4866	10	13871312	0.0539	1.359e-06	291	23.3402
Oxalate (ethanedioate) levels	Parkinson's disease	rs72791664	G	C	G	C	-0.1292	0.0142	0.0138	0.0152	10	32650404	0.1012	468692	0.8884	10	32650404	0.0268	1.47999e-06	291	23.241
Oxalate (ethanedioate) levels	Parkinson's disease	rs72813807	A	G	A	G	-0.0825	-0.0374	0.0405	0.0436	16	54293558	0.058	468692	0.5191	16	54293558	0.0175	2.42298e-06	291	22.2245
Oxalate (ethanedioate) levels	Parkinson's disease	rs72829504	T	C	T	C	-0.1275	-0.081	0.022	0.0305	17	14962904	0.0772	468692	0.2941	17	14962904	0.0248	2.64198e-07	291	26.4312
Oxalate (ethanedioate) levels	Parkinson's disease	rs72939967	A	G	A	G	-0.1073	-0.0506	0.0166	0.0203	11	21026822	0.0857	468692	0.554799	11	21026822	0.0235	4.84998e-06	291	20.848
Oxalate (ethanedioate) levels	Parkinson's disease	rs73043113	C	A	C	A	-0.0795	-0.0409	0.0499	0.0441	19	33736653	0.0587	468692	0.4865	19	33736653	0.0152	1.81001e-07	291	27.3557
Oxalate (ethanedioate) levels	Parkinson's disease	rs73122527	A	C	A	C	-0.2295	0.1312	0.0105	0.0162	4	27134001	0.0882	468692	0.1371	4	27134001	0.0348	4.35211e-11	291	43.4918
Oxalate (ethanedioate) levels	Parkinson's disease	rs7317735	T	C	T	C	-0.0606	0.0099	0.0782	0.074	13	114916434	0.0422	469486	0.8147	13	114916434	0.012	4.04297e-07	291	25.5025
Oxalate (ethanedioate) levels	Parkinson's disease	rs73192541	C	G	C	G	-0.1356	0.0767	0.015	0.0127	8	15749864	0.1532	11518	0.6165	8	15749864	0.0296	4.50495e-06	291	20.9863
Oxalate (ethanedioate) levels	Parkinson's disease	rs73219089	G	A	G	A	-0.1933	-0.0628	0.0137	0.0132	7	124225106	0.104	468692	0.5457	7	124225106	0.0287	1.735e-11	291	45.3628
Oxalate (ethanedioate) levels	Parkinson's disease	rs73232807	C	G	C	G	-0.0787	0.0364	0.0432	0.0509	8	31086662	0.0571	468692	0.5244	8	31086662	0.0161	9.46499e-07	291	23.8945
Oxalate (ethanedioate) levels	Parkinson's disease	rs73496078	A	G	A	G	-0.1794	0.0258	0.0149	0.0227	18	76674909	0.0782	468692	0.7416	18	76674909	0.0309	6.21498e-09	291	33.7076
Oxalate (ethanedioate) levels	Parkinson's disease	rs73555296	T	G	T	G	-0.1087	-0.1009	0.0245	0.0197	11	118445559	0.0752	480593	0.1794	11	118445559	0.022	7.83502e-07	291	24.4126
Oxalate (ethanedioate) levels	Parkinson's disease	rs74350377	T	C	T	C	-0.1926	0.1017	0.0094	0.0207	2	237714968	0.1349	11518	0.4508	2	237714968	0.036	8.58697e-08	291	28.6225
Oxalate (ethanedioate) levels	Parkinson's disease	rs74550381	C	T	C	T	-0.0972	-0.0217	0.0264	0.028	16	83227965	0.0706	468692	0.758901	16	83227965	0.019	3.093e-07	291	26.1713
Oxalate (ethanedioate) levels	Parkinson's disease	rs74703395	T	G	T	G	-0.1241	0.0531	0.0212	0.0259	18	72585600	0.0733	468692	0.4691	18	72585600	0.0217	1.13099e-08	291	32.7057
Oxalate (ethanedioate) levels	Parkinson's disease	rs74708602	A	C	A	C	-0.212	0.0162	0.0069	0.0172	12	1699967	0.0996	468692	0.871	12	1699967	0.0386	3.92103e-08	291	30.1646
Oxalate (ethanedioate) levels	Parkinson's disease	rs74725448	A	G	A	G	-0.0638	-0.0588	0.0687	0.0661	6	23552070	0.0458	468692	0.1991	6	23552070	0.0129	7.49808e-07	291	24.4603
Oxalate (ethanedioate) levels	Parkinson's disease	rs74815157	T	G	T	G	-0.1508	-0.3718	0.017	0.0117	11	96761016	0.1587	11518	0.0191298	11	96761016	0.0302	5.851e-07	291	24.9338
Oxalate (ethanedioate) levels	Parkinson's disease	rs748649	A	T	A	T	-0.1355	0.0157	0.0178	0.0149	2	218509948	0.0777	482730	0.8401	2	218509948	0.0257	1.366e-07	291	27.7979
Oxalate (ethanedioate) levels	Parkinson's disease	rs74912454	T	C	T	C	-0.1007	0.0234	0.0422	0.0294	7	48858362	0.0677	468692	0.7293	7	48858362	0.0154	6.38557e-11	291	42.758
Oxalate (ethanedioate) levels	Parkinson's disease	rs75013068	A	G	A	G	-0.0863	-0.0046	0.0312	0.0425	14	23584146	0.0498	482730	0.9256	14	23584146	0.0181	1.948e-06	291	22.7334
Oxalate (ethanedioate) levels	Parkinson's disease	rs75016594	A	G	A	G	-0.0688	-0.0746	0.0464	0.0411	3	137841328	0.0637	468692	0.2415	3	137841328	0.0144	1.84599e-06	291	22.8272
Oxalate (ethanedioate) levels	Parkinson's disease	rs75036967	A	G	A	G	-0.2121	0.3029	0.0116	0.0121	19	31803771	0.118	468692	0.0103001	19	31803771	0.0332	1.66802e-10	291	40.8136
Oxalate (ethanedioate) levels	Parkinson's disease	rs75074405	G	A	G	A	-0.0916	0.0558	0.0309	0.0404	3	7899280	0.0574	468692	0.3305	3	7899280	0.0178	2.57602e-07	291	26.482
Oxalate (ethanedioate) levels	Parkinson's disease	rs7519202	G	C	G	C	-0.0533	0.0204	0.0996	0.1147	1	226759671	0.0321	482730	0.5243	1	226759671	0.0108	7.43293e-07	291	24.3561
Oxalate (ethanedioate) levels	Parkinson's disease	rs75408487	T	C	T	C	-0.1387	0.2789	0.0126	0.0089	21	43102027	0.2111	11518	0.1864	21	43102027	0.0303	4.64804e-06	291	20.954
Oxalate (ethanedioate) levels	Parkinson's disease	rs75451917	T	G	T	G	-0.1628	-0.1065	0.0178	0.0252	4	189098907	0.0706	468692	0.1314	4	189098907	0.0267	1.09799e-09	291	37.178
Oxalate (ethanedioate) levels	Parkinson's disease	rs75541230	G	T	G	T	-0.1621	0.0935	0.0165	0.0164	1	89306691	0.0886	470485	0.2916	1	89306691	0.0246	4.2462e-11	291	43.4206
Oxalate (ethanedioate) levels	Parkinson's disease	rs75562367	A	G	A	G	-0.1033	0.1299	0.0263	0.0219	7	46940146	0.0804	468692	0.1061	7	46940146	0.0205	4.73195e-07	291	25.3918
Oxalate (ethanedioate) levels	Parkinson's disease	rs7580907	C	T	C	T	-0.087	-0.0777	0.0398	0.0412	2	213765321	0.0572	468692	0.1747	2	213765321	0.0172	4.134e-07	291	25.5848
Oxalate (ethanedioate) levels	Parkinson's disease	rs7586336	T	A	T	A	-0.0953	0.0752	0.0292	0.0287	2	75360503	0.069	468692	0.2756	2	75360503	0.0197	1.26701e-06	291	23.402
Oxalate (ethanedioate) levels	Parkinson's disease	rs7601405	C	T	C	T	-0.1557	-0.0756	0.0232	0.0225	2	65265743	0.0736	482730	0.3046	2	65265743	0.027	7.64698e-09	291	33.2544
Oxalate (ethanedioate) levels	Parkinson's disease	rs76281897	A	G	A	G	-0.1222	0.0282	0.0171	0.0178	6	150684596	0.0987	468692	0.7754	6	150684596	0.0266	4.44703e-06	291	21.1047
Oxalate (ethanedioate) levels	Parkinson's disease	rs76361678	C	T	C	T	-0.1038	-0.0022	0.0208	0.0232	3	58507637	0.0597	482730	0.971	3	58507637	0.0214	1.214e-06	291	23.527
Oxalate (ethanedioate) levels	Parkinson's disease	rs76536669	C	T	C	T	-0.0905	-0.0052	0.0341	0.0326	6	162791239	0.0687	468692	0.9393	6	162791239	0.0189	1.66802e-06	291	22.9284
Oxalate (ethanedioate) levels	Parkinson's disease	rs76582393	A	C	A	C	-0.0833	0.0313	0.0359	0.0339	12	58717289	0.0693	468692	0.6516	12	58717289	0.0177	2.66201e-06	291	22.1485
Oxalate (ethanedioate) levels	Parkinson's disease	rs76624063	A	G	A	G	-0.2552	-0.0219	0.0034	0.0128	8	62727192	0.1013	468692	0.8291	8	62727192	0.0551	3.56903e-06	291	21.4515
Oxalate (ethanedioate) levels	Parkinson's disease	rs7669036	T	G	T	G	-0.1543	0.0786	0.0117	0.0172	4	174022255	0.0882	468692	0.3728	4	174022255	0.031	6.37397e-07	291	24.7747
Oxalate (ethanedioate) levels	Parkinson's disease	rs76694641	T	C	T	C	-0.2398	-0.0394	0.0069	0.0102	2	151115385	0.1367	13655	0.773101	2	151115385	0.0371	9.97011e-11	291	41.7783
Oxalate (ethanedioate) levels	Parkinson's disease	rs76700223	A	G	A	G	-0.1013	-0.234	0.0295	0.0247	16	82599838	0.0779	468692	0.00265901	16	82599838	0.0191	1.09499e-07	291	28.1289
Oxalate (ethanedioate) levels	Parkinson's disease	rs76811994	T	C	T	C	-0.1363	-0.0245	0.0196	0.0153	21	45274167	0.0855	482730	0.774399	21	45274167	0.0233	4.735e-09	291	34.22
Oxalate (ethanedioate) levels	Parkinson's disease	rs76892884	A	T	A	T	-0.0645	0.0201	0.065	0.0611	8	5036421	0.0388	482730	0.6032	8	5036421	0.0132	1.01899e-06	291	23.8765
Oxalate (ethanedioate) levels	Parkinson's disease	rs76957728	G	A	G	A	-0.1665	-0.1859	0.0109	0.0108	5	95227307	0.1203	468876	0.1221	5	95227307	0.036	3.76999e-06	291	21.3906
Oxalate (ethanedioate) levels	Parkinson's disease	rs77081359	G	C	G	C	-0.2474	0.0246	0.0054	0.0077	9	84508511	0.1356	25556	0.8559	9	84508511	0.0454	5.16702e-08	291	29.6953
Oxalate (ethanedioate) levels	Parkinson's disease	rs77141816	T	C	T	C	-0.1414	0.2161	0.0134	0.0142	2	45073540	0.1402	13655	0.1232	2	45073540	0.03	2.47799e-06	291	22.2155
Oxalate (ethanedioate) levels	Parkinson's disease	rs77222063	G	A	G	A	-0.4095	-0.0558	0.0053	0.0115	8	21773577	0.1495	11518	0.709	8	21773577	0.0436	6.23448e-21	291	88.2135
Oxalate (ethanedioate) levels	Parkinson's disease	rs77233746	G	A	G	A	-0.1343	0.065	0.0202	0.017	3	86255703	0.0947	470219	0.4922	3	86255703	0.0212	2.319e-10	291	40.131
Oxalate (ethanedioate) levels	Parkinson's disease	rs77266579	G	A	G	A	-0.3793	0.1261	0.0049	0.0108	17	42751604	0.1102	27693	0.2525	17	42751604	0.0493	1.45512e-14	291	59.1932
Oxalate (ethanedioate) levels	Parkinson's disease	rs77287961	A	G	A	G	-0.2648	-0.0778	0.0085	0.0156	21	38751879	0.0997	468692	0.4352	21	38751879	0.0369	7.2277e-13	291	51.4972
Oxalate (ethanedioate) levels	Parkinson's disease	rs77358175	G	A	G	A	-0.2415	-0.2788	0.0151	0.0076	17	75818923	0.1852	11518	0.1322	17	75818923	0.03	8.10774e-16	291	64.8025
Oxalate (ethanedioate) levels	Parkinson's disease	rs77459185	G	A	G	A	-0.1099	0.0517	0.0299	0.0315	12	77206531	0.0675	468692	0.444	12	77206531	0.0185	2.718e-09	291	35.29
Oxalate (ethanedioate) levels	Parkinson's disease	rs77512787	T	C	T	C	-0.1842	-0.3031	0.0081	0.017	8	131959714	0.1564	11518	0.0526599	8	131959714	0.039	2.30701e-06	291	22.3075
Oxalate (ethanedioate) levels	Parkinson's disease	rs77533186	C	T	C	T	-0.1622	-0.0645	0.0137	0.0141	4	133432814	0.105	468692	0.539299	4	133432814	0.0266	1.09999e-09	291	37.1825
Oxalate (ethanedioate) levels	Parkinson's disease	rs77534943	C	A	C	A	-0.2138	-0.0307	0.0069	0.0103	9	10138899	0.1513	11518	0.8392	9	10138899	0.0376	1.34499e-08	291	32.3325
Oxalate (ethanedioate) levels	Parkinson's disease	rs77566620	G	A	G	A	-0.2128	0.0845	0.0121	0.0141	2	180954012	0.0915	468692	0.3555	2	180954012	0.0301	1.51985e-12	291	49.9816
Oxalate (ethanedioate) levels	Parkinson's disease	rs77905678	T	C	T	C	-0.193	-0.1912	0.007	0.0126	1	8263108	0.1912	11518	0.3174	1	8263108	0.0381	4.02597e-07	291	25.6605
Oxalate (ethanedioate) levels	Parkinson's disease	rs77920334	A	C	A	C	-0.2376	0.015	0.0056	0.0199	12	130413227	0.0892	468692	0.8663	12	130413227	0.042	1.52799e-08	291	32.0033
Oxalate (ethanedioate) levels	Parkinson's disease	rs77960839	G	C	G	C	-0.1026	-0.0464	0.019	0.0291	11	45548066	0.0743	468692	0.5325	11	45548066	0.0222	3.69403e-06	291	21.3594
Oxalate (ethanedioate) levels	Parkinson's disease	rs78164095	G	C	G	C	-0.1747	0.0233	0.0191	0.0172	6	134752341	0.1321	11518	0.8601	6	134752341	0.0295	3.29102e-09	291	35.0705
Oxalate (ethanedioate) levels	Parkinson's disease	rs78180619	C	T	C	T	-0.1305	-0.0664	0.0141	0.0169	12	21714082	0.0949	468692	0.4845	12	21714082	0.0283	3.87704e-06	291	21.2642
Oxalate (ethanedioate) levels	Parkinson's disease	rs78219477	C	T	C	T	-0.1834	-0.0544	0.0104	0.0263	5	89147395	0.0708	468692	0.4424	5	89147395	0.0318	8.34392e-09	291	33.2617
Oxalate (ethanedioate) levels	Parkinson's disease	rs78233767	A	G	A	G	-0.2428	0.1406	0.0056	0.0156	3	141179175	0.0986	470485	0.1536	3	141179175	0.0435	2.45901e-08	291	31.1544
Oxalate (ethanedioate) levels	Parkinson's disease	rs78491345	T	A	T	A	-0.1734	0.074	0.0112	0.0184	10	93560402	0.0879	468692	0.4001	10	93560402	0.0305	1.30401e-08	291	32.322
Oxalate (ethanedioate) levels	Parkinson's disease	rs78496161	T	C	T	C	-0.2169	0.1527	0.0093	0.0125	11	107148735	0.0988	468692	0.1221	11	107148735	0.0365	2.81203e-09	291	35.3129
Oxalate (ethanedioate) levels	Parkinson's disease	rs78921430	G	A	G	A	-0.1099	0.0696	0.0255	0.021	2	177444661	0.0858	466555	0.4174	2	177444661	0.0203	5.81005e-08	291	29.3092
Oxalate (ethanedioate) levels	Parkinson's disease	rs79149449	A	G	A	G	-0.217	0.1339	0.0069	0.0076	5	128760332	0.1946	13311	0.4914	5	128760332	0.0383	1.41e-08	291	32.1012
Oxalate (ethanedioate) levels	Parkinson's disease	rs79191526	T	C	T	C	-0.1213	-0.1084	0.0155	0.0273	12	102907597	0.0849	482730	0.2015	12	102907597	0.0264	4.49004e-06	291	21.1112
Oxalate (ethanedioate) levels	Parkinson's disease	rs79210162	C	T	C	T	-0.1487	-0.1023	0.0208	0.0179	6	118553974	0.0922	470014	0.2669	6	118553974	0.0257	7.06708e-09	291	33.4777
Oxalate (ethanedioate) levels	Parkinson's disease	rs7945328	T	C	T	C	-0.0697	0.0562	0.0584	0.0498	11	133193332	0.0529	468692	0.2886	11	133193332	0.0132	1.31099e-07	291	27.8816
Oxalate (ethanedioate) levels	Parkinson's disease	rs79594087	C	T	C	T	-0.1258	-0.2673	0.0169	0.015	16	62749655	0.1026	468692	0.00921298	16	62749655	0.0248	4.13704e-07	291	25.7311
Oxalate (ethanedioate) levels	Parkinson's disease	rs79597705	A	G	A	G	-0.1186	-0.0944	0.0246	0.0234	3	107033629	0.0643	482730	0.1421	3	107033629	0.0191	5.49895e-10	291	38.5569
Oxalate (ethanedioate) levels	Parkinson's disease	rs79723251	T	C	T	C	-0.2693	-0.1065	0.0055	0.0107	9	1029217	0.1452	13655	0.4632	9	1029217	0.0444	1.339e-09	291	36.788
Oxalate (ethanedioate) levels	Parkinson's disease	rs79821177	A	G	A	G	-0.2438	0.067	0.009	0.0184	6	110145373	0.0951	27693	0.4811	6	110145373	0.0418	5.51201e-09	291	34.0185
Oxalate (ethanedioate) levels	Parkinson's disease	rs79906897	G	T	G	T	-0.0715	-0.0003	0.0482	0.0425	2	14784198	0.0573	468692	0.9953	2	14784198	0.0145	7.69201e-07	291	24.3151
Oxalate (ethanedioate) levels	Parkinson's disease	rs80018715	G	A	G	A	-0.1242	0.0057	0.0219	0.0225	16	58160701	0.0795	468692	0.9432	16	58160701	0.019	5.52332e-11	291	42.7303
Oxalate (ethanedioate) levels	Parkinson's disease	rs80144383	C	T	C	T	-0.0931	0.0196	0.0321	0.023	10	53580540	0.0774	468692	0.8001	10	53580540	0.0192	1.265e-06	291	23.5124
Oxalate (ethanedioate) levels	Parkinson's disease	rs80148899	T	C	T	C	-0.2206	-0.1086	0.0056	0.0209	18	22668598	0.1349	11518	0.4208	18	22668598	0.0443	6.16794e-07	291	24.7973
Oxalate (ethanedioate) levels	Parkinson's disease	rs80168047	T	A	T	A	-0.1569	-0.0931	0.0109	0.0237	7	29906628	0.0829	468692	0.2617	7	29906628	0.0322	1.108e-06	291	23.7429
Oxalate (ethanedioate) levels	Parkinson's disease	rs80334314	G	C	G	C	-0.1005	-0.0055	0.0224	0.0286	8	56543379	0.0701	468692	0.9378	8	56543379	0.0199	4.31003e-07	291	25.505
Oxalate (ethanedioate) levels	Parkinson's disease	rs833835	T	C	T	C	0.1001	-0.0121	0.9708	0.9695	12	49361150	0.0616	482202	0.8442	12	49361150	0.0213	2.49201e-06	291	22.0856
Oxalate (ethanedioate) levels	Parkinson's disease	rs932040	A	T	A	T	-0.0396	0.0096	0.1915	0.2203	4	54448894	0.0272	468692	0.7229	4	54448894	0.0082	1.25901e-06	291	23.3218
Oxalate (ethanedioate) levels	Parkinson's disease	rs9325856	A	G	A	G	-0.0639	-0.0012	0.073	0.0857	8	19183140	0.0341	482730	0.9712	8	19183140	0.0123	1.96902e-07	291	26.9893
Oxalate (ethanedioate) levels	Parkinson's disease	rs9368744	T	C	T	C	-0.1293	-0.0499	0.0173	0.0254	6	32798299	0.0663	480593	0.4518	6	32798299	0.0281	4.03803e-06	291	21.1731
Oxalate (ethanedioate) levels	Parkinson's disease	rs9378340	G	A	G	A	0.1387	0.139	0.9822	0.9826	6	2672210	0.0872	468692	0.1112	6	2672210	0.0259	8.29908e-08	291	28.6783
Oxalate (ethanedioate) levels	Parkinson's disease	rs9549842	C	T	C	T	-0.1029	-0.0837	0.0269	0.0252	13	112757508	0.0812	468692	0.3024	13	112757508	0.0208	7.94895e-07	291	24.474
Oxalate (ethanedioate) levels	Parkinson's disease	rs9747279	A	G	A	G	-0.0753	-0.0459	0.0597	0.0754	17	80841147	0.0364	482730	0.2072	17	80841147	0.0132	1.28e-08	291	32.5418
Oxalate (ethanedioate) levels	Parkinson's disease	rs9843159	A	G	A	G	-0.2633	0.2194	0.0056	0.0124	3	24290280	0.097	468692	0.0237001	3	24290280	0.0416	2.50501e-10	291	40.0604
Oxalate (ethanedioate) levels	Parkinson's disease	rs9999657	C	T	C	T	-0.2015	0.0677	0.0063	0.0114	4	56087384	0.1611	11518	0.6743	4	56087384	0.0425	2.18298e-06	291	22.4788
N-acetylleucine levels	Parkinson's disease	rs10014657	G	T	G	T	0.1173	0.0088	0.6712	0.6898	4	31909622	0.0242	468692	0.716101	4	31909622	0.025	2.635e-06	291	22.0149
N-acetylleucine levels	Parkinson's disease	rs10182309	C	T	C	T	-0.4538	-0.1235	0.018	0.0235	2	134864143	0.079	469486	0.1183	2	134864143	0.0893	3.69199e-07	291	25.8242
N-acetylleucine levels	Parkinson's disease	rs11038294	T	C	T	C	-0.1412	0.0291	0.1706	0.1844	11	5623665	0.0272	27693	0.2846	11	5623665	0.0293	1.461e-06	291	23.2238
N-acetylleucine levels	Parkinson's disease	rs111305036	G	T	G	T	-0.4615	0.1219	0.014	0.0233	1	237646390	0.0798	468692	0.1266	1	237646390	0.0952	1.244e-06	291	23.5001
N-acetylleucine levels	Parkinson's disease	rs111741328	A	G	A	G	-0.5096	0.1384	0.0184	0.0208	15	54533981	0.0986	468692	0.1604	15	54533981	0.099	2.67498e-07	291	26.4965
N-acetylleucine levels	Parkinson's disease	rs114057721	A	G	A	G	-0.9113	-0.1032	0.0054	0.0293	7	25135215	0.0916	468692	0.2599	7	25135215	0.1601	1.26701e-08	291	32.3996
N-acetylleucine levels	Parkinson's disease	rs114611342	G	A	G	A	-0.9021	0.0455	0.0035	0.0186	3	316568	0.0926	468692	0.6233	3	316568	0.1896	1.96101e-06	291	22.6377
N-acetylleucine levels	Parkinson's disease	rs115044799	G	T	G	T	-0.438	0.0011	0.0234	0.0158	3	47053135	0.0759	482730	0.9887	3	47053135	0.0852	2.76701e-07	291	26.4283
N-acetylleucine levels	Parkinson's disease	rs115180053	A	G	A	G	-0.4441	0.0006	0.0158	0.0154	1	6991450	0.0841	482202	0.9946	1	6991450	0.0869	3.21403e-07	291	26.1169
N-acetylleucine levels	Parkinson's disease	rs115646086	C	T	C	T	-0.4801	-0.0385	0.0164	0.0135	4	82419994	0.1062	468692	0.7171	4	82419994	0.0944	3.65502e-07	291	25.8654
N-acetylleucine levels	Parkinson's disease	rs115656116	T	C	T	C	-0.3538	0.1021	0.0235	0.0168	1	223838057	0.0905	468692	0.2591	1	223838057	0.074	1.739e-06	291	22.8587
N-acetylleucine levels	Parkinson's disease	rs11643350	A	G	A	G	-0.4145	-0.0155	0.0192	0.0214	16	13392493	0.0839	468692	0.8536	16	13392493	0.0853	1.17201e-06	291	23.613
N-acetylleucine levels	Parkinson's disease	rs116463858	A	G	A	G	-0.478	-0.0304	0.0139	0.0246	1	198186765	0.0781	468692	0.6977	1	198186765	0.0972	8.79792e-07	291	24.1837
N-acetylleucine levels	Parkinson's disease	rs116564566	A	G	A	G	-0.4473	-0.0063	0.0154	0.0132	5	1702010	0.1011	469220	0.9504	5	1702010	0.0939	1.88101e-06	291	22.6917
N-acetylleucine levels	Parkinson's disease	rs117053908	T	G	T	G	-0.8756	-0.0343	0.0068	0.0145	11	117407275	0.0908	481936	0.705601	11	117407275	0.1568	2.35999e-08	291	31.1831
N-acetylleucine levels	Parkinson's disease	rs117552783	T	C	T	C	-0.3887	0.0506	0.0206	0.017	12	130833777	0.0941	468692	0.590599	12	130833777	0.0806	1.42699e-06	291	23.2573
N-acetylleucine levels	Parkinson's disease	rs117812074	C	T	C	T	-0.422	-0.1081	0.0204	0.0207	7	45294971	0.0852	468692	0.2044	7	45294971	0.0827	3.30902e-07	291	26.0384
N-acetylleucine levels	Parkinson's disease	rs11995185	G	A	G	A	-0.2576	-0.0106	0.0516	0.0597	8	109800541	0.0475	468692	0.8236	8	109800541	0.0523	8.33604e-07	291	24.2599
N-acetylleucine levels	Parkinson's disease	rs12410324	A	T	A	T	-0.5156	0.0071	0.0136	0.0179	1	94372626	0.0806	482730	0.9297	1	94372626	0.0985	1.65101e-07	291	27.4002
N-acetylleucine levels	Parkinson's disease	rs12606911	A	G	A	G	0.1119	-0.0031	0.4962	0.5531	18	3432384	0.0236	468692	0.8946	18	3432384	0.0225	6.86104e-07	291	24.734
N-acetylleucine levels	Parkinson's disease	rs137861694	A	G	A	G	-0.303	-0.0456	0.0281	0.0255	13	45961075	0.0724	468692	0.529	13	45961075	0.0648	2.93197e-06	291	21.8643
N-acetylleucine levels	Parkinson's disease	rs138034448	A	G	A	G	-0.6247	-0.1602	0.0108	0.0094	2	135172728	0.1426	24762	0.2614	2	135172728	0.1235	4.25099e-07	291	25.5864
N-acetylleucine levels	Parkinson's disease	rs138776098	C	T	C	T	-0.2686	0.1282	0.0383	0.0368	2	54903555	0.0535	482730	0.0166802	2	54903555	0.0587	4.71998e-06	291	20.938
N-acetylleucine levels	Parkinson's disease	rs139344595	C	A	C	A	-0.5764	-0.0061	0.0093	0.0113	4	161206957	0.1729	11518	0.9719	4	161206957	0.1191	1.31501e-06	291	23.422
N-acetylleucine levels	Parkinson's disease	rs140005392	A	G	A	G	-0.509	-0.1333	0.0174	0.0288	8	20220882	0.073	468692	0.0676799	8	20220882	0.0876	6.21098e-09	291	33.7619
N-acetylleucine levels	Parkinson's disease	rs142213569	A	G	A	G	-0.604	0.0281	0.0117	0.0145	10	73440271	0.0963	468692	0.770699	10	73440271	0.123	9.09704e-07	291	24.1137
N-acetylleucine levels	Parkinson's disease	rs142845341	C	T	C	T	-0.7179	-0.0699	0.007	0.0115	4	12914337	0.1415	11518	0.6214	4	12914337	0.1369	1.55901e-07	291	27.4993
N-acetylleucine levels	Parkinson's disease	rs143683122	C	T	C	T	-0.4169	0.0168	0.0207	0.0172	6	53153228	0.0926	468692	0.8562	6	53153228	0.0833	5.52904e-07	291	25.048
N-acetylleucine levels	Parkinson's disease	rs146021129	T	A	T	A	-0.446	-0.2065	0.0142	0.0126	4	32716638	0.1318	13655	0.117	4	32716638	0.0958	3.26099e-06	291	21.674
N-acetylleucine levels	Parkinson's disease	rs1469453	C	T	C	T	-0.1639	-0.0149	0.1052	0.1174	16	87736778	0.0357	468692	0.6772	16	87736778	0.0346	2.20501e-06	291	22.4391
N-acetylleucine levels	Parkinson's disease	rs1472660	C	T	C	T	-0.2098	-0.0601	0.0735	0.0669	3	131289011	0.0401	482730	0.1345	3	131289011	0.0418	5.22504e-07	291	25.1918
N-acetylleucine levels	Parkinson's disease	rs148405405	G	A	G	A	-0.7443	0.0139	0.0083	0.012	6	152621955	0.0937	482730	0.8819	6	152621955	0.1303	1.12899e-08	291	32.6293
N-acetylleucine levels	Parkinson's disease	rs148591264	T	C	T	C	-0.3902	-0.0766	0.0256	0.0221	10	23310456	0.0809	468692	0.3437	10	23310456	0.0843	3.70997e-06	291	21.4249
N-acetylleucine levels	Parkinson's disease	rs148879448	A	C	A	C	-0.6329	0.0952	0.007	0.0114	2	178407946	0.1059	25556	0.3683	2	178407946	0.1354	2.947e-06	291	21.8491
N-acetylleucine levels	Parkinson's disease	rs149419033	A	G	A	G	-0.3712	0.0066	0.0249	0.0375	16	13335094	0.0632	468692	0.9175	16	13335094	0.0739	5.04406e-07	291	25.2306
N-acetylleucine levels	Parkinson's disease	rs149969748	A	G	A	G	-0.5362	0.1485	0.0139	0.0182	1	65210972	0.0875	468692	0.0894994	1	65210972	0.0967	2.90898e-08	291	30.7469
N-acetylleucine levels	Parkinson's disease	rs17559707	C	T	C	T	-0.1908	0.0246	0.0862	0.0895	2	66549939	0.0408	468692	0.5463	2	66549939	0.0407	2.78503e-06	291	21.977
N-acetylleucine levels	Parkinson's disease	rs181624429	A	T	A	T	-0.7173	0.0019	0.008	0.0132	2	3981750	0.1121	468692	0.9868	2	3981750	0.1378	1.91699e-07	291	27.0959
N-acetylleucine levels	Parkinson's disease	rs182649155	A	G	A	G	-0.7292	-0.1221	0.0069	0.0076	19	18179780	0.13	25556	0.3479	19	18179780	0.1341	5.429e-08	291	29.5689
N-acetylleucine levels	Parkinson's disease	rs1859149	G	T	G	T	0.3513	-0.091	0.974	0.9682	4	114507951	0.0683	470485	0.1825	4	114507951	0.0732	1.58701e-06	291	23.0321
N-acetylleucine levels	Parkinson's disease	rs187337699	T	G	T	G	-0.35	-0.1064	0.0231	0.0342	10	88946973	0.0718	468692	0.1382	10	88946973	0.0757	3.79201e-06	291	21.3769
N-acetylleucine levels	Parkinson's disease	rs190355005	T	C	T	C	-0.3948	-0.0243	0.0174	0.0167	22	21426173	0.0985	468692	0.8052	22	21426173	0.0861	4.509e-06	291	21.0256
N-acetylleucine levels	Parkinson's disease	rs191859137	A	G	A	G	-0.5453	0.0731	0.014	0.0162	11	123248743	0.089	468692	0.412	11	123248743	0.0949	9.03608e-09	291	33.0171
N-acetylleucine levels	Parkinson's disease	rs2079544	T	A	T	A	0.1532	-0.0124	0.8613	0.8411	17	12069103	0.0336	466555	0.7121	17	12069103	0.0319	1.58099e-06	291	23.0641
N-acetylleucine levels	Parkinson's disease	rs35344761	A	C	A	C	-0.1572	-0.0234	0.1241	0.1339	9	78510823	0.0273	482730	0.3899	9	78510823	0.0334	2.43002e-06	291	22.152
N-acetylleucine levels	Parkinson's disease	rs35750614	C	G	C	G	-0.2267	-0.0336	0.06	0.0582	17	3614285	0.0442	482730	0.4478	17	3614285	0.0468	1.29399e-06	291	23.4645
N-acetylleucine levels	Parkinson's disease	rs3761660	G	A	G	A	-0.5164	0.0678	0.0189	0.0291	5	131628565	0.0522	482730	0.1944	5	131628565	0.0912	1.50699e-08	291	32.0614
N-acetylleucine levels	Parkinson's disease	rs41279140	T	C	T	C	-0.3089	-0.0963	0.0361	0.0314	13	99908274	0.0657	470485	0.1427	13	99908274	0.062	6.23807e-07	291	24.8229
N-acetylleucine levels	Parkinson's disease	rs4925536	A	G	A	G	0.1847	-0.054	0.9139	0.8814	1	247508452	0.0317	482730	0.0888505	1	247508452	0.0401	4.15203e-06	291	21.2151
N-acetylleucine levels	Parkinson's disease	rs56029940	T	C	T	C	-0.4942	0.0828	0.0162	0.0172	3	13046142	0.0974	468692	0.3953	3	13046142	0.097	3.50203e-07	291	25.9574
N-acetylleucine levels	Parkinson's disease	rs62203265	C	G	C	G	-0.7305	0.0891	0.0126	0.0162	20	19566384	0.0951	468692	0.3486	20	19566384	0.0964	3.47136e-14	291	57.4231
N-acetylleucine levels	Parkinson's disease	rs6671271	A	G	A	G	-0.2079	0.0435	0.0689	0.0784	1	162250009	0.0406	470014	0.2837	1	162250009	0.0445	2.98696e-06	291	21.8267
N-acetylleucine levels	Parkinson's disease	rs6992214	T	C	T	C	-0.1979	0.0014	0.0916	0.1034	8	133120467	0.0335	481936	0.9671	8	133120467	0.0389	3.70502e-07	291	25.8817
N-acetylleucine levels	Parkinson's disease	rs72858217	T	C	T	C	-0.4689	-0.0431	0.0129	0.0182	11	8727959	0.0813	480409	0.595701	11	8727959	0.1003	2.94897e-06	291	21.8554
N-acetylleucine levels	Parkinson's disease	rs73048380	G	A	G	A	-0.3285	-0.0828	0.0336	0.0355	7	1088192	0.0745	468692	0.2666	7	1088192	0.067	9.59997e-07	291	24.0393
N-acetylleucine levels	Parkinson's disease	rs73095812	T	C	T	C	-0.5972	-0.0579	0.0108	0.017	20	37034077	0.0933	471013	0.5349	20	37034077	0.1246	1.65501e-06	291	22.9722
N-acetylleucine levels	Parkinson's disease	rs73219089	G	A	G	A	-0.5437	-0.0628	0.0134	0.0132	7	124225106	0.104	468692	0.5457	7	124225106	0.1053	2.42198e-07	291	26.6601
N-acetylleucine levels	Parkinson's disease	rs74930848	A	G	A	G	-0.2843	0.0241	0.0432	0.0465	14	33534494	0.0598	468692	0.6862	14	33534494	0.0563	4.45605e-07	291	25.4998
N-acetylleucine levels	Parkinson's disease	rs75328912	A	G	A	G	-0.5944	-0.0479	0.0096	0.0192	16	62692649	0.099	468692	0.6285	16	62692649	0.1259	2.326e-06	291	22.2898
N-acetylleucine levels	Parkinson's disease	rs76491641	A	G	A	G	-0.2156	0.0782	0.0606	0.0507	11	126041971	0.047	482730	0.0962809	11	126041971	0.0459	2.64302e-06	291	22.0634
N-acetylleucine levels	Parkinson's disease	rs76717541	A	T	A	T	-0.3392	0.0751	0.0294	0.0303	4	87122429	0.0659	470485	0.2545	4	87122429	0.0685	7.31493e-07	291	24.5206
N-acetylleucine levels	Parkinson's disease	rs77103547	T	C	T	C	-0.2708	-0.0008	0.0462	0.0548	10	112932019	0.0423	482730	0.9852	10	112932019	0.0544	6.58097e-07	291	24.7799
N-acetylleucine levels	Parkinson's disease	rs77127329	C	T	C	T	-0.5421	-0.0219	0.0121	0.0181	3	74021280	0.0915	468692	0.8107	3	74021280	0.1166	3.36202e-06	291	21.6153
N-acetylleucine levels	Parkinson's disease	rs77226429	A	G	A	G	-0.3593	0.113	0.0249	0.0268	7	92989084	0.0662	482730	0.0877991	7	92989084	0.0753	1.82701e-06	291	22.768
N-acetylleucine levels	Parkinson's disease	rs77879853	T	C	T	C	-0.333	-0.1243	0.0279	0.0258	15	63241194	0.0768	468692	0.1052	15	63241194	0.0645	2.41301e-07	291	26.6544
N-acetylleucine levels	Parkinson's disease	rs78078105	T	C	T	C	-0.3736	-0.2355	0.0244	0.0184	20	8186480	0.0934	468692	0.0117201	20	8186480	0.0738	4.14696e-07	291	25.6272
N-acetylleucine levels	Parkinson's disease	rs78829354	T	C	T	C	-0.3122	0.0724	0.0325	0.0304	2	168682052	0.067	468692	0.28	2	168682052	0.0653	1.72302e-06	291	22.8581
N-acetylleucine levels	Parkinson's disease	rs79089555	T	C	T	C	-0.3233	-0.0883	0.0274	0.0314	4	126536601	0.0777	466555	0.2556	4	126536601	0.0701	3.93197e-06	291	21.2704
N-acetylleucine levels	Parkinson's disease	rs79334331	A	T	A	T	-0.8376	-0.3004	0.0095	0.0075	11	101978262	0.1935	11518	0.1206	11	101978262	0.1241	1.49417e-11	291	45.5543
N-acetylleucine levels	Parkinson's disease	rs79551080	A	G	A	G	-0.291	0.066	0.0415	0.0279	4	109223921	0.0709	468692	0.3525	4	109223921	0.057	3.38104e-07	291	26.0637
N-acetylleucine levels	Parkinson's disease	rs79654420	G	A	G	A	-0.6274	-0.0929	0.0107	0.0136	3	58062425	0.1407	13311	0.509	3	58062425	0.1105	1.358e-08	291	32.2377
N-acetylleucine levels	Parkinson's disease	rs80032117	A	C	A	C	-0.4722	0.1241	0.0188	0.0204	5	98216531	0.0818	468692	0.1291	5	98216531	0.0851	2.834e-08	291	30.7888
N-acetylleucine levels	Parkinson's disease	rs80166028	G	A	G	A	-0.3903	-0.0492	0.0239	0.0173	4	164859283	0.0934	468692	0.598199	4	164859283	0.0811	1.51001e-06	291	23.1609
N-acetylleucine levels	Parkinson's disease	rs9599583	A	G	A	G	-0.5557	-0.1202	0.0095	0.0195	13	70801855	0.0834	468692	0.1497	13	70801855	0.1197	3.45303e-06	291	21.5522
Diglycerol levels	Parkinson's disease	rs10017912	T	C	T	C	0.0733	0.0246	0.2997	0.3079	4	88770819	0.0185	482730	0.1827	4	88770819	0.0137	8.48106e-08	291	28.6264
Diglycerol levels	Parkinson's disease	rs10515319	A	C	A	C	0.1003	0.0417	0.0991	0.1082	5	101330106	0.0321	482730	0.1929	5	101330106	0.0208	1.44301e-06	291	23.2528
Diglycerol levels	Parkinson's disease	rs115566746	A	C	A	C	0.1939	-0.1841	0.0248	0.0164	2	39528555	0.0982	468692	0.0608205	2	39528555	0.0421	4.03999e-06	291	21.2125
Diglycerol levels	Parkinson's disease	rs117338603	A	G	A	G	0.3152	-0.0852	0.0144	0.0156	17	63678666	0.0726	482730	0.2406	17	63678666	0.06	1.523e-07	291	27.5975
Diglycerol levels	Parkinson's disease	rs241517	A	G	A	G	-0.0609	0.0115	0.6543	0.6392	14	56566932	0.0235	468692	0.6243	14	56566932	0.0131	3.065e-06	291	21.6119
Diglycerol levels	Parkinson's disease	rs2851062	G	A	G	A	0.0636	-0.0113	0.4642	0.4624	4	101968611	0.0199	482730	0.57	4	101968611	0.0135	2.43899e-06	291	22.1946
Diglycerol levels	Parkinson's disease	rs7146450	A	G	A	G	0.1143	-0.1042	0.0778	0.0626	14	63756672	0.048	468692	0.0298999	14	63756672	0.0238	1.502e-06	291	23.0642
Diglycerol levels	Parkinson's disease	rs7281496	G	A	G	A	-0.068	-0.0158	0.6975	0.6807	21	43025081	0.0241	468692	0.513499	21	43025081	0.0142	1.75102e-06	291	22.932
Diglycerol levels	Parkinson's disease	rs73052973	A	G	A	G	0.1438	0.0959	0.0444	0.0411	3	37797973	0.0563	471013	0.0884504	3	37797973	0.0303	2.048e-06	291	22.5233
Diglycerol levels	Parkinson's disease	rs73313995	T	G	T	G	0.1972	0.1557	0.0297	0.0211	12	33622807	0.0802	468692	0.0522096	12	33622807	0.0392	5.00299e-07	291	25.3071
Diglycerol levels	Parkinson's disease	rs76100411	T	G	T	G	0.1978	0.1028	0.0289	0.0236	7	88040760	0.0728	468692	0.1579	7	88040760	0.0422	2.776e-06	291	21.9699
Diglycerol levels	Parkinson's disease	rs78291374	A	G	A	G	0.1708	-0.0007	0.0458	0.0519	18	4055462	0.0528	468692	0.99	18	4055462	0.0313	4.58395e-08	291	29.7774
Diglycerol levels	Parkinson's disease	rs79216249	G	A	G	A	0.1413	-0.0189	0.0603	0.0692	12	83151410	0.0451	468692	0.674599	12	83151410	0.0274	2.61e-07	291	26.594
Diglycerol levels	Parkinson's disease	rs8071642	G	A	G	A	0.1635	-0.0897	0.0409	0.0316	17	16264580	0.0634	471013	0.1575	17	16264580	0.0338	1.30401e-06	291	23.3993
1-stearoyl-2-arachidonoyl-gpc (18:0/20:4) levels	Parkinson's disease	rs10018266	C	A	C	A	0.4282	0.2533	0.0061	0.008	4	154837555	0.1967	11518	0.1977	4	154837555	0.0841	3.57602e-07	291	25.924
1-stearoyl-2-arachidonoyl-gpc (18:0/20:4) levels	Parkinson's disease	rs10487946	G	A	G	A	0.2448	-0.034	0.0182	0.0179	7	69023630	0.0886	468692	0.7011	7	69023630	0.0504	1.17101e-06	291	23.5918
1-stearoyl-2-arachidonoyl-gpc (18:0/20:4) levels	Parkinson's disease	rs10834216	T	C	T	C	0.2853	-0.2617	0.0154	0.0175	11	23885308	0.0925	468692	0.00467897	11	23885308	0.0534	9.27001e-08	291	28.5444
1-stearoyl-2-arachidonoyl-gpc (18:0/20:4) levels	Parkinson's disease	rs10842437	T	C	T	C	0.3178	-0.0352	0.0139	0.0135	12	25105701	0.1018	468692	0.729201	12	25105701	0.0533	2.54203e-09	291	35.5511
1-stearoyl-2-arachidonoyl-gpc (18:0/20:4) levels	Parkinson's disease	rs111312554	A	G	A	G	0.3126	0.0392	0.0124	0.0191	6	155262363	0.1077	466555	0.715899	6	155262363	0.0644	1.19699e-06	291	23.5617
1-stearoyl-2-arachidonoyl-gpc (18:0/20:4) levels	Parkinson's disease	rs111520336	C	T	C	T	0.276	0.0672	0.0133	0.0172	9	122119201	0.0878	468692	0.444	9	122119201	0.06	4.28105e-06	291	21.16
1-stearoyl-2-arachidonoyl-gpc (18:0/20:4) levels	Parkinson's disease	rs111591264	T	G	T	G	0.4002	0.1072	0.0077	0.0114	15	45923545	0.1173	468692	0.3608	15	45923545	0.0731	4.45205e-08	291	29.9723
1-stearoyl-2-arachidonoyl-gpc (18:0/20:4) levels	Parkinson's disease	rs111622467	A	C	A	C	0.3227	-0.0203	0.014	0.0154	2	105484434	0.0964	468692	0.8335	2	105484434	0.0492	5.44753e-11	291	43.0197
1-stearoyl-2-arachidonoyl-gpc (18:0/20:4) levels	Parkinson's disease	rs11218199	T	C	T	C	0.2233	0.0183	0.0194	0.0206	11	121064524	0.0854	468692	0.83	11	121064524	0.0466	1.69399e-06	291	22.9618
1-stearoyl-2-arachidonoyl-gpc (18:0/20:4) levels	Parkinson's disease	rs112233802	A	G	A	G	-0.2201	0.0271	0.021	0.0272	7	95023267	0.0765	468692	0.7228	7	95023267	0.0441	6.04102e-07	291	24.9094
1-stearoyl-2-arachidonoyl-gpc (18:0/20:4) levels	Parkinson's disease	rs112515837	T	C	T	C	0.1852	0.034	0.0365	0.0222	4	181658908	0.0788	468692	0.6664	4	181658908	0.0363	3.34603e-07	291	26.0297
1-stearoyl-2-arachidonoyl-gpc (18:0/20:4) levels	Parkinson's disease	rs113309414	A	G	A	G	0.254	-0.0647	0.0163	0.0086	20	56707170	0.186	11518	0.7279	20	56707170	0.0513	7.33905e-07	291	24.515
1-stearoyl-2-arachidonoyl-gpc (18:0/20:4) levels	Parkinson's disease	rs114638729	G	A	G	A	0.1936	0.0337	0.0265	0.023	2	80173629	0.0782	468692	0.6663	2	80173629	0.0416	3.31803e-06	291	21.6583
1-stearoyl-2-arachidonoyl-gpc (18:0/20:4) levels	Parkinson's disease	rs114646469	T	C	T	C	0.2272	-0.1166	0.0162	0.0175	1	226601738	0.0894	468692	0.1922	1	226601738	0.0497	4.853e-06	291	20.898
1-stearoyl-2-arachidonoyl-gpc (18:0/20:4) levels	Parkinson's disease	rs114799542	T	C	T	C	0.2021	0.1451	0.0242	0.0155	3	66522840	0.1014	468692	0.1524	3	66522840	0.0399	4.00203e-07	291	25.6559
1-stearoyl-2-arachidonoyl-gpc (18:0/20:4) levels	Parkinson's disease	rs114997352	T	C	T	C	0.5782	-0.0238	0.0051	0.0137	15	31469732	0.0988	468692	0.8096	15	31469732	0.0886	6.64355e-11	291	42.5881
1-stearoyl-2-arachidonoyl-gpc (18:0/20:4) levels	Parkinson's disease	rs11503724	C	T	C	T	0.3954	-0.1536	0.006	0.0167	12	66883058	0.1184	13655	0.1945	12	66883058	0.0861	4.41601e-06	291	21.0895
1-stearoyl-2-arachidonoyl-gpc (18:0/20:4) levels	Parkinson's disease	rs115497237	T	C	T	C	0.3107	-0.1088	0.0092	0.0157	2	88437557	0.1082	466555	0.3148	2	88437557	0.0668	3.32997e-06	291	21.6336
1-stearoyl-2-arachidonoyl-gpc (18:0/20:4) levels	Parkinson's disease	rs115699278	T	C	T	C	0.3166	-0.1186	0.0151	0.0118	6	31860832	0.0916	482730	0.1953	6	31860832	0.0552	9.53301e-09	291	32.896
1-stearoyl-2-arachidonoyl-gpc (18:0/20:4) levels	Parkinson's disease	rs115810874	T	G	T	G	0.4195	-0.104	0.0094	0.0182	4	109358072	0.0901	468692	0.2485	4	109358072	0.0624	1.77419e-11	291	45.1955
1-stearoyl-2-arachidonoyl-gpc (18:0/20:4) levels	Parkinson's disease	rs115811481	A	T	A	T	0.5483	0.0922	0.0066	0.0114	5	118604071	0.1729	10554	0.5938	5	118604071	0.0942	5.84804e-09	291	33.8793
1-stearoyl-2-arachidonoyl-gpc (18:0/20:4) levels	Parkinson's disease	rs116086100	A	C	A	C	0.1277	0.0057	0.0516	0.0796	8	72549613	0.0423	468692	0.8924	8	72549613	0.028	4.92504e-06	291	20.8001
1-stearoyl-2-arachidonoyl-gpc (18:0/20:4) levels	Parkinson's disease	rs116093329	T	G	T	G	0.3553	0.0709	0.0092	0.0109	5	160530841	0.1121	468692	0.5272	5	160530841	0.0663	8.43102e-08	291	28.7186
1-stearoyl-2-arachidonoyl-gpc (18:0/20:4) levels	Parkinson's disease	rs116127418	C	T	C	T	0.1364	-0.0101	0.0486	0.0437	3	145939916	0.0545	468692	0.8524	3	145939916	0.0295	3.75604e-06	291	21.3789
1-stearoyl-2-arachidonoyl-gpc (18:0/20:4) levels	Parkinson's disease	rs116455686	G	A	G	A	0.8129	0.077	0.0035	0.0108	1	16057029	0.1155	471013	0.5051	1	16057029	0.0957	2.05022e-17	291	72.1523
1-stearoyl-2-arachidonoyl-gpc (18:0/20:4) levels	Parkinson's disease	rs116459547	A	G	A	G	0.3165	-0.1114	0.0123	0.0187	1	84606332	0.1177	466555	0.3438	1	84606332	0.0684	3.748e-06	291	21.4109
1-stearoyl-2-arachidonoyl-gpc (18:0/20:4) levels	Parkinson's disease	rs116478736	G	C	G	C	0.3483	-0.0155	0.0093	0.0137	2	18033652	0.0809	481851	0.8478	2	18033652	0.0643	6.06806e-08	291	29.3417
1-stearoyl-2-arachidonoyl-gpc (18:0/20:4) levels	Parkinson's disease	rs116691794	C	T	C	T	0.3591	-0.0587	0.0104	0.0159	5	26683468	0.0939	468692	0.532299	5	26683468	0.0582	6.73597e-10	291	38.0702
1-stearoyl-2-arachidonoyl-gpc (18:0/20:4) levels	Parkinson's disease	rs116827288	A	C	A	C	0.2179	-0.0218	0.0244	0.0215	3	169093740	0.0677	482730	0.747799	3	169093740	0.0464	2.72898e-06	291	22.0535
1-stearoyl-2-arachidonoyl-gpc (18:0/20:4) levels	Parkinson's disease	rs117125256	G	A	G	A	0.337	-0.1551	0.0087	0.0164	6	124618447	0.1409	11518	0.2709	6	124618447	0.0681	7.55892e-07	291	24.4887
1-stearoyl-2-arachidonoyl-gpc (18:0/20:4) levels	Parkinson's disease	rs117203759	A	G	A	G	0.3113	0.1035	0.0105	0.0079	9	140005383	0.1171	27693	0.3766	9	140005383	0.0647	1.49699e-06	291	23.1499
1-stearoyl-2-arachidonoyl-gpc (18:0/20:4) levels	Parkinson's disease	rs117267591	G	A	G	A	0.1119	-0.0683	0.0827	0.0612	13	66484482	0.0476	468692	0.1512	13	66484482	0.0232	1.47999e-06	291	23.264
1-stearoyl-2-arachidonoyl-gpc (18:0/20:4) levels	Parkinson's disease	rs117330571	A	G	A	G	0.3309	-0.2306	0.0087	0.0124	8	38437394	0.1051	468692	0.0282202	8	38437394	0.0682	1.24099e-06	291	23.541
1-stearoyl-2-arachidonoyl-gpc (18:0/20:4) levels	Parkinson's disease	rs117332917	A	T	A	T	0.382	0.1894	0.0076	0.0158	11	31856632	0.1365	11518	0.1653	11	31856632	0.0744	2.79698e-07	291	26.3622
1-stearoyl-2-arachidonoyl-gpc (18:0/20:4) levels	Parkinson's disease	rs117475250	T	A	T	A	0.3943	0.1378	0.0091	0.0187	21	27408987	0.0826	468692	0.0951393	21	27408987	0.074	9.89897e-08	291	28.3916
1-stearoyl-2-arachidonoyl-gpc (18:0/20:4) levels	Parkinson's disease	rs117569781	A	G	A	G	0.3034	0.169	0.0128	0.0106	9	5075832	0.1135	466555	0.1363	9	5075832	0.0514	3.44398e-09	291	34.8421
1-stearoyl-2-arachidonoyl-gpc (18:0/20:4) levels	Parkinson's disease	rs117594958	G	T	G	T	0.2093	-0.0696	0.022	0.0265	19	7865421	0.0803	468348	0.3861	19	7865421	0.0387	6.446e-08	291	29.2494
1-stearoyl-2-arachidonoyl-gpc (18:0/20:4) levels	Parkinson's disease	rs117654764	T	C	T	C	0.2996	-0.1629	0.0133	0.0129	9	97250970	0.1148	468692	0.1558	9	97250970	0.0599	5.72902e-07	291	25.0167
1-stearoyl-2-arachidonoyl-gpc (18:0/20:4) levels	Parkinson's disease	rs117684874	G	A	G	A	0.6396	0.3122	0.0035	0.0057	9	33084327	0.2635	9616	0.2361	9	33084327	0.0968	3.82384e-11	291	43.6582
1-stearoyl-2-arachidonoyl-gpc (18:0/20:4) levels	Parkinson's disease	rs117747858	C	T	C	T	0.5083	0.0314	0.0052	0.012	8	126087547	0.1569	11518	0.8413	8	126087547	0.083	8.95509e-10	291	37.5046
1-stearoyl-2-arachidonoyl-gpc (18:0/20:4) levels	Parkinson's disease	rs117837982	T	C	T	C	0.1271	0.0997	0.0576	0.0472	10	108984604	0.0535	468692	0.0621799	10	108984604	0.0262	1.275e-06	291	23.5336
1-stearoyl-2-arachidonoyl-gpc (18:0/20:4) levels	Parkinson's disease	rs117911375	G	C	G	C	0.2698	-0.0635	0.0254	0.0161	6	101885952	0.0948	468692	0.5028	6	101885952	0.0477	1.59599e-08	291	31.9924
1-stearoyl-2-arachidonoyl-gpc (18:0/20:4) levels	Parkinson's disease	rs117970522	C	T	C	T	0.4205	-0.0446	0.006	0.0133	6	101057926	0.1068	470219	0.6766	6	101057926	0.0851	7.72005e-07	291	24.4159
1-stearoyl-2-arachidonoyl-gpc (18:0/20:4) levels	Parkinson's disease	rs118030930	T	C	T	C	0.699	0.1446	0.0035	0.0108	19	3011146	0.1046	25556	0.1668	19	3011146	0.0969	5.52968e-13	291	52.0363
1-stearoyl-2-arachidonoyl-gpc (18:0/20:4) levels	Parkinson's disease	rs118131296	A	G	A	G	0.2138	-0.0497	0.0278	0.02	14	96310881	0.0852	468692	0.5597	14	96310881	0.0411	1.92899e-07	291	27.0602
1-stearoyl-2-arachidonoyl-gpc (18:0/20:4) levels	Parkinson's disease	rs118163894	A	G	A	G	0.2638	-0.0864	0.0138	0.0123	14	38393476	0.1042	468692	0.407	14	38393476	0.0536	8.69601e-07	291	24.2226
1-stearoyl-2-arachidonoyl-gpc (18:0/20:4) levels	Parkinson's disease	rs12057826	C	T	C	T	0.0705	0.0235	0.2282	0.1982	1	18350443	0.028	468692	0.4002	1	18350443	0.0154	4.61095e-06	291	20.9574
1-stearoyl-2-arachidonoyl-gpc (18:0/20:4) levels	Parkinson's disease	rs12082666	T	C	T	C	-0.2599	0.0665	0.012	0.0124	1	178633144	0.1391	13311	0.6327	1	178633144	0.0556	2.913e-06	291	21.8506
1-stearoyl-2-arachidonoyl-gpc (18:0/20:4) levels	Parkinson's disease	rs12201636	C	T	C	T	0.3315	-0.0989	0.0104	0.014	6	8444019	0.0955	471013	0.3005	6	8444019	0.0652	3.61801e-07	291	25.8507
1-stearoyl-2-arachidonoyl-gpc (18:0/20:4) levels	Parkinson's disease	rs12444865	G	A	G	A	0.3209	-0.0096	0.0092	0.0176	16	83642728	0.0967	468692	0.921	16	83642728	0.0672	1.81301e-06	291	22.8035
1-stearoyl-2-arachidonoyl-gpc (18:0/20:4) levels	Parkinson's disease	rs129365	C	A	C	A	-0.3967	0.1221	0.9931	0.9846	22	37562254	0.1017	468692	0.23	22	37562254	0.0725	4.50796e-08	291	29.9398
1-stearoyl-2-arachidonoyl-gpc (18:0/20:4) levels	Parkinson's disease	rs13183872	A	T	A	T	0.4092	0.0598	0.0089	0.0131	5	28918147	0.1061	468692	0.5733	5	28918147	0.0708	7.47102e-09	291	33.4045
1-stearoyl-2-arachidonoyl-gpc (18:0/20:4) levels	Parkinson's disease	rs13421056	A	G	A	G	0.2602	-0.029	0.0194	0.0287	2	196231968	0.066	468692	0.6604	2	196231968	0.0421	6.52695e-10	291	38.1989
1-stearoyl-2-arachidonoyl-gpc (18:0/20:4) levels	Parkinson's disease	rs137925307	G	A	G	A	0.2328	-0.0098	0.0153	0.0161	15	90737139	0.0937	470485	0.9165	15	90737139	0.0437	1.012e-07	291	28.3794
1-stearoyl-2-arachidonoyl-gpc (18:0/20:4) levels	Parkinson's disease	rs138430549	G	A	G	A	0.281	0.0723	0.0121	0.0112	2	85929562	0.0972	480593	0.4574	2	85929562	0.0567	7.24803e-07	291	24.561
1-stearoyl-2-arachidonoyl-gpc (18:0/20:4) levels	Parkinson's disease	rs138793109	T	C	T	C	0.435	-0.1031	0.0092	0.0096	16	672919	0.1941	12517	0.5953	16	672919	0.0795	4.39997e-08	291	29.9395
1-stearoyl-2-arachidonoyl-gpc (18:0/20:4) levels	Parkinson's disease	rs138850179	C	T	C	T	0.2912	-0.0972	0.0152	0.0211	14	39994973	0.0828	468692	0.2402	14	39994973	0.0584	6.20798e-07	291	24.8632
1-stearoyl-2-arachidonoyl-gpc (18:0/20:4) levels	Parkinson's disease	rs139099312	T	C	T	C	0.4031	0.1969	0.0077	0.0097	14	83853122	0.2111	11518	0.3511	14	83853122	0.0718	1.94899e-08	291	31.5193
1-stearoyl-2-arachidonoyl-gpc (18:0/20:4) levels	Parkinson's disease	rs139218639	G	C	G	C	0.4396	-0.087	0.0077	0.018	6	86254264	0.0883	468692	0.3243	6	86254264	0.0714	7.38108e-10	291	37.907
1-stearoyl-2-arachidonoyl-gpc (18:0/20:4) levels	Parkinson's disease	rs139222332	A	T	A	T	0.3698	0.4223	0.0077	0.0127	3	177771722	0.1621	11518	0.0091939	3	177771722	0.0725	3.323e-07	291	26.017
1-stearoyl-2-arachidonoyl-gpc (18:0/20:4) levels	Parkinson's disease	rs140626074	A	G	A	G	0.3695	0.1407	0.0106	0.0133	7	40393739	0.0983	468692	0.1523	7	40393739	0.0488	3.88419e-14	291	57.331
1-stearoyl-2-arachidonoyl-gpc (18:0/20:4) levels	Parkinson's disease	rs140957523	A	G	A	G	0.1981	-0.0602	0.0292	0.0293	1	223609532	0.0736	470219	0.4133	1	223609532	0.0338	4.62402e-09	291	34.3507
1-stearoyl-2-arachidonoyl-gpc (18:0/20:4) levels	Parkinson's disease	rs141084795	C	T	C	T	0.2819	-0.242	0.0137	0.0183	10	127235136	0.0979	468692	0.01341	10	127235136	0.0599	2.54501e-06	291	22.1481
1-stearoyl-2-arachidonoyl-gpc (18:0/20:4) levels	Parkinson's disease	rs141127564	T	C	T	C	0.3019	0.2077	0.0122	0.0169	15	46912130	0.0843	468692	0.01376	15	46912130	0.0605	6.04895e-07	291	24.9009
1-stearoyl-2-arachidonoyl-gpc (18:0/20:4) levels	Parkinson's disease	rs141466664	A	G	A	G	0.3294	0.2643	0.0087	0.0114	18	42152907	0.1708	11518	0.1217	18	42152907	0.0668	8.19691e-07	291	24.3161
1-stearoyl-2-arachidonoyl-gpc (18:0/20:4) levels	Parkinson's disease	rs141862002	T	C	T	C	0.4906	0.2443	0.0053	0.0077	7	54441496	0.2041	10639	0.2314	7	54441496	0.0818	1.95601e-09	291	35.9707
1-stearoyl-2-arachidonoyl-gpc (18:0/20:4) levels	Parkinson's disease	rs141875806	A	G	A	G	0.4971	0.0293	0.0075	0.0202	2	50268036	0.161	11518	0.8558	2	50268036	0.076	6.11646e-11	291	42.7819
1-stearoyl-2-arachidonoyl-gpc (18:0/20:4) levels	Parkinson's disease	rs141977551	T	C	T	C	0.2331	-0.0688	0.0223	0.018	5	162921858	0.0894	468692	0.4417	5	162921858	0.0436	9.06505e-08	291	28.5832
1-stearoyl-2-arachidonoyl-gpc (18:0/20:4) levels	Parkinson's disease	rs142496553	T	C	T	C	0.3715	-0.0297	0.0091	0.0179	13	101700146	0.152	11518	0.8452	13	101700146	0.0767	1.26701e-06	291	23.4599
1-stearoyl-2-arachidonoyl-gpc (18:0/20:4) levels	Parkinson's disease	rs142612294	T	C	T	C	-0.4214	0.1469	0.0056	0.0077	5	59201017	0.185	13311	0.4271	5	59201017	0.088	1.66598e-06	291	22.931
1-stearoyl-2-arachidonoyl-gpc (18:0/20:4) levels	Parkinson's disease	rs143346513	G	A	G	A	0.4389	-0.0924	0.0077	0.0188	5	79294936	0.0772	482730	0.2315	5	79294936	0.0722	1.243e-09	291	36.9536
1-stearoyl-2-arachidonoyl-gpc (18:0/20:4) levels	Parkinson's disease	rs143792336	A	C	A	C	0.3037	0.0409	0.0106	0.0147	3	135125087	0.0971	468692	0.6732	3	135125087	0.0656	3.61102e-06	291	21.4329
1-stearoyl-2-arachidonoyl-gpc (18:0/20:4) levels	Parkinson's disease	rs144278273	T	C	T	C	0.3463	0.0684	0.012	0.009	9	8774764	0.181	11518	0.7055	9	8774764	0.0732	2.238e-06	291	22.3812
1-stearoyl-2-arachidonoyl-gpc (18:0/20:4) levels	Parkinson's disease	rs144573139	A	G	A	G	0.4238	-0.0313	0.0061	0.008	1	161641267	0.1436	24677	0.8272	1	161641267	0.0847	5.58496e-07	291	25.0354
1-stearoyl-2-arachidonoyl-gpc (18:0/20:4) levels	Parkinson's disease	rs144838831	A	G	A	G	0.2103	0.0381	0.0171	0.0144	6	20447535	0.107	468692	0.721499	6	20447535	0.0433	1.20701e-06	291	23.5886
1-stearoyl-2-arachidonoyl-gpc (18:0/20:4) levels	Parkinson's disease	rs145019396	G	A	G	A	0.3647	0.0208	0.0134	0.0106	6	130129391	0.0966	482730	0.8293	6	130129391	0.059	6.291e-10	291	38.2092
1-stearoyl-2-arachidonoyl-gpc (18:0/20:4) levels	Parkinson's disease	rs145151871	T	G	T	G	0.2784	0.0678	0.0114	0.0174	6	139350706	0.0876	469691	0.4387	6	139350706	0.0462	1.73002e-09	291	36.3124
1-stearoyl-2-arachidonoyl-gpc (18:0/20:4) levels	Parkinson's disease	rs145729777	A	G	A	G	0.5523	0.067	0.0053	0.0074	3	73292567	0.1919	10639	0.726999	3	73292567	0.0805	6.64967e-12	291	47.0715
1-stearoyl-2-arachidonoyl-gpc (18:0/20:4) levels	Parkinson's disease	rs146185506	G	A	G	A	0.2888	-0.2172	0.0131	0.0454	8	86319475	0.1373	11518	0.1138	8	86319475	0.0567	3.50002e-07	291	25.9435
1-stearoyl-2-arachidonoyl-gpc (18:0/20:4) levels	Parkinson's disease	rs146915029	G	A	G	A	0.6556	0.3153	0.0035	0.0067	4	163175792	0.2253	10554	0.1616	4	163175792	0.0961	9.01986e-12	291	46.5405
1-stearoyl-2-arachidonoyl-gpc (18:0/20:4) levels	Parkinson's disease	rs147066367	A	G	A	G	0.3971	-0.0595	0.0077	0.0192	5	179650789	0.0883	468692	0.5002	5	179650789	0.0713	2.60399e-08	291	31.0185
1-stearoyl-2-arachidonoyl-gpc (18:0/20:4) levels	Parkinson's disease	rs147205924	A	G	A	G	0.3403	-0.0631	0.0101	0.0238	8	27801768	0.0787	468692	0.4227	8	27801768	0.0538	2.58399e-10	291	40.0092
1-stearoyl-2-arachidonoyl-gpc (18:0/20:4) levels	Parkinson's disease	rs148385425	A	G	A	G	0.6054	-0.0966	0.0052	0.0113	7	5919897	0.1623	11518	0.5517	7	5919897	0.0837	4.81282e-13	291	52.3159
1-stearoyl-2-arachidonoyl-gpc (18:0/20:4) levels	Parkinson's disease	rs148576487	A	G	A	G	0.2637	0.1386	0.0163	0.0142	4	185409397	0.0959	468692	0.1484	4	185409397	0.0495	9.98596e-08	291	28.3798
1-stearoyl-2-arachidonoyl-gpc (18:0/20:4) levels	Parkinson's disease	rs148670450	G	A	G	A	-0.4908	0.0531	0.0034	0.0144	5	43612280	0.1822	9635	0.770801	5	43612280	0.1039	2.33201e-06	291	22.314
1-stearoyl-2-arachidonoyl-gpc (18:0/20:4) levels	Parkinson's disease	rs149197940	T	G	T	G	0.5454	0.0581	0.0053	0.011	3	112557198	0.0951	482730	0.541	3	112557198	0.0826	4.08037e-11	291	43.5984
1-stearoyl-2-arachidonoyl-gpc (18:0/20:4) levels	Parkinson's disease	rs149264130	G	A	G	A	0.3088	-0.1412	0.0104	0.0131	5	7906611	0.1198	466555	0.2383	5	7906611	0.0605	3.33503e-07	291	26.0522
1-stearoyl-2-arachidonoyl-gpc (18:0/20:4) levels	Parkinson's disease	rs149403299	G	A	G	A	0.2712	-0.0863	0.0193	0.0143	11	96830578	0.1051	468692	0.4112	11	96830578	0.0521	1.95898e-07	291	27.0959
1-stearoyl-2-arachidonoyl-gpc (18:0/20:4) levels	Parkinson's disease	rs149406705	C	T	C	T	0.3699	0.1275	0.0089	0.0072	6	4149553	0.2106	11518	0.544999	6	4149553	0.0726	3.53598e-07	291	25.9594
1-stearoyl-2-arachidonoyl-gpc (18:0/20:4) levels	Parkinson's disease	rs149524367	T	G	T	G	0.3136	-0.2209	0.0154	0.0147	8	84814170	0.1024	468692	0.0310399	8	84814170	0.0482	7.88315e-11	291	42.331
1-stearoyl-2-arachidonoyl-gpc (18:0/20:4) levels	Parkinson's disease	rs149674641	A	G	A	G	0.3357	0.0168	0.0133	0.0115	1	233926930	0.1644	11518	0.9185	1	233926930	0.06	2.20602e-08	291	31.304
1-stearoyl-2-arachidonoyl-gpc (18:0/20:4) levels	Parkinson's disease	rs149817869	C	T	C	T	0.3048	0.0153	0.0132	0.0148	16	82518798	0.097	468692	0.8747	16	82518798	0.0608	5.24795e-07	291	25.1318
1-stearoyl-2-arachidonoyl-gpc (18:0/20:4) levels	Parkinson's disease	rs149931646	G	A	G	A	0.2556	-0.1473	0.0153	0.0174	2	59859609	0.0935	468692	0.1151	2	59859609	0.053	1.38998e-06	291	23.2579
1-stearoyl-2-arachidonoyl-gpc (18:0/20:4) levels	Parkinson's disease	rs150453392	A	C	A	C	0.1272	0.0152	0.0761	0.067	20	30566904	0.0459	468692	0.741199	20	30566904	0.0228	2.44698e-08	291	31.1247
1-stearoyl-2-arachidonoyl-gpc (18:0/20:4) levels	Parkinson's disease	rs151181537	T	C	T	C	0.429	0.1933	0.0078	0.0181	4	43281086	0.0895	468692	0.0307503	4	43281086	0.0712	1.65501e-09	291	36.304
1-stearoyl-2-arachidonoyl-gpc (18:0/20:4) levels	Parkinson's disease	rs151310022	A	G	A	G	0.3709	-0.2448	0.0102	0.0105	12	73237609	0.1157	468692	0.0344001	12	73237609	0.0678	4.44396e-08	291	29.9264
1-stearoyl-2-arachidonoyl-gpc (18:0/20:4) levels	Parkinson's disease	rs16847455	T	C	T	C	0.411	0.1083	0.0076	0.0223	2	197086164	0.0775	468692	0.1622	2	197086164	0.0747	3.77199e-08	291	30.2721
1-stearoyl-2-arachidonoyl-gpc (18:0/20:4) levels	Parkinson's disease	rs16873795	C	G	C	G	0.2024	0.1113	0.0241	0.0228	5	4662755	0.0765	468692	0.1458	5	4662755	0.0436	3.45096e-06	291	21.55
1-stearoyl-2-arachidonoyl-gpc (18:0/20:4) levels	Parkinson's disease	rs16887811	T	C	T	C	0.4446	-0.0384	0.0053	0.0134	8	116847725	0.0997	470485	0.6998	8	116847725	0.0815	4.94698e-08	291	29.7594
1-stearoyl-2-arachidonoyl-gpc (18:0/20:4) levels	Parkinson's disease	rs17031623	G	A	G	A	0.2949	-0.0445	0.0109	0.0141	3	60603516	0.1119	466555	0.690699	3	60603516	0.0603	9.92705e-07	291	23.9175
1-stearoyl-2-arachidonoyl-gpc (18:0/20:4) levels	Parkinson's disease	rs17106077	A	T	A	T	-0.1986	0.046	0.0224	0.0217	11	106673012	0.0846	466555	0.5863	11	106673012	0.0415	1.721e-06	291	22.9014
1-stearoyl-2-arachidonoyl-gpc (18:0/20:4) levels	Parkinson's disease	rs17236920	G	A	G	A	0.2729	-0.1247	0.0134	0.0107	5	66823731	0.1208	466555	0.3019	5	66823731	0.0574	1.98902e-06	291	22.6039
1-stearoyl-2-arachidonoyl-gpc (18:0/20:4) levels	Parkinson's disease	rs17275022	G	T	G	T	0.2874	0.0216	0.0103	0.021	4	94433648	0.0911	468692	0.8124	4	94433648	0.061	2.48599e-06	291	22.198
1-stearoyl-2-arachidonoyl-gpc (18:0/20:4) levels	Parkinson's disease	rs17448679	C	T	C	T	0.4563	-0.0933	0.0061	0.0139	5	106739481	0.1013	468692	0.3569	5	106739481	0.0826	3.36101e-08	291	30.5169
1-stearoyl-2-arachidonoyl-gpc (18:0/20:4) levels	Parkinson's disease	rs181555453	G	A	G	A	0.3675	0.2508	0.0114	0.0126	9	16669292	0.169	11518	0.1379	9	16669292	0.0661	2.70701e-08	291	30.9109
1-stearoyl-2-arachidonoyl-gpc (18:0/20:4) levels	Parkinson's disease	rs183739917	C	G	C	G	0.4454	-0.1784	0.006	0.0068	4	106450681	0.1984	25028	0.3686	4	106450681	0.0847	1.43301e-07	291	27.6524
1-stearoyl-2-arachidonoyl-gpc (18:0/20:4) levels	Parkinson's disease	rs184347740	A	G	A	G	0.189	-0.0113	0.0267	0.0283	7	129253550	0.0686	468692	0.8689	7	129253550	0.0361	1.68399e-07	291	27.41
1-stearoyl-2-arachidonoyl-gpc (18:0/20:4) levels	Parkinson's disease	rs185209040	A	T	A	T	-0.3271	0.0783	0.0115	0.0196	11	71732824	0.1046	468692	0.4543	11	71732824	0.0636	2.72898e-07	291	26.4513
1-stearoyl-2-arachidonoyl-gpc (18:0/20:4) levels	Parkinson's disease	rs185363289	G	A	G	A	0.4621	-0.125	0.0053	0.0112	14	54496843	0.164	10639	0.446	14	54496843	0.0814	1.393e-08	291	32.2272
1-stearoyl-2-arachidonoyl-gpc (18:0/20:4) levels	Parkinson's disease	rs186460288	T	C	T	C	0.3347	0.2435	0.0131	0.0132	19	34022625	0.1037	468692	0.0188101	19	34022625	0.0626	8.81495e-08	291	28.5866
1-stearoyl-2-arachidonoyl-gpc (18:0/20:4) levels	Parkinson's disease	rs189466911	G	T	G	T	0.1854	0.0941	0.0234	0.0202	8	17787778	0.0734	482202	0.1998	8	17787778	0.0383	1.26401e-06	291	23.4327
1-stearoyl-2-arachidonoyl-gpc (18:0/20:4) levels	Parkinson's disease	rs190735588	T	C	T	C	0.3691	0.0758	0.0088	0.0191	13	23320497	0.0898	467813	0.3983	13	23320497	0.0748	8.05694e-07	291	24.3492
1-stearoyl-2-arachidonoyl-gpc (18:0/20:4) levels	Parkinson's disease	rs191127849	A	C	A	C	0.6266	0.2141	0.0035	0.0096	15	75109093	0.2333	13045	0.3589	15	75109093	0.0961	7.06968e-11	291	42.5142
1-stearoyl-2-arachidonoyl-gpc (18:0/20:4) levels	Parkinson's disease	rs193066927	T	C	T	C	0.3011	0.032	0.0083	0.0205	13	21424137	0.0744	482730	0.6674	13	21424137	0.0612	8.76193e-07	291	24.2058
1-stearoyl-2-arachidonoyl-gpc (18:0/20:4) levels	Parkinson's disease	rs1932593	A	G	A	G	0.6634	0.0282	0.0035	0.016	10	24668435	0.1477	10639	0.8486	10	24668435	0.0989	1.97379e-11	291	44.9944
1-stearoyl-2-arachidonoyl-gpc (18:0/20:4) levels	Parkinson's disease	rs2328969	T	G	T	G	0.2623	-0.1597	0.0206	0.0217	13	76645249	0.0818	468692	0.0509003	13	76645249	0.0541	1.239e-06	291	23.5073
1-stearoyl-2-arachidonoyl-gpc (18:0/20:4) levels	Parkinson's disease	rs269328	A	C	A	C	0.2951	-0.2094	0.0138	0.0125	1	68546109	0.1546	10639	0.1756	1	68546109	0.0538	4.08103e-08	291	30.0867
1-stearoyl-2-arachidonoyl-gpc (18:0/20:4) levels	Parkinson's disease	rs2711965	A	G	A	G	-0.3896	0.3346	0.0057	0.0078	4	39018462	0.224	11518	0.1353	4	39018462	0.0839	3.41099e-06	291	21.5632
1-stearoyl-2-arachidonoyl-gpc (18:0/20:4) levels	Parkinson's disease	rs28374004	C	T	C	T	0.4397	0.1115	0.0102	0.0182	8	3942453	0.0852	468692	0.1908	8	3942453	0.0685	1.39701e-10	291	41.2033
1-stearoyl-2-arachidonoyl-gpc (18:0/20:4) levels	Parkinson's disease	rs34016841	T	C	T	C	0.5592	-0.0047	0.0052	0.0136	12	105013316	0.0742	482202	0.9497	12	105013316	0.085	4.73151e-11	291	43.2809
1-stearoyl-2-arachidonoyl-gpc (18:0/20:4) levels	Parkinson's disease	rs35678298	T	C	T	C	0.4786	0.0114	0.0077	0.0134	2	206581049	0.1651	11518	0.945	2	206581049	0.073	5.47016e-11	291	42.9833
1-stearoyl-2-arachidonoyl-gpc (18:0/20:4) levels	Parkinson's disease	rs357916	A	G	A	G	-0.2105	0.1162	0.0224	0.0352	11	44492709	0.0651	468692	0.0741105	11	44492709	0.0453	3.38298e-06	291	21.5927
1-stearoyl-2-arachidonoyl-gpc (18:0/20:4) levels	Parkinson's disease	rs381043	C	T	C	T	0.0757	0.0021	0.2051	0.2056	12	125899573	0.0286	468692	0.9418	12	125899573	0.0157	1.52198e-06	291	23.2484
1-stearoyl-2-arachidonoyl-gpc (18:0/20:4) levels	Parkinson's disease	rs3961459	T	C	T	C	0.3898	-0.1018	0.0069	0.0169	1	67830047	0.0806	482730	0.2067	1	67830047	0.0739	1.322e-07	291	27.8224
1-stearoyl-2-arachidonoyl-gpc (18:0/20:4) levels	Parkinson's disease	rs41292683	C	T	C	T	0.1492	-0.001	0.0466	0.0442	1	94527088	0.043	482730	0.9806	1	94527088	0.0287	1.96499e-07	291	27.0255
1-stearoyl-2-arachidonoyl-gpc (18:0/20:4) levels	Parkinson's disease	rs4246121	C	G	C	G	0.4904	-0.0541	0.0061	0.0094	8	87258063	0.1664	12312	0.7452	8	87258063	0.0831	3.56197e-09	291	34.8256
1-stearoyl-2-arachidonoyl-gpc (18:0/20:4) levels	Parkinson's disease	rs4915446	T	C	T	C	0.639	-0.006	0.0035	0.0158	1	200567806	0.0979	27693	0.9514	1	200567806	0.0972	4.98884e-11	291	43.2184
1-stearoyl-2-arachidonoyl-gpc (18:0/20:4) levels	Parkinson's disease	rs512490	G	A	G	A	-0.2215	-0.0876	0.9773	0.9666	12	57870648	0.054	482730	0.1049	12	57870648	0.0453	1.012e-06	291	23.9084
1-stearoyl-2-arachidonoyl-gpc (18:0/20:4) levels	Parkinson's disease	rs55837459	C	A	C	A	0.3961	-0.0514	0.0061	0.0123	3	172328760	0.1124	468692	0.647099	3	172328760	0.0852	3.28799e-06	291	21.6138
1-stearoyl-2-arachidonoyl-gpc (18:0/20:4) levels	Parkinson's disease	rs572420628	C	A	C	A	0.3851	0.1158	0.0069	0.0136	2	48513674	0.1595	10639	0.4678	2	48513674	0.0745	2.32199e-07	291	26.7199
1-stearoyl-2-arachidonoyl-gpc (18:0/20:4) levels	Parkinson's disease	rs574408551	C	T	C	T	0.3266	-0.0325	0.0092	0.0104	11	66512395	0.1077	480593	0.7626	11	66512395	0.0674	1.262e-06	291	23.4808
1-stearoyl-2-arachidonoyl-gpc (18:0/20:4) levels	Parkinson's disease	rs618932	G	A	G	A	-0.417	0.2789	0.991	0.9865	1	58952414	0.1546	11518	0.0711492	1	58952414	0.0769	5.83996e-08	291	29.4049
1-stearoyl-2-arachidonoyl-gpc (18:0/20:4) levels	Parkinson's disease	rs62119118	A	G	A	G	-0.1306	0.0303	0.0513	0.0585	2	11115499	0.0477	468692	0.5255	2	11115499	0.0258	4.25902e-07	291	25.624
1-stearoyl-2-arachidonoyl-gpc (18:0/20:4) levels	Parkinson's disease	rs62240110	G	C	G	C	0.2821	0.0023	0.014	0.0189	22	43188083	0.0861	469691	0.9791	22	43188083	0.0517	4.82103e-08	291	29.7732
1-stearoyl-2-arachidonoyl-gpc (18:0/20:4) levels	Parkinson's disease	rs62395308	T	A	T	A	0.4909	0.0115	0.0077	0.0114	6	31433933	0.0928	479714	0.9015	6	31433933	0.0721	9.99309e-12	291	46.357
1-stearoyl-2-arachidonoyl-gpc (18:0/20:4) levels	Parkinson's disease	rs6746850	A	G	A	G	-0.0794	0.0004	0.7742	0.7949	2	226126820	0.0279	468692	0.9879	2	226126820	0.0148	8.71405e-08	291	28.7818
1-stearoyl-2-arachidonoyl-gpc (18:0/20:4) levels	Parkinson's disease	rs72645956	A	G	A	G	0.2806	0.0039	0.0194	0.0302	1	14808571	0.0694	468692	0.9546	1	14808571	0.0429	6.25749e-11	291	42.782
1-stearoyl-2-arachidonoyl-gpc (18:0/20:4) levels	Parkinson's disease	rs72672561	G	T	G	T	0.1938	-0.0117	0.0257	0.0305	4	121405255	0.0697	468692	0.8665	4	121405255	0.0422	4.41296e-06	291	21.0903
1-stearoyl-2-arachidonoyl-gpc (18:0/20:4) levels	Parkinson's disease	rs72755979	A	T	A	T	0.374	0.1849	0.0077	0.0117	1	224498928	0.0925	482730	0.0455995	1	224498928	0.0718	1.88899e-07	291	27.1328
1-stearoyl-2-arachidonoyl-gpc (18:0/20:4) levels	Parkinson's disease	rs72782698	T	C	T	C	0.1909	0.0669	0.0293	0.0334	10	9072316	0.0652	468692	0.305	10	9072316	0.0342	2.46797e-08	291	31.1573
1-stearoyl-2-arachidonoyl-gpc (18:0/20:4) levels	Parkinson's disease	rs72844304	T	G	T	G	0.3168	0.2064	0.0154	0.0127	11	3803357	0.1187	468348	0.0819691	11	3803357	0.0553	1.01899e-08	291	32.8186
1-stearoyl-2-arachidonoyl-gpc (18:0/20:4) levels	Parkinson's disease	rs73128952	G	A	G	A	-0.2827	-0.1036	0.0102	0.0139	3	65510484	0.1066	468692	0.3312	3	65510484	0.0589	1.59901e-06	291	23.0367
1-stearoyl-2-arachidonoyl-gpc (18:0/20:4) levels	Parkinson's disease	rs73146224	A	G	A	G	0.1657	0.1014	0.0289	0.0273	12	71973733	0.0709	468692	0.1526	12	71973733	0.0335	7.79399e-07	291	24.4656
1-stearoyl-2-arachidonoyl-gpc (18:0/20:4) levels	Parkinson's disease	rs73435443	C	T	C	T	0.3778	-0.1669	0.0069	0.0108	9	28816830	0.1347	13655	0.2152	9	28816830	0.0751	4.94504e-07	291	25.3072
1-stearoyl-2-arachidonoyl-gpc (18:0/20:4) levels	Parkinson's disease	rs74319245	T	C	T	C	0.2606	0.0819	0.012	0.0193	5	20108160	0.0823	468692	0.3195	5	20108160	0.0533	1.02799e-06	291	23.9053
1-stearoyl-2-arachidonoyl-gpc (18:0/20:4) levels	Parkinson's disease	rs74643787	T	C	T	C	0.2126	-0.1134	0.0156	0.019	16	52884227	0.0893	468692	0.204	16	52884227	0.045	2.30399e-06	291	22.3204
1-stearoyl-2-arachidonoyl-gpc (18:0/20:4) levels	Parkinson's disease	rs74794435	A	G	A	G	-0.1406	-0.0703	0.0481	0.043	15	68143321	0.0492	482730	0.1527	15	68143321	0.0301	3.03298e-06	291	21.8191
1-stearoyl-2-arachidonoyl-gpc (18:0/20:4) levels	Parkinson's disease	rs75028030	C	T	C	T	0.336	-0.0496	0.0087	0.0205	6	46791616	0.0846	471013	0.5575	6	46791616	0.066	3.62402e-07	291	25.9174
1-stearoyl-2-arachidonoyl-gpc (18:0/20:4) levels	Parkinson's disease	rs75060793	T	C	T	C	0.5523	-0.0499	0.0053	0.0125	10	22910483	0.1105	468692	0.651499	10	22910483	0.082	1.61399e-11	291	45.3652
1-stearoyl-2-arachidonoyl-gpc (18:0/20:4) levels	Parkinson's disease	rs75094393	A	C	A	C	0.4777	0.2301	0.0078	0.0162	2	23717184	0.091	468692	0.0114201	2	23717184	0.0712	1.94312e-11	291	45.0143
1-stearoyl-2-arachidonoyl-gpc (18:0/20:4) levels	Parkinson's disease	rs75663976	T	C	T	C	0.3857	-0.0038	0.0105	0.0095	12	115999641	0.1761	11518	0.983	12	115999641	0.0648	2.651e-09	291	35.4282
1-stearoyl-2-arachidonoyl-gpc (18:0/20:4) levels	Parkinson's disease	rs76262995	C	T	C	T	0.462	0.0328	0.0053	0.0208	2	44661014	0.1687	13311	0.8457	2	44661014	0.0808	1.06901e-08	291	32.6935
1-stearoyl-2-arachidonoyl-gpc (18:0/20:4) levels	Parkinson's disease	rs76301053	A	G	A	G	0.4091	-0.1012	0.0092	0.0157	8	128991170	0.0923	469691	0.2731	8	128991170	0.0726	1.74598e-08	291	31.7531
1-stearoyl-2-arachidonoyl-gpc (18:0/20:4) levels	Parkinson's disease	rs76490408	A	T	A	T	0.3279	-0.2761	0.0092	0.0156	3	27586156	0.0938	468692	0.00324698	3	27586156	0.0677	1.25401e-06	291	23.4588
1-stearoyl-2-arachidonoyl-gpc (18:0/20:4) levels	Parkinson's disease	rs76594196	A	T	A	T	0.2649	-0.0196	0.014	0.0225	14	65917359	0.0809	468692	0.8085	14	65917359	0.0552	1.58402e-06	291	23.0296
1-stearoyl-2-arachidonoyl-gpc (18:0/20:4) levels	Parkinson's disease	rs76659511	T	C	T	C	0.4816	-0.0848	0.0061	0.0108	13	81299948	0.1167	466555	0.467	13	81299948	0.0831	6.76005e-09	291	33.587
1-stearoyl-2-arachidonoyl-gpc (18:0/20:4) levels	Parkinson's disease	rs76750363	T	C	T	C	0.2387	0.0573	0.0185	0.0326	13	53802979	0.0658	468692	0.3838	13	53802979	0.0467	3.28103e-07	291	26.1259
1-stearoyl-2-arachidonoyl-gpc (18:0/20:4) levels	Parkinson's disease	rs77046762	G	A	G	A	-0.3368	0.1071	0.0114	0.0191	5	52218902	0.0724	482730	0.1391	5	52218902	0.0594	1.385e-08	291	32.1493
1-stearoyl-2-arachidonoyl-gpc (18:0/20:4) levels	Parkinson's disease	rs77047718	G	T	G	T	0.33	0.0046	0.0117	0.0123	5	73564798	0.1138	468692	0.9681	5	73564798	0.0667	7.45298e-07	291	24.478
1-stearoyl-2-arachidonoyl-gpc (18:0/20:4) levels	Parkinson's disease	rs77061018	G	A	G	A	0.2661	-0.0546	0.0125	0.0119	5	95105466	0.112	468692	0.6255	5	95105466	0.0581	4.714e-06	291	20.9767
1-stearoyl-2-arachidonoyl-gpc (18:0/20:4) levels	Parkinson's disease	rs77133167	T	C	T	C	0.3031	-0.0254	0.0163	0.0127	4	41089940	0.114	468692	0.8237	4	41089940	0.0557	5.21903e-08	291	29.6116
1-stearoyl-2-arachidonoyl-gpc (18:0/20:4) levels	Parkinson's disease	rs77213545	T	C	T	C	0.241	-0.036	0.0282	0.0299	3	187742404	0.0674	468692	0.5937	3	187742404	0.0372	8.87973e-11	291	41.9709
1-stearoyl-2-arachidonoyl-gpc (18:0/20:4) levels	Parkinson's disease	rs77422578	T	C	T	C	0.3128	0.0492	0.0104	0.0153	10	85665728	0.1365	11518	0.7186	10	85665728	0.0594	1.417e-07	291	27.7307
1-stearoyl-2-arachidonoyl-gpc (18:0/20:4) levels	Parkinson's disease	rs77495044	G	T	G	T	0.1944	0.0218	0.026	0.0351	4	60818194	0.0626	468692	0.7271	4	60818194	0.0385	4.37996e-07	291	25.4959
1-stearoyl-2-arachidonoyl-gpc (18:0/20:4) levels	Parkinson's disease	rs77568065	T	C	T	C	0.3875	0.0526	0.0069	0.0163	11	83150863	0.0953	468692	0.580899	11	83150863	0.0731	1.148e-07	291	28.1002
1-stearoyl-2-arachidonoyl-gpc (18:0/20:4) levels	Parkinson's disease	rs77653681	C	A	C	A	0.2248	0.0004	0.0262	0.022	7	47720581	0.0794	468692	0.9958	7	47720581	0.0398	1.61499e-08	291	31.9026
1-stearoyl-2-arachidonoyl-gpc (18:0/20:4) levels	Parkinson's disease	rs77673975	A	G	A	G	0.2103	0.0115	0.0221	0.0182	4	173803533	0.0876	468692	0.896	4	173803533	0.0426	7.71099e-07	291	24.3702
1-stearoyl-2-arachidonoyl-gpc (18:0/20:4) levels	Parkinson's disease	rs78144807	G	A	G	A	0.3538	0.125	0.011	0.0087	13	94552731	0.1906	11518	0.5119	13	94552731	0.0595	2.74701e-09	291	35.3575
1-stearoyl-2-arachidonoyl-gpc (18:0/20:4) levels	Parkinson's disease	rs78258653	C	T	C	T	0.2762	0.0382	0.0192	0.0272	18	10307656	0.0733	468692	0.6018	18	10307656	0.0488	1.47499e-08	291	32.0337
1-stearoyl-2-arachidonoyl-gpc (18:0/20:4) levels	Parkinson's disease	rs78268551	C	T	C	T	0.383	0.1038	0.0128	0.0162	1	36960398	0.0996	468692	0.2972	1	36960398	0.0511	6.40767e-14	291	56.1766
1-stearoyl-2-arachidonoyl-gpc (18:0/20:4) levels	Parkinson's disease	rs78276863	T	C	T	C	0.453	0.103	0.0093	0.0112	2	231686032	0.1181	466555	0.3831	2	231686032	0.071	1.76502e-10	291	40.708
1-stearoyl-2-arachidonoyl-gpc (18:0/20:4) levels	Parkinson's disease	rs78332234	T	C	T	C	0.6842	-0.1681	0.0035	0.0137	12	115577710	0.1898	11518	0.3758	12	115577710	0.0969	1.61696e-12	291	49.8561
1-stearoyl-2-arachidonoyl-gpc (18:0/20:4) levels	Parkinson's disease	rs78390870	C	T	C	T	0.2704	0.0491	0.016	0.0172	4	23924897	0.0924	468692	0.5946	4	23924897	0.0532	3.79603e-07	291	25.8339
1-stearoyl-2-arachidonoyl-gpc (18:0/20:4) levels	Parkinson's disease	rs78436628	T	C	T	C	0.2235	0.1506	0.0258	0.0216	5	149501664	0.0728	482730	0.0385301	5	149501664	0.0407	4.08696e-08	291	30.1555
1-stearoyl-2-arachidonoyl-gpc (18:0/20:4) levels	Parkinson's disease	rs78658772	G	A	G	A	0.2316	0.0034	0.016	0.0248	3	115866899	0.0725	468692	0.9627	3	115866899	0.0498	3.30598e-06	291	21.6281
1-stearoyl-2-arachidonoyl-gpc (18:0/20:4) levels	Parkinson's disease	rs78749815	A	G	A	G	0.3978	0.0708	0.0076	0.0183	18	67294562	0.0846	468692	0.4025	18	67294562	0.0736	6.59098e-08	291	29.2129
1-stearoyl-2-arachidonoyl-gpc (18:0/20:4) levels	Parkinson's disease	rs79440814	A	G	A	G	0.421	0.0321	0.009	0.0156	3	190096642	0.1016	468692	0.752	3	190096642	0.0767	4.03701e-08	291	30.1282
1-stearoyl-2-arachidonoyl-gpc (18:0/20:4) levels	Parkinson's disease	rs79702065	G	A	G	A	0.2687	-0.1111	0.0121	0.011	8	14406310	0.1666	11518	0.5047	8	14406310	0.0573	2.73401e-06	291	21.99
1-stearoyl-2-arachidonoyl-gpc (18:0/20:4) levels	Parkinson's disease	rs79720199	C	A	C	A	0.3599	-0.0356	0.0069	0.0157	2	34831	0.1363	11006	0.793601	2	34831	0.0733	9.06505e-07	291	24.1077
1-stearoyl-2-arachidonoyl-gpc (18:0/20:4) levels	Parkinson's disease	rs79839112	C	A	C	A	0.395	0.0368	0.0069	0.0127	9	119880272	0.1036	468692	0.722099	9	119880272	0.074	9.39507e-08	291	28.4925
1-stearoyl-2-arachidonoyl-gpc (18:0/20:4) levels	Parkinson's disease	rs80020894	C	T	C	T	0.4068	0.0296	0.006	0.0255	12	20991133	0.0772	482202	0.701601	12	20991133	0.0838	1.20401e-06	291	23.5653
1-stearoyl-2-arachidonoyl-gpc (18:0/20:4) levels	Parkinson's disease	rs80203716	A	T	A	T	0.3876	-0.1019	0.0077	0.0126	2	40662044	0.1294	466555	0.431	2	40662044	0.0717	6.50504e-08	291	29.2233
1-stearoyl-2-arachidonoyl-gpc (18:0/20:4) levels	Parkinson's disease	rs8083687	A	G	A	G	0.5014	-0.3224	0.0053	0.0143	18	25467213	0.138	11518	0.01952	18	25467213	0.0815	7.758e-10	291	37.8489
1-stearoyl-2-arachidonoyl-gpc (18:0/20:4) levels	Parkinson's disease	rs964839	G	T	G	T	0.4284	0.0889	0.0053	0.0105	4	96425359	0.1351	13655	0.5106	4	96425359	0.0825	2.072e-07	291	26.9644
1-stearoyl-2-linoleoyl-gpc (18:0/18:2) levels	Parkinson's disease	rs10018266	C	A	C	A	0.5068	0.2533	0.0058	0.008	4	154837555	0.1967	11518	0.1977	4	154837555	0.0937	6.42007e-08	291	29.2546
1-stearoyl-2-linoleoyl-gpc (18:0/18:2) levels	Parkinson's disease	rs10202081	A	G	A	G	0.1813	-0.0129	0.0264	0.0422	2	196227484	0.0544	468692	0.8126	2	196227484	0.0389	3.185e-06	291	21.7218
1-stearoyl-2-linoleoyl-gpc (18:0/18:2) levels	Parkinson's disease	rs10487946	G	A	G	A	0.339	-0.034	0.0176	0.0179	7	69023630	0.0886	468692	0.7011	7	69023630	0.0547	5.68107e-10	291	38.4083
1-stearoyl-2-linoleoyl-gpc (18:0/18:2) levels	Parkinson's disease	rs10842437	T	C	T	C	0.4172	-0.0352	0.0141	0.0135	12	25105701	0.1018	468692	0.729201	12	25105701	0.0563	1.27791e-13	291	54.9126
1-stearoyl-2-linoleoyl-gpc (18:0/18:2) levels	Parkinson's disease	rs111395067	T	C	T	C	0.4349	0.0962	0.0121	0.0072	4	145920185	0.2406	10639	0.6893	4	145920185	0.0748	6.07799e-09	291	33.8046
1-stearoyl-2-linoleoyl-gpc (18:0/18:2) levels	Parkinson's disease	rs111423768	A	G	A	G	0.519	0.0243	0.0062	0.0162	17	71446779	0.0936	468692	0.7948	17	71446779	0.1135	4.84797e-06	291	20.9095
1-stearoyl-2-linoleoyl-gpc (18:0/18:2) levels	Parkinson's disease	rs111520336	C	T	C	T	0.2963	0.0672	0.0137	0.0172	9	122119201	0.0878	468692	0.444	9	122119201	0.0631	2.67602e-06	291	22.0498
1-stearoyl-2-linoleoyl-gpc (18:0/18:2) levels	Parkinson's disease	rs111561410	A	G	A	G	0.2093	0.004	0.0284	0.0322	14	23303918	0.0602	482730	0.9476	14	23303918	0.0441	2.07898e-06	291	22.5248
1-stearoyl-2-linoleoyl-gpc (18:0/18:2) levels	Parkinson's disease	rs111591264	T	G	T	G	0.4438	0.1072	0.0079	0.0114	15	45923545	0.1173	468692	0.3608	15	45923545	0.0777	1.13501e-08	291	32.6237
1-stearoyl-2-linoleoyl-gpc (18:0/18:2) levels	Parkinson's disease	rs111622467	A	C	A	C	0.3949	-0.0203	0.0139	0.0154	2	105484434	0.0964	468692	0.8335	2	105484434	0.0542	3.0662e-13	291	53.0855
1-stearoyl-2-linoleoyl-gpc (18:0/18:2) levels	Parkinson's disease	rs111708706	T	G	T	G	-0.3688	0.0216	0.0118	0.0169	6	128938841	0.0883	468692	0.8067	6	128938841	0.0627	3.96497e-09	291	34.5977
1-stearoyl-2-linoleoyl-gpc (18:0/18:2) levels	Parkinson's disease	rs11218199	T	C	T	C	0.2886	0.0183	0.0199	0.0206	11	121064524	0.0854	468692	0.83	11	121064524	0.0496	6.07995e-09	291	33.8555
1-stearoyl-2-linoleoyl-gpc (18:0/18:2) levels	Parkinson's disease	rs112515837	T	C	T	C	0.2052	0.034	0.0346	0.0222	4	181658908	0.0788	468692	0.6664	4	181658908	0.0415	7.86901e-07	291	24.4489
1-stearoyl-2-linoleoyl-gpc (18:0/18:2) levels	Parkinson's disease	rs112613429	A	T	A	T	0.2749	-0.1186	0.0147	0.0164	1	200272895	0.1277	13655	0.353	1	200272895	0.0585	2.60202e-06	291	22.082
1-stearoyl-2-linoleoyl-gpc (18:0/18:2) levels	Parkinson's disease	rs112753275	A	G	A	G	0.1406	0.0787	0.0565	0.079	20	49256298	0.043	468692	0.0672202	20	49256298	0.0293	1.53501e-06	291	23.0269
1-stearoyl-2-linoleoyl-gpc (18:0/18:2) levels	Parkinson's disease	rs112858423	T	C	T	C	0.2883	0.0275	0.0142	0.0124	8	34905711	0.1029	468692	0.7891	8	34905711	0.0559	2.47503e-07	291	26.599
1-stearoyl-2-linoleoyl-gpc (18:0/18:2) levels	Parkinson's disease	rs112950006	C	A	C	A	0.2384	0.0167	0.0239	0.0334	1	88427242	0.0671	468692	0.8033	1	88427242	0.0447	9.8869e-08	291	28.4444
1-stearoyl-2-linoleoyl-gpc (18:0/18:2) levels	Parkinson's disease	rs112956080	C	G	C	G	-0.4515	-0.0175	0.0068	0.0126	7	30504881	0.1148	466555	0.8788	7	30504881	0.0876	2.553e-07	291	26.5648
1-stearoyl-2-linoleoyl-gpc (18:0/18:2) levels	Parkinson's disease	rs114331471	T	C	T	C	0.2619	0.1391	0.0193	0.0258	1	91276903	0.0725	468692	0.0549301	1	91276903	0.0472	2.81203e-08	291	30.7884
1-stearoyl-2-linoleoyl-gpc (18:0/18:2) levels	Parkinson's disease	rs114384906	T	G	T	G	0.2112	-0.0015	0.021	0.0177	18	45811988	0.0872	468692	0.9863	18	45811988	0.0411	2.68201e-07	291	26.4061
1-stearoyl-2-linoleoyl-gpc (18:0/18:2) levels	Parkinson's disease	rs114638729	G	A	G	A	0.2372	0.0337	0.0269	0.023	2	80173629	0.0782	468692	0.6663	2	80173629	0.0435	4.81804e-08	291	29.7338
1-stearoyl-2-linoleoyl-gpc (18:0/18:2) levels	Parkinson's disease	rs114646469	T	C	T	C	0.2561	-0.1166	0.0166	0.0175	1	226601738	0.0894	468692	0.1922	1	226601738	0.0531	1.44202e-06	291	23.2611
1-stearoyl-2-linoleoyl-gpc (18:0/18:2) levels	Parkinson's disease	rs114726801	T	C	T	C	-0.1724	-0.0186	0.0394	0.0316	4	70899203	0.0672	468692	0.7822	4	70899203	0.0343	4.97794e-07	291	25.2631
1-stearoyl-2-linoleoyl-gpc (18:0/18:2) levels	Parkinson's disease	rs114799542	T	C	T	C	0.2622	0.1451	0.0244	0.0155	3	66522840	0.1014	468692	0.1524	3	66522840	0.0426	7.85597e-10	291	37.8832
1-stearoyl-2-linoleoyl-gpc (18:0/18:2) levels	Parkinson's disease	rs114997352	T	C	T	C	0.6643	-0.0238	0.0052	0.0137	15	31469732	0.0988	468692	0.8096	15	31469732	0.0957	3.77138e-12	291	48.1842
1-stearoyl-2-linoleoyl-gpc (18:0/18:2) levels	Parkinson's disease	rs11503724	C	T	C	T	0.4824	-0.1536	0.0058	0.0167	12	66883058	0.1184	13655	0.1945	12	66883058	0.095	3.86803e-07	291	25.785
1-stearoyl-2-linoleoyl-gpc (18:0/18:2) levels	Parkinson's disease	rs115173561	C	T	C	T	-0.2609	0.0785	0.0168	0.0171	2	183193093	0.0969	468692	0.4181	2	183193093	0.053	8.38398e-07	291	24.2324
1-stearoyl-2-linoleoyl-gpc (18:0/18:2) levels	Parkinson's disease	rs115246039	T	C	T	C	-0.2317	0.02	0.0203	0.0278	2	216041514	0.0682	482730	0.769501	2	216041514	0.0497	3.11903e-06	291	21.734
1-stearoyl-2-linoleoyl-gpc (18:0/18:2) levels	Parkinson's disease	rs115282808	T	C	T	C	-0.3196	-0.1415	0.0117	0.0127	3	8291539	0.1242	466555	0.2547	3	8291539	0.0634	4.60596e-07	291	25.4118
1-stearoyl-2-linoleoyl-gpc (18:0/18:2) levels	Parkinson's disease	rs115482964	A	T	A	T	-0.3097	0.1566	0.0143	0.0152	5	62254343	0.0915	468692	0.0869301	5	62254343	0.0627	7.87807e-07	291	24.3976
1-stearoyl-2-linoleoyl-gpc (18:0/18:2) levels	Parkinson's disease	rs115613288	C	T	C	T	0.4131	-0.0539	0.0069	0.0174	6	16668271	0.0878	468692	0.539299	6	16668271	0.0805	2.88602e-07	291	26.3341
1-stearoyl-2-linoleoyl-gpc (18:0/18:2) levels	Parkinson's disease	rs115699278	T	C	T	C	0.3895	-0.1186	0.0144	0.0118	6	31860832	0.0916	482730	0.1953	6	31860832	0.0621	3.66801e-10	291	39.3398
1-stearoyl-2-linoleoyl-gpc (18:0/18:2) levels	Parkinson's disease	rs115810874	T	G	T	G	0.5211	-0.104	0.0092	0.0182	4	109358072	0.0901	468692	0.2485	4	109358072	0.0682	2.25424e-14	291	58.3813
1-stearoyl-2-linoleoyl-gpc (18:0/18:2) levels	Parkinson's disease	rs115811481	A	T	A	T	0.7511	0.0922	0.0064	0.0114	5	118604071	0.1729	10554	0.5938	5	118604071	0.1056	1.12305e-12	291	50.5904
1-stearoyl-2-linoleoyl-gpc (18:0/18:2) levels	Parkinson's disease	rs116093329	T	G	T	G	0.4097	0.0709	0.0089	0.0109	5	160530841	0.1121	468692	0.5272	5	160530841	0.0738	2.87197e-08	291	30.819
1-stearoyl-2-linoleoyl-gpc (18:0/18:2) levels	Parkinson's disease	rs116455686	G	A	G	A	0.9915	0.077	0.0035	0.0108	1	16057029	0.1155	471013	0.5051	1	16057029	0.1033	8.40621e-22	291	92.1265
1-stearoyl-2-linoleoyl-gpc (18:0/18:2) levels	Parkinson's disease	rs116478736	G	C	G	C	0.4444	-0.0155	0.0091	0.0137	2	18033652	0.0809	481851	0.8478	2	18033652	0.0702	2.40099e-10	291	40.075
1-stearoyl-2-linoleoyl-gpc (18:0/18:2) levels	Parkinson's disease	rs116827288	A	C	A	C	0.2435	-0.0218	0.0255	0.0215	3	169093740	0.0677	482730	0.747799	3	169093740	0.0486	5.55303e-07	291	25.103
1-stearoyl-2-linoleoyl-gpc (18:0/18:2) levels	Parkinson's disease	rs117081207	A	G	A	G	0.1268	0.0174	0.0841	0.0657	13	66164202	0.0609	13655	0.7755	13	66164202	0.0241	1.509e-07	291	27.6824
1-stearoyl-2-linoleoyl-gpc (18:0/18:2) levels	Parkinson's disease	rs117125256	G	A	G	A	0.3565	-0.1551	0.0089	0.0164	6	124618447	0.1409	11518	0.2709	6	124618447	0.0736	1.26101e-06	291	23.4619
1-stearoyl-2-linoleoyl-gpc (18:0/18:2) levels	Parkinson's disease	rs117203759	A	G	A	G	0.3173	0.1035	0.0108	0.0079	9	140005383	0.1171	27693	0.3766	9	140005383	0.0683	3.35297e-06	291	21.5824
1-stearoyl-2-linoleoyl-gpc (18:0/18:2) levels	Parkinson's disease	rs117408685	G	A	G	A	0.5273	-0.1317	0.0062	0.014	7	88093641	0.1134	465676	0.2456	7	88093641	0.1131	3.11903e-06	291	21.7365
1-stearoyl-2-linoleoyl-gpc (18:0/18:2) levels	Parkinson's disease	rs117461873	A	G	A	G	-0.5403	-0.0079	0.0034	0.0139	12	106755993	0.1024	468692	0.9384	12	106755993	0.1178	4.47796e-06	291	21.0368
1-stearoyl-2-linoleoyl-gpc (18:0/18:2) levels	Parkinson's disease	rs117569781	A	G	A	G	0.3703	0.169	0.0125	0.0106	9	5075832	0.1135	466555	0.1363	9	5075832	0.0573	1.034e-10	291	41.7636
1-stearoyl-2-linoleoyl-gpc (18:0/18:2) levels	Parkinson's disease	rs117684874	G	A	G	A	0.7722	0.3122	0.0035	0.0057	9	33084327	0.2635	9616	0.2361	9	33084327	0.1056	2.68287e-13	291	53.4727
1-stearoyl-2-linoleoyl-gpc (18:0/18:2) levels	Parkinson's disease	rs11769666	T	C	T	C	0.1065	-0.0117	0.1079	0.1018	7	145182288	0.0382	468692	0.758501	7	145182288	0.0209	3.38602e-07	291	25.9661
1-stearoyl-2-linoleoyl-gpc (18:0/18:2) levels	Parkinson's disease	rs117747858	C	T	C	T	0.521	0.0314	0.0054	0.012	8	126087547	0.1569	11518	0.8413	8	126087547	0.089	4.77595e-09	291	34.2685
1-stearoyl-2-linoleoyl-gpc (18:0/18:2) levels	Parkinson's disease	rs117904943	T	C	T	C	0.2215	-0.1679	0.0211	0.0231	8	55744654	0.0769	468692	0.0290302	8	55744654	0.0481	4.11102e-06	291	21.2059
1-stearoyl-2-linoleoyl-gpc (18:0/18:2) levels	Parkinson's disease	rs117955313	C	T	C	T	0.2979	-0.095	0.0114	0.0182	12	26473374	0.0899	470485	0.2905	12	26473374	0.0541	3.71997e-08	291	30.3212
1-stearoyl-2-linoleoyl-gpc (18:0/18:2) levels	Parkinson's disease	rs117970522	C	T	C	T	0.4809	-0.0446	0.0058	0.0133	6	101057926	0.1068	470219	0.6766	6	101057926	0.0954	4.65404e-07	291	25.4105
1-stearoyl-2-linoleoyl-gpc (18:0/18:2) levels	Parkinson's disease	rs117971331	T	C	T	C	0.4679	0.077	0.0058	0.0097	15	93581743	0.1829	11518	0.673899	15	93581743	0.096	1.086e-06	291	23.7555
1-stearoyl-2-linoleoyl-gpc (18:0/18:2) levels	Parkinson's disease	rs118030930	T	C	T	C	0.7809	0.1446	0.0035	0.0108	19	3011146	0.1046	25556	0.1668	19	3011146	0.1058	1.59809e-13	291	54.4778
1-stearoyl-2-linoleoyl-gpc (18:0/18:2) levels	Parkinson's disease	rs118163894	A	G	A	G	0.2931	-0.0864	0.0137	0.0123	14	38393476	0.1042	468692	0.407	14	38393476	0.0591	7.001e-07	291	24.5956
1-stearoyl-2-linoleoyl-gpc (18:0/18:2) levels	Parkinson's disease	rs11873844	G	A	G	A	0.236	0.0079	0.0204	0.0175	18	72231562	0.0846	482730	0.9255	18	72231562	0.0494	1.798e-06	291	22.8229
1-stearoyl-2-linoleoyl-gpc (18:0/18:2) levels	Parkinson's disease	rs12201636	C	T	C	T	0.4027	-0.0989	0.0108	0.014	6	8444019	0.0955	471013	0.3005	6	8444019	0.0685	4.15901e-09	291	34.5607
1-stearoyl-2-linoleoyl-gpc (18:0/18:2) levels	Parkinson's disease	rs12310223	C	A	C	A	0.3348	0.0512	0.0136	0.0643	12	65101506	0.0559	479714	0.3598	12	65101506	0.0649	2.45799e-07	291	26.6122
1-stearoyl-2-linoleoyl-gpc (18:0/18:2) levels	Parkinson's disease	rs12444865	G	A	G	A	0.3468	-0.0096	0.0088	0.0176	16	83642728	0.0967	468692	0.921	16	83642728	0.0749	3.63798e-06	291	21.4385
1-stearoyl-2-linoleoyl-gpc (18:0/18:2) levels	Parkinson's disease	rs12461965	C	T	C	T	-0.1244	0.0221	0.9124	0.9277	19	533133	0.0441	468692	0.6157	19	533133	0.024	2.31398e-07	291	26.8669
1-stearoyl-2-linoleoyl-gpc (18:0/18:2) levels	Parkinson's disease	rs12675272	G	A	G	A	-0.0736	0.0342	0.3479	0.3452	8	1098938	0.0234	468692	0.1447	8	1098938	0.015	9.19602e-07	291	24.0754
1-stearoyl-2-linoleoyl-gpc (18:0/18:2) levels	Parkinson's disease	rs129365	C	A	C	A	-0.4108	0.1221	0.9931	0.9846	22	37562254	0.1017	468692	0.23	22	37562254	0.0802	3.03802e-07	291	26.2369
1-stearoyl-2-linoleoyl-gpc (18:0/18:2) levels	Parkinson's disease	rs12939182	C	T	C	T	0.3014	-0.1358	0.0136	0.0098	17	26804706	0.1335	25556	0.309	17	26804706	0.0608	7.28702e-07	291	24.5742
1-stearoyl-2-linoleoyl-gpc (18:0/18:2) levels	Parkinson's disease	rs137925307	G	A	G	A	0.2766	-0.0098	0.0154	0.0161	15	90737139	0.0937	470485	0.9165	15	90737139	0.0482	9.69706e-09	291	32.9314
1-stearoyl-2-linoleoyl-gpc (18:0/18:2) levels	Parkinson's disease	rs138762614	A	G	A	G	0.4647	-0.0909	0.0058	0.0111	9	28800049	0.1728	11518	0.5988	9	28800049	0.0943	8.24005e-07	291	24.2841
1-stearoyl-2-linoleoyl-gpc (18:0/18:2) levels	Parkinson's disease	rs138790016	A	G	A	G	0.2377	-0.0913	0.0205	0.0183	5	162892623	0.0917	468692	0.3194	5	162892623	0.0497	1.72001e-06	291	22.8742
1-stearoyl-2-linoleoyl-gpc (18:0/18:2) levels	Parkinson's disease	rs138793109	T	C	T	C	0.5317	-0.1031	0.0087	0.0096	16	672919	0.1941	12517	0.5953	16	672919	0.0912	5.52701e-09	291	33.9894
1-stearoyl-2-linoleoyl-gpc (18:0/18:2) levels	Parkinson's disease	rs138850179	C	T	C	T	0.3832	-0.0972	0.0147	0.0211	14	39994973	0.0828	468692	0.2402	14	39994973	0.0648	3.27303e-09	291	34.9704
1-stearoyl-2-linoleoyl-gpc (18:0/18:2) levels	Parkinson's disease	rs138911724	T	C	T	C	0.2076	-0.0992	0.0206	0.0253	20	50559277	0.077	468692	0.1977	20	50559277	0.0437	2.03198e-06	291	22.5679
1-stearoyl-2-linoleoyl-gpc (18:0/18:2) levels	Parkinson's disease	rs139099312	T	C	T	C	0.4339	0.1969	0.008	0.0097	14	83853122	0.2111	11518	0.3511	14	83853122	0.0762	1.24099e-08	291	32.4242
1-stearoyl-2-linoleoyl-gpc (18:0/18:2) levels	Parkinson's disease	rs139218639	G	C	G	C	0.467	-0.087	0.008	0.018	6	86254264	0.0883	468692	0.3243	6	86254264	0.0759	7.43396e-10	291	37.8573
1-stearoyl-2-linoleoyl-gpc (18:0/18:2) levels	Parkinson's disease	rs140012396	G	C	G	C	0.3436	0.2832	0.0166	0.0131	3	177643603	0.1578	10639	0.0727797	3	177643603	0.0604	1.258e-08	291	32.3618
1-stearoyl-2-linoleoyl-gpc (18:0/18:2) levels	Parkinson's disease	rs140626074	A	G	A	G	0.4284	0.1407	0.0106	0.0133	7	40393739	0.0983	468692	0.1523	7	40393739	0.0542	2.58821e-15	291	62.4741
1-stearoyl-2-linoleoyl-gpc (18:0/18:2) levels	Parkinson's disease	rs140957523	A	G	A	G	0.2098	-0.0602	0.0292	0.0293	1	223609532	0.0736	470219	0.4133	1	223609532	0.0373	1.84098e-08	291	31.6369
1-stearoyl-2-linoleoyl-gpc (18:0/18:2) levels	Parkinson's disease	rs141127564	T	C	T	C	0.3238	0.2077	0.0119	0.0169	15	46912130	0.0843	468692	0.01376	15	46912130	0.0664	1.08201e-06	291	23.7803
1-stearoyl-2-linoleoyl-gpc (18:0/18:2) levels	Parkinson's disease	rs141600434	G	C	G	C	-0.4595	0.0557	0.0058	0.0181	8	142542980	0.0778	482730	0.4745	8	142542980	0.0913	4.81504e-07	291	25.3297
1-stearoyl-2-linoleoyl-gpc (18:0/18:2) levels	Parkinson's disease	rs141862002	T	C	T	C	0.5815	0.2443	0.0054	0.0077	7	54441496	0.2041	10639	0.2314	7	54441496	0.0876	3.13112e-11	291	44.0647
1-stearoyl-2-linoleoyl-gpc (18:0/18:2) levels	Parkinson's disease	rs141875806	A	G	A	G	0.5882	0.0293	0.0078	0.0202	2	50268036	0.161	11518	0.8558	2	50268036	0.0805	2.77524e-13	291	53.3898
1-stearoyl-2-linoleoyl-gpc (18:0/18:2) levels	Parkinson's disease	rs142044586	T	G	T	G	0.1612	-0.0336	0.0489	0.0499	19	6665387	0.0564	466555	0.5514	19	6665387	0.0323	5.78402e-07	291	24.9072
1-stearoyl-2-linoleoyl-gpc (18:0/18:2) levels	Parkinson's disease	rs142143224	T	C	T	C	0.2482	0.0896	0.0196	0.0144	13	54644154	0.1025	468692	0.3819	13	54644154	0.0455	5.07598e-08	291	29.7564
1-stearoyl-2-linoleoyl-gpc (18:0/18:2) levels	Parkinson's disease	rs142374640	A	C	A	C	0.3681	-0.187	0.0069	0.0124	5	117823373	0.1466	11518	0.2022	5	117823373	0.0805	4.86497e-06	291	20.9093
1-stearoyl-2-linoleoyl-gpc (18:0/18:2) levels	Parkinson's disease	rs142569405	C	T	C	T	0.2358	-0.0026	0.0212	0.0171	8	82583151	0.0986	468692	0.9788	8	82583151	0.0485	1.158e-06	291	23.6376
1-stearoyl-2-linoleoyl-gpc (18:0/18:2) levels	Parkinson's disease	rs142713309	A	G	A	G	-0.2301	0.198	0.0183	0.014	8	111258787	0.1378	13655	0.1508	8	111258787	0.0471	1.036e-06	291	23.8666
1-stearoyl-2-linoleoyl-gpc (18:0/18:2) levels	Parkinson's disease	rs142955037	T	G	T	G	-0.4363	-0.2495	0.0086	0.0076	3	159401476	0.2099	11518	0.2346	3	159401476	0.0833	1.637e-07	291	27.4334
1-stearoyl-2-linoleoyl-gpc (18:0/18:2) levels	Parkinson's disease	rs143346513	G	A	G	A	0.4982	-0.0924	0.008	0.0188	5	79294936	0.0772	482730	0.2315	5	79294936	0.0766	7.71969e-11	291	42.3009
1-stearoyl-2-linoleoyl-gpc (18:0/18:2) levels	Parkinson's disease	rs143346628	A	G	A	G	0.2942	-0.1512	0.0143	0.0157	8	69901616	0.0944	468692	0.1095	8	69901616	0.0634	3.48401e-06	291	21.5331
1-stearoyl-2-linoleoyl-gpc (18:0/18:2) levels	Parkinson's disease	rs143420793	G	A	G	A	0.361	-0.0784	0.0143	0.0188	2	186073333	0.0998	467813	0.4326	2	186073333	0.0651	2.95801e-08	291	30.7505
1-stearoyl-2-linoleoyl-gpc (18:0/18:2) levels	Parkinson's disease	rs1443660	A	T	A	T	-0.0903	-0.0021	0.7722	0.7944	2	226140838	0.0277	468692	0.9402	2	226140838	0.016	1.80198e-08	291	31.8519
1-stearoyl-2-linoleoyl-gpc (18:0/18:2) levels	Parkinson's disease	rs144389952	G	A	G	A	0.3487	0.2095	0.0103	0.0107	8	94593267	0.1152	468692	0.0690001	8	94593267	0.0704	7.31695e-07	291	24.5334
1-stearoyl-2-linoleoyl-gpc (18:0/18:2) levels	Parkinson's disease	rs144442599	A	G	A	G	0.2747	0.023	0.0166	0.0145	13	89899845	0.1026	468692	0.8225	13	89899845	0.0598	4.39805e-06	291	21.1016
1-stearoyl-2-linoleoyl-gpc (18:0/18:2) levels	Parkinson's disease	rs144573139	A	G	A	G	0.4818	-0.0313	0.0059	0.008	1	161641267	0.1436	24677	0.8272	1	161641267	0.0944	3.36202e-07	291	26.0489
1-stearoyl-2-linoleoyl-gpc (18:0/18:2) levels	Parkinson's disease	rs144684912	T	C	T	C	0.3007	0.055	0.0121	0.0202	21	43561813	0.0742	482730	0.4585	21	43561813	0.0588	3.16701e-07	291	26.1524
1-stearoyl-2-linoleoyl-gpc (18:0/18:2) levels	Parkinson's disease	rs144838831	A	G	A	G	0.2226	0.0381	0.0169	0.0144	6	20447535	0.107	468692	0.721499	6	20447535	0.0471	2.30298e-06	291	22.3362
1-stearoyl-2-linoleoyl-gpc (18:0/18:2) levels	Parkinson's disease	rs145019396	G	A	G	A	0.3831	0.0208	0.0138	0.0106	6	130129391	0.0966	482730	0.8293	6	130129391	0.0621	6.66807e-10	291	38.0576
1-stearoyl-2-linoleoyl-gpc (18:0/18:2) levels	Parkinson's disease	rs145066099	G	A	G	A	0.3557	-0.4338	0.0108	0.0115	5	36123898	0.1644	11518	0.00832204	5	36123898	0.0693	2.86497e-07	291	26.3452
1-stearoyl-2-linoleoyl-gpc (18:0/18:2) levels	Parkinson's disease	rs145151871	T	G	T	G	0.3207	0.0678	0.0119	0.0174	6	139350706	0.0876	469691	0.4387	6	139350706	0.0502	1.69801e-10	291	40.8122
1-stearoyl-2-linoleoyl-gpc (18:0/18:2) levels	Parkinson's disease	rs145209843	A	G	A	G	0.4591	-0.0827	0.0087	0.014	17	63362389	0.1079	468692	0.4432	17	63362389	0.0839	4.49097e-08	291	29.9427
1-stearoyl-2-linoleoyl-gpc (18:0/18:2) levels	Parkinson's disease	rs145522590	T	C	T	C	0.3853	-0.0934	0.0069	0.0101	2	231190803	0.1203	26729	0.4374	2	231190803	0.0796	1.30101e-06	291	23.43
1-stearoyl-2-linoleoyl-gpc (18:0/18:2) levels	Parkinson's disease	rs145729777	A	G	A	G	0.5787	0.067	0.0054	0.0074	3	73292567	0.1919	10639	0.726999	3	73292567	0.0864	2.12618e-11	291	44.8621
1-stearoyl-2-linoleoyl-gpc (18:0/18:2) levels	Parkinson's disease	rs146915029	G	A	G	A	0.763	0.3153	0.0035	0.0067	4	163175792	0.2253	10554	0.1616	4	163175792	0.1048	3.29837e-13	291	53.0062
1-stearoyl-2-linoleoyl-gpc (18:0/18:2) levels	Parkinson's disease	rs147066367	A	G	A	G	0.4115	-0.0595	0.008	0.0192	5	179650789	0.0883	468692	0.5002	5	179650789	0.0758	5.59899e-08	291	29.4714
1-stearoyl-2-linoleoyl-gpc (18:0/18:2) levels	Parkinson's disease	rs147205924	A	G	A	G	0.415	-0.0631	0.0099	0.0238	8	27801768	0.0787	468692	0.4227	8	27801768	0.0603	5.73192e-12	291	47.3654
1-stearoyl-2-linoleoyl-gpc (18:0/18:2) levels	Parkinson's disease	rs148256401	G	T	G	T	-0.5829	-0.1123	0.0034	0.0133	1	56497852	0.1036	468692	0.2784	1	56497852	0.1176	7.10706e-07	291	24.5682
1-stearoyl-2-linoleoyl-gpc (18:0/18:2) levels	Parkinson's disease	rs148385425	A	G	A	G	0.6485	-0.0966	0.0054	0.0113	7	5919897	0.1623	11518	0.5517	7	5919897	0.0902	6.48933e-13	291	51.69
1-stearoyl-2-linoleoyl-gpc (18:0/18:2) levels	Parkinson's disease	rs148493345	T	G	T	G	-0.2815	0.0047	0.019	0.0141	19	43971557	0.1052	469486	0.9642	19	43971557	0.0494	1.18899e-08	291	32.4715
1-stearoyl-2-linoleoyl-gpc (18:0/18:2) levels	Parkinson's disease	rs148576487	A	G	A	G	0.3025	0.1386	0.0168	0.0142	4	185409397	0.0959	468692	0.1484	4	185409397	0.0529	1.083e-08	291	32.6994
1-stearoyl-2-linoleoyl-gpc (18:0/18:2) levels	Parkinson's disease	rs149197940	T	G	T	G	0.5992	0.0581	0.0054	0.011	3	112557198	0.0951	482730	0.541	3	112557198	0.0887	1.42298e-11	291	45.6348
1-stearoyl-2-linoleoyl-gpc (18:0/18:2) levels	Parkinson's disease	rs149403299	G	A	G	A	0.2545	-0.0863	0.0198	0.0143	11	96830578	0.1051	468692	0.4112	11	96830578	0.0548	3.37202e-06	291	21.5682
1-stearoyl-2-linoleoyl-gpc (18:0/18:2) levels	Parkinson's disease	rs149406705	C	T	C	T	0.4284	0.1275	0.009	0.0072	6	4149553	0.2106	11518	0.544999	6	4149553	0.0772	2.837e-08	291	30.7939
1-stearoyl-2-linoleoyl-gpc (18:0/18:2) levels	Parkinson's disease	rs149493554	A	G	A	G	0.4175	-0.1329	0.0089	0.0103	16	62008622	0.1527	11518	0.384	16	62008622	0.0848	8.43995e-07	291	24.2394
1-stearoyl-2-linoleoyl-gpc (18:0/18:2) levels	Parkinson's disease	rs149524367	T	G	T	G	0.3109	-0.2209	0.0155	0.0147	8	84814170	0.1024	468692	0.0310399	8	84814170	0.0529	4.18302e-09	291	34.5406
1-stearoyl-2-linoleoyl-gpc (18:0/18:2) levels	Parkinson's disease	rs149546308	A	G	A	G	0.2748	-0.0753	0.0228	0.0156	6	101869248	0.0954	468692	0.4297	6	101869248	0.0527	1.86102e-07	291	27.1902
1-stearoyl-2-linoleoyl-gpc (18:0/18:2) levels	Parkinson's disease	rs149674641	A	G	A	G	0.3503	0.0168	0.0137	0.0115	1	233926930	0.1644	11518	0.9185	1	233926930	0.0631	2.90202e-08	291	30.8192
1-stearoyl-2-linoleoyl-gpc (18:0/18:2) levels	Parkinson's disease	rs149931646	G	A	G	A	0.3338	-0.1473	0.0148	0.0174	2	59859609	0.0935	468692	0.1151	2	59859609	0.0585	1.12899e-08	291	32.5582
1-stearoyl-2-linoleoyl-gpc (18:0/18:2) levels	Parkinson's disease	rs150453392	A	C	A	C	0.1204	0.0152	0.0745	0.067	20	30566904	0.0459	468692	0.741199	20	30566904	0.0253	2.01502e-06	291	22.6471
1-stearoyl-2-linoleoyl-gpc (18:0/18:2) levels	Parkinson's disease	rs151181537	T	C	T	C	0.444	0.1933	0.008	0.0181	4	43281086	0.0895	468692	0.0307503	4	43281086	0.0756	4.35402e-09	291	34.4923
1-stearoyl-2-linoleoyl-gpc (18:0/18:2) levels	Parkinson's disease	rs151310022	A	G	A	G	0.385	-0.2448	0.0106	0.0105	12	73237609	0.1157	468692	0.0344001	12	73237609	0.0718	8.08798e-08	291	28.7523
1-stearoyl-2-linoleoyl-gpc (18:0/18:2) levels	Parkinson's disease	rs16887811	T	C	T	C	0.4893	-0.0384	0.0054	0.0134	8	116847725	0.0997	470485	0.6998	8	116847725	0.0874	2.17801e-08	291	31.3421
1-stearoyl-2-linoleoyl-gpc (18:0/18:2) levels	Parkinson's disease	rs17432770	C	T	C	T	-0.2419	-0.018	0.019	0.0304	13	107858467	0.0668	468692	0.7871	13	107858467	0.0471	2.84898e-07	291	26.3773
1-stearoyl-2-linoleoyl-gpc (18:0/18:2) levels	Parkinson's disease	rs17448679	C	T	C	T	0.5554	-0.0933	0.0059	0.0139	5	106739481	0.1013	468692	0.3569	5	106739481	0.093	2.38199e-09	291	35.6653
1-stearoyl-2-linoleoyl-gpc (18:0/18:2) levels	Parkinson's disease	rs17488186	G	T	G	T	-0.3789	-0.0212	0.0114	0.0128	12	18890697	0.1027	468692	0.8363	12	18890697	0.0709	9.23804e-08	291	28.5599
1-stearoyl-2-linoleoyl-gpc (18:0/18:2) levels	Parkinson's disease	rs17506543	G	T	G	T	0.0954	-0.0255	0.1112	0.1052	9	94422821	0.0367	468692	0.4864	9	94422821	0.0203	2.558e-06	291	22.0854
1-stearoyl-2-linoleoyl-gpc (18:0/18:2) levels	Parkinson's disease	rs181555453	G	A	G	A	0.4519	0.2508	0.0108	0.0126	9	16669292	0.169	11518	0.1379	9	16669292	0.0727	5.19194e-10	291	38.6381
1-stearoyl-2-linoleoyl-gpc (18:0/18:2) levels	Parkinson's disease	rs182695214	G	T	G	T	0.3746	-0.2797	0.0085	0.0086	10	108665093	0.2144	10639	0.192	10	108665093	0.082	4.94402e-06	291	20.8693
1-stearoyl-2-linoleoyl-gpc (18:0/18:2) levels	Parkinson's disease	rs183739917	C	G	C	G	0.4939	-0.1784	0.0058	0.0068	4	106450681	0.1984	25028	0.3686	4	106450681	0.095	1.992e-07	291	27.0291
1-stearoyl-2-linoleoyl-gpc (18:0/18:2) levels	Parkinson's disease	rs184169303	A	G	A	G	-0.3549	0.0598	0.009	0.01	9	103520963	0.1825	11518	0.743	9	103520963	0.0735	1.36399e-06	291	23.3151
1-stearoyl-2-linoleoyl-gpc (18:0/18:2) levels	Parkinson's disease	rs184347740	A	G	A	G	0.2379	-0.0113	0.0262	0.0283	7	129253550	0.0686	468692	0.8689	7	129253550	0.0398	2.326e-09	291	35.7292
1-stearoyl-2-linoleoyl-gpc (18:0/18:2) levels	Parkinson's disease	rs185363289	G	A	G	A	0.4855	-0.125	0.0054	0.0112	14	54496843	0.164	10639	0.446	14	54496843	0.0872	2.60597e-08	291	30.9988
1-stearoyl-2-linoleoyl-gpc (18:0/18:2) levels	Parkinson's disease	rs186395897	T	A	T	A	0.406	-0.1438	0.0069	0.0088	20	35102596	0.1745	11518	0.4097	20	35102596	0.0804	4.44703e-07	291	25.5
1-stearoyl-2-linoleoyl-gpc (18:0/18:2) levels	Parkinson's disease	rs186460288	T	C	T	C	0.3832	0.2435	0.0135	0.0132	19	34022625	0.1037	468692	0.0188101	19	34022625	0.0657	5.48706e-09	291	34.0189
1-stearoyl-2-linoleoyl-gpc (18:0/18:2) levels	Parkinson's disease	rs189466911	G	T	G	T	0.201	0.0941	0.0229	0.0202	8	17787778	0.0734	482202	0.1998	8	17787778	0.0428	2.66397e-06	291	22.0549
1-stearoyl-2-linoleoyl-gpc (18:0/18:2) levels	Parkinson's disease	rs190286502	C	T	C	T	0.285	-0.0432	0.0184	0.0085	20	56708884	0.1883	11518	0.8186	20	56708884	0.0544	1.59401e-07	291	27.4468
1-stearoyl-2-linoleoyl-gpc (18:0/18:2) levels	Parkinson's disease	rs190460715	A	G	A	G	0.3035	-0.0067	0.0144	0.0145	20	31338389	0.1033	468692	0.9485	20	31338389	0.0633	1.60299e-06	291	22.9885
1-stearoyl-2-linoleoyl-gpc (18:0/18:2) levels	Parkinson's disease	rs190735588	T	C	T	C	0.4394	0.0758	0.0085	0.0191	13	23320497	0.0898	467813	0.3983	13	23320497	0.0812	6.23893e-08	291	29.2825
1-stearoyl-2-linoleoyl-gpc (18:0/18:2) levels	Parkinson's disease	rs191127849	A	C	A	C	0.7512	0.2141	0.0035	0.0096	15	75109093	0.2333	13045	0.3589	15	75109093	0.1048	7.81088e-13	291	51.3793
1-stearoyl-2-linoleoyl-gpc (18:0/18:2) levels	Parkinson's disease	rs192041627	T	C	T	C	0.3895	0.1582	0.0087	0.0067	20	31945628	0.2126	11518	0.457	20	31945628	0.084	3.50598e-06	291	21.5009
1-stearoyl-2-linoleoyl-gpc (18:0/18:2) levels	Parkinson's disease	rs193066927	T	C	T	C	0.3466	0.032	0.0085	0.0205	13	21424137	0.0744	482730	0.6674	13	21424137	0.0643	7.04206e-08	291	29.056
1-stearoyl-2-linoleoyl-gpc (18:0/18:2) levels	Parkinson's disease	rs1932593	A	G	A	G	0.7633	0.0282	0.0035	0.016	10	24668435	0.1477	10639	0.8486	10	24668435	0.1082	1.7398e-12	291	49.7664
1-stearoyl-2-linoleoyl-gpc (18:0/18:2) levels	Parkinson's disease	rs2398193	T	C	T	C	-0.1171	0.0043	0.9093	0.9186	10	5065756	0.0385	480593	0.9116	10	5065756	0.0255	4.27002e-06	291	21.0879
1-stearoyl-2-linoleoyl-gpc (18:0/18:2) levels	Parkinson's disease	rs269328	A	C	A	C	0.3097	-0.2094	0.0137	0.0125	1	68546109	0.1546	10639	0.1756	1	68546109	0.0594	1.87499e-07	291	27.1838
1-stearoyl-2-linoleoyl-gpc (18:0/18:2) levels	Parkinson's disease	rs28374004	C	T	C	T	0.5041	0.1115	0.0106	0.0182	8	3942453	0.0852	468692	0.1908	8	3942453	0.0722	2.83074e-12	291	48.7482
1-stearoyl-2-linoleoyl-gpc (18:0/18:2) levels	Parkinson's disease	rs28551743	A	G	A	G	0.0617	-0.0156	0.5193	0.5192	8	143959412	0.0184	482730	0.3959	8	143959412	0.0133	3.83504e-06	291	21.5212
1-stearoyl-2-linoleoyl-gpc (18:0/18:2) levels	Parkinson's disease	rs34016841	T	C	T	C	0.6588	-0.0047	0.0053	0.0136	12	105013316	0.0742	482202	0.9497	12	105013316	0.0913	5.26987e-13	291	52.0674
1-stearoyl-2-linoleoyl-gpc (18:0/18:2) levels	Parkinson's disease	rs34585805	T	C	T	C	-0.276	0.0745	0.0167	0.0221	3	37761801	0.0775	470485	0.3363	3	37761801	0.0547	4.56899e-07	291	25.4591
1-stearoyl-2-linoleoyl-gpc (18:0/18:2) levels	Parkinson's disease	rs34635447	C	T	C	T	0.2966	0.1687	0.0139	0.0175	5	168434165	0.0885	468692	0.05665	5	168434165	0.0631	2.59298e-06	291	22.0945
1-stearoyl-2-linoleoyl-gpc (18:0/18:2) levels	Parkinson's disease	rs35065910	C	A	C	A	0.2147	-0.0371	0.0237	0.0279	16	49739846	0.072	468692	0.606801	16	49739846	0.0415	2.32402e-07	291	26.765
1-stearoyl-2-linoleoyl-gpc (18:0/18:2) levels	Parkinson's disease	rs35488028	T	G	T	G	0.4722	0.0712	0.009	0.0171	5	28782903	0.0914	468692	0.4359	5	28782903	0.075	3.03997e-10	291	39.6396
1-stearoyl-2-linoleoyl-gpc (18:0/18:2) levels	Parkinson's disease	rs35531140	A	G	A	G	0.2314	-0.0227	0.0221	0.0231	18	41157177	0.0786	468692	0.7728	18	41157177	0.0474	1.041e-06	291	23.8325
1-stearoyl-2-linoleoyl-gpc (18:0/18:2) levels	Parkinson's disease	rs35678298	T	C	T	C	0.4824	0.0114	0.0079	0.0134	2	206581049	0.1651	11518	0.945	2	206581049	0.0779	5.90296e-10	291	38.3477
1-stearoyl-2-linoleoyl-gpc (18:0/18:2) levels	Parkinson's disease	rs41291662	G	A	G	A	0.2011	-0.0406	0.0286	0.0364	13	26597806	0.0533	482730	0.4465	13	26597806	0.0399	4.68296e-07	291	25.4026
1-stearoyl-2-linoleoyl-gpc (18:0/18:2) levels	Parkinson's disease	rs4246121	C	G	C	G	0.5953	-0.0541	0.0058	0.0094	8	87258063	0.1664	12312	0.7452	8	87258063	0.0934	1.85802e-10	291	40.6236
1-stearoyl-2-linoleoyl-gpc (18:0/18:2) levels	Parkinson's disease	rs4270304	C	T	C	T	0.2227	-0.1318	0.0189	0.0219	2	236037489	0.0817	468692	0.107	2	236037489	0.0453	8.87503e-07	291	24.1682
1-stearoyl-2-linoleoyl-gpc (18:0/18:2) levels	Parkinson's disease	rs4473677	A	G	A	G	0.2034	-0.0196	0.0341	0.0467	4	60829986	0.0538	468692	0.715201	4	60829986	0.0384	1.14401e-07	291	28.0569
1-stearoyl-2-linoleoyl-gpc (18:0/18:2) levels	Parkinson's disease	rs4915446	T	C	T	C	0.8019	-0.006	0.0035	0.0158	1	200567806	0.0979	27693	0.9514	1	200567806	0.1063	4.46067e-14	291	56.9081
1-stearoyl-2-linoleoyl-gpc (18:0/18:2) levels	Parkinson's disease	rs55837459	C	A	C	A	0.448	-0.0514	0.0058	0.0123	3	172328760	0.1124	468692	0.647099	3	172328760	0.0955	2.719e-06	291	22.0064
1-stearoyl-2-linoleoyl-gpc (18:0/18:2) levels	Parkinson's disease	rs574408551	C	T	C	T	0.3583	-0.0325	0.0089	0.0104	11	66512395	0.1077	480593	0.7626	11	66512395	0.0747	1.591e-06	291	23.0066
1-stearoyl-2-linoleoyl-gpc (18:0/18:2) levels	Parkinson's disease	rs57550740	C	T	C	T	0.3521	-0.0988	0.0121	0.0181	5	26626795	0.0903	468692	0.2742	5	26626795	0.0596	3.38704e-09	291	34.9011
1-stearoyl-2-linoleoyl-gpc (18:0/18:2) levels	Parkinson's disease	rs618932	G	A	G	A	-0.4561	0.2789	0.9915	0.9865	1	58952414	0.1546	11518	0.0711492	1	58952414	0.0878	2.044e-07	291	26.9855
1-stearoyl-2-linoleoyl-gpc (18:0/18:2) levels	Parkinson's disease	rs62170972	G	A	G	A	-0.2654	-0.1782	0.0231	0.03	2	155747603	0.071	468692	0.0120199	2	155747603	0.0575	3.86803e-06	291	21.3042
1-stearoyl-2-linoleoyl-gpc (18:0/18:2) levels	Parkinson's disease	rs62240110	G	C	G	C	0.344	0.0023	0.0143	0.0189	22	43188083	0.0861	469691	0.9791	22	43188083	0.0551	4.33002e-10	291	38.9775
1-stearoyl-2-linoleoyl-gpc (18:0/18:2) levels	Parkinson's disease	rs62395308	T	A	T	A	0.5648	0.0115	0.008	0.0114	6	31433933	0.0928	479714	0.9015	6	31433933	0.0761	1.16788e-13	291	55.0833
1-stearoyl-2-linoleoyl-gpc (18:0/18:2) levels	Parkinson's disease	rs6554647	C	T	C	T	0.2698	0.0259	0.9852	0.9775	5	11810568	0.1034	13655	0.8018	5	11810568	0.0531	3.70297e-07	291	25.8164
1-stearoyl-2-linoleoyl-gpc (18:0/18:2) levels	Parkinson's disease	rs6650597	C	T	C	T	-0.2394	0.0117	0.0235	0.0195	17	40545776	0.0714	482730	0.8702	17	40545776	0.0486	8.32799e-07	291	24.2647
1-stearoyl-2-linoleoyl-gpc (18:0/18:2) levels	Parkinson's disease	rs6709217	T	C	T	C	-0.2278	0.0236	0.9794	0.9778	2	205763334	0.0977	13655	0.809	2	205763334	0.0476	1.74502e-06	291	22.9031
1-stearoyl-2-linoleoyl-gpc (18:0/18:2) levels	Parkinson's disease	rs6762865	T	C	T	C	0.3731	-0.1512	0.0103	0.0153	3	189815115	0.1071	466555	0.158	3	189815115	0.066	1.53501e-08	291	31.9568
1-stearoyl-2-linoleoyl-gpc (18:0/18:2) levels	Parkinson's disease	rs71368508	A	C	A	C	0.3548	-0.0129	0.0088	0.0176	17	4521473	0.0708	482730	0.8549	17	4521473	0.0721	8.69901e-07	291	24.2157
1-stearoyl-2-linoleoyl-gpc (18:0/18:2) levels	Parkinson's disease	rs7151969	T	C	T	C	0.3065	0.0873	0.0137	0.0216	14	97143227	0.0813	468692	0.2828	14	97143227	0.064	1.70298e-06	291	22.9351
1-stearoyl-2-linoleoyl-gpc (18:0/18:2) levels	Parkinson's disease	rs72645956	A	G	A	G	0.337	0.0039	0.0188	0.0302	1	14808571	0.0694	468692	0.9546	1	14808571	0.0487	4.3944e-12	291	47.8853
1-stearoyl-2-linoleoyl-gpc (18:0/18:2) levels	Parkinson's disease	rs72755979	A	T	A	T	0.4197	0.1849	0.008	0.0117	1	224498928	0.0925	482730	0.0455995	1	224498928	0.0762	3.63597e-08	291	30.3367
1-stearoyl-2-linoleoyl-gpc (18:0/18:2) levels	Parkinson's disease	rs72782698	T	C	T	C	0.2016	0.0669	0.0292	0.0334	10	9072316	0.0652	468692	0.305	10	9072316	0.0384	1.567e-07	291	27.5625
1-stearoyl-2-linoleoyl-gpc (18:0/18:2) levels	Parkinson's disease	rs72844304	T	G	T	G	0.4074	0.2064	0.0147	0.0127	11	3803357	0.1187	468348	0.0819691	11	3803357	0.0613	2.93224e-11	291	44.1694
1-stearoyl-2-linoleoyl-gpc (18:0/18:2) levels	Parkinson's disease	rs72887336	C	T	C	T	0.2607	-0.0002	0.019	0.0167	11	29498975	0.0929	468692	0.9981	11	29498975	0.0509	3.03298e-07	291	26.2329
1-stearoyl-2-linoleoyl-gpc (18:0/18:2) levels	Parkinson's disease	rs72943018	T	C	T	C	0.098	0.0551	0.1183	0.1251	11	77725515	0.0299	482730	0.0650999	11	77725515	0.0212	3.86696e-06	291	21.3688
1-stearoyl-2-linoleoyl-gpc (18:0/18:2) levels	Parkinson's disease	rs73132456	A	G	A	G	0.349	-0.0167	0.0121	0.0125	5	75696857	0.1041	468692	0.8727	5	75696857	0.066	1.26e-07	291	27.9617
1-stearoyl-2-linoleoyl-gpc (18:0/18:2) levels	Parkinson's disease	rs73779940	A	G	A	G	-0.4977	0.2453	0.0055	0.0147	6	150617597	0.1389	11518	0.0773606	6	150617597	0.1003	6.89906e-07	291	24.6226
1-stearoyl-2-linoleoyl-gpc (18:0/18:2) levels	Parkinson's disease	rs74319245	T	C	T	C	0.2955	0.0819	0.0117	0.0193	5	20108160	0.0823	468692	0.3195	5	20108160	0.0579	3.32101e-07	291	26.047
1-stearoyl-2-linoleoyl-gpc (18:0/18:2) levels	Parkinson's disease	rs74643787	T	C	T	C	0.2477	-0.1134	0.0153	0.019	16	52884227	0.0893	468692	0.204	16	52884227	0.0488	3.91201e-07	291	25.7639
1-stearoyl-2-linoleoyl-gpc (18:0/18:2) levels	Parkinson's disease	rs75028030	C	T	C	T	0.3722	-0.0496	0.0089	0.0205	6	46791616	0.0846	471013	0.5575	6	46791616	0.0713	1.754e-07	291	27.2504
1-stearoyl-2-linoleoyl-gpc (18:0/18:2) levels	Parkinson's disease	rs75060793	T	C	T	C	0.5706	-0.0499	0.0054	0.0125	10	22910483	0.1105	468692	0.651499	10	22910483	0.0881	9.46673e-11	291	41.948
1-stearoyl-2-linoleoyl-gpc (18:0/18:2) levels	Parkinson's disease	rs75077401	G	C	G	C	0.1889	-0.0354	0.0316	0.0356	7	9130605	0.0652	468692	0.5876	7	9130605	0.0378	5.67806e-07	291	24.9736
1-stearoyl-2-linoleoyl-gpc (18:0/18:2) levels	Parkinson's disease	rs75094393	A	C	A	C	0.552	0.2301	0.008	0.0162	2	23717184	0.091	468692	0.0114201	2	23717184	0.075	1.87888e-13	291	54.1696
1-stearoyl-2-linoleoyl-gpc (18:0/18:2) levels	Parkinson's disease	rs75663976	T	C	T	C	0.3785	-0.0038	0.0108	0.0095	12	115999641	0.1761	11518	0.983	12	115999641	0.0687	3.56197e-08	291	30.3542
1-stearoyl-2-linoleoyl-gpc (18:0/18:2) levels	Parkinson's disease	rs76262995	C	T	C	T	0.5596	0.0328	0.0054	0.0208	2	44661014	0.1687	13311	0.8457	2	44661014	0.0865	9.66496e-11	291	41.8527
1-stearoyl-2-linoleoyl-gpc (18:0/18:2) levels	Parkinson's disease	rs76301053	A	G	A	G	0.445	-0.1012	0.0087	0.0157	8	128991170	0.0923	469691	0.2731	8	128991170	0.0836	1.01899e-07	291	28.334
1-stearoyl-2-linoleoyl-gpc (18:0/18:2) levels	Parkinson's disease	rs76594196	A	T	A	T	0.3198	-0.0196	0.0144	0.0225	14	65917359	0.0809	468692	0.8085	14	65917359	0.0593	6.93506e-08	291	29.0836
1-stearoyl-2-linoleoyl-gpc (18:0/18:2) levels	Parkinson's disease	rs76659511	T	C	T	C	0.4808	-0.0848	0.0058	0.0108	13	81299948	0.1167	466555	0.467	13	81299948	0.0946	3.72804e-07	291	25.8313
1-stearoyl-2-linoleoyl-gpc (18:0/18:2) levels	Parkinson's disease	rs76915720	A	G	A	G	0.5542	-0.1775	0.0068	0.0143	2	192162303	0.211	11518	0.4001	2	192162303	0.0883	3.52103e-10	291	39.3923
1-stearoyl-2-linoleoyl-gpc (18:0/18:2) levels	Parkinson's disease	rs77061018	G	A	G	A	0.2994	-0.0546	0.0122	0.0119	5	95105466	0.112	468692	0.6255	5	95105466	0.064	2.93002e-06	291	21.8849
1-stearoyl-2-linoleoyl-gpc (18:0/18:2) levels	Parkinson's disease	rs77133167	T	C	T	C	0.3158	-0.0254	0.0168	0.0127	4	41089940	0.114	468692	0.8237	4	41089940	0.0584	6.43799e-08	291	29.2414
1-stearoyl-2-linoleoyl-gpc (18:0/18:2) levels	Parkinson's disease	rs77213545	T	C	T	C	0.2855	-0.036	0.0272	0.0299	3	187742404	0.0674	468692	0.5937	3	187742404	0.0418	8.20352e-12	291	46.6509
1-stearoyl-2-linoleoyl-gpc (18:0/18:2) levels	Parkinson's disease	rs77422578	T	C	T	C	0.3763	0.0492	0.0103	0.0153	10	85665728	0.1365	11518	0.7186	10	85665728	0.0648	6.31902e-09	291	33.7224
1-stearoyl-2-linoleoyl-gpc (18:0/18:2) levels	Parkinson's disease	rs77568065	T	C	T	C	0.425	0.0526	0.0069	0.0163	11	83150863	0.0953	468692	0.580899	11	83150863	0.0803	1.23001e-07	291	28.0122
1-stearoyl-2-linoleoyl-gpc (18:0/18:2) levels	Parkinson's disease	rs77653681	C	A	C	A	0.2092	0.0004	0.0266	0.022	7	47720581	0.0794	468692	0.9958	7	47720581	0.0432	1.29799e-06	291	23.4507
1-stearoyl-2-linoleoyl-gpc (18:0/18:2) levels	Parkinson's disease	rs77673975	A	G	A	G	0.2502	0.0115	0.0213	0.0182	4	173803533	0.0876	468692	0.896	4	173803533	0.0486	2.58601e-07	291	26.5034
1-stearoyl-2-linoleoyl-gpc (18:0/18:2) levels	Parkinson's disease	rs78027149	C	T	C	T	0.3072	-0.0185	0.0111	0.013	12	129642469	0.1035	468692	0.8585	12	129642469	0.0671	4.671e-06	291	20.9603
1-stearoyl-2-linoleoyl-gpc (18:0/18:2) levels	Parkinson's disease	rs78144807	G	A	G	A	0.3905	0.125	0.0113	0.0087	13	94552731	0.1906	11518	0.5119	13	94552731	0.0636	8.08705e-10	291	37.6988
1-stearoyl-2-linoleoyl-gpc (18:0/18:2) levels	Parkinson's disease	rs78236964	A	G	A	G	0.3958	0.0384	0.0087	0.0117	13	24614074	0.1228	467554	0.7545	13	24614074	0.0756	1.639e-07	291	27.4099
1-stearoyl-2-linoleoyl-gpc (18:0/18:2) levels	Parkinson's disease	rs78258653	C	T	C	T	0.2893	0.0382	0.0198	0.0272	18	10307656	0.0733	468692	0.6018	18	10307656	0.0515	1.985e-08	291	31.556
1-stearoyl-2-linoleoyl-gpc (18:0/18:2) levels	Parkinson's disease	rs78268551	C	T	C	T	0.4348	0.1038	0.0125	0.0162	1	36960398	0.0996	468692	0.2972	1	36960398	0.0573	3.18713e-14	291	57.5798
1-stearoyl-2-linoleoyl-gpc (18:0/18:2) levels	Parkinson's disease	rs78276863	T	C	T	C	0.5499	0.103	0.009	0.0112	2	231686032	0.1181	466555	0.3831	2	231686032	0.0794	4.28351e-12	291	47.9652
1-stearoyl-2-linoleoyl-gpc (18:0/18:2) levels	Parkinson's disease	rs78332234	T	C	T	C	0.8003	-0.1681	0.0035	0.0137	12	115577710	0.1898	11518	0.3758	12	115577710	0.1057	3.68978e-14	291	57.3265
1-stearoyl-2-linoleoyl-gpc (18:0/18:2) levels	Parkinson's disease	rs78355229	C	A	C	A	0.2167	0.0842	0.032	0.0382	13	73934329	0.0607	468692	0.1653	13	73934329	0.0413	1.548e-07	291	27.5307
1-stearoyl-2-linoleoyl-gpc (18:0/18:2) levels	Parkinson's disease	rs78390870	C	T	C	T	0.3235	0.0491	0.0165	0.0172	4	23924897	0.0924	468692	0.5946	4	23924897	0.056	7.41396e-09	291	33.3713
1-stearoyl-2-linoleoyl-gpc (18:0/18:2) levels	Parkinson's disease	rs78436628	T	C	T	C	0.2455	0.1506	0.0258	0.0216	5	149501664	0.0728	482730	0.0385301	5	149501664	0.0445	3.36302e-08	291	30.4357
1-stearoyl-2-linoleoyl-gpc (18:0/18:2) levels	Parkinson's disease	rs78749815	A	G	A	G	0.4431	0.0708	0.0079	0.0183	18	67294562	0.0846	468692	0.4025	18	67294562	0.0783	1.525e-08	291	32.0243
1-stearoyl-2-linoleoyl-gpc (18:0/18:2) levels	Parkinson's disease	rs78752077	C	A	C	A	0.3628	0.1331	0.0155	0.0095	3	164541088	0.1507	13655	0.3771	3	164541088	0.0725	5.63793e-07	291	25.0414
1-stearoyl-2-linoleoyl-gpc (18:0/18:2) levels	Parkinson's disease	rs7925281	C	G	C	G	0.3204	0.0675	0.018	0.0178	11	24964837	0.0878	468692	0.4421	11	24964837	0.0582	3.77503e-08	291	30.3067
1-stearoyl-2-linoleoyl-gpc (18:0/18:2) levels	Parkinson's disease	rs79481082	C	T	C	T	-0.4946	-0.1158	0.0068	0.0119	17	56574651	0.1349	466555	0.3907	17	56574651	0.0879	1.826e-08	291	31.6614
1-stearoyl-2-linoleoyl-gpc (18:0/18:2) levels	Parkinson's disease	rs79599831	A	G	A	G	-0.5646	-0.2107	0.0034	0.009	13	100792620	0.1718	11518	0.22	13	100792620	0.1177	1.617e-06	291	23.0106
1-stearoyl-2-linoleoyl-gpc (18:0/18:2) levels	Parkinson's disease	rs79839112	C	A	C	A	0.3846	0.0368	0.0068	0.0127	9	119880272	0.1036	468692	0.722099	9	119880272	0.0817	2.48302e-06	291	22.1602
1-stearoyl-2-linoleoyl-gpc (18:0/18:2) levels	Parkinson's disease	rs80203716	A	T	A	T	0.439	-0.1019	0.008	0.0126	2	40662044	0.1294	466555	0.431	2	40662044	0.0761	7.94603e-09	291	33.2782
1-stearoyl-2-linoleoyl-gpc (18:0/18:2) levels	Parkinson's disease	rs80340623	A	G	A	G	-0.2228	0.0034	0.0259	0.0258	7	14709229	0.0724	468692	0.9624	7	14709229	0.0478	3.23303e-06	291	21.7257
1-stearoyl-2-linoleoyl-gpc (18:0/18:2) levels	Parkinson's disease	rs8083687	A	G	A	G	0.5379	-0.3224	0.0054	0.0143	18	25467213	0.138	11518	0.01952	18	25467213	0.0874	7.57897e-10	291	37.8774
1-stearoyl-2-linoleoyl-gpc (18:0/18:2) levels	Parkinson's disease	rs964839	G	T	G	T	0.5076	0.0889	0.0054	0.0105	4	96425359	0.1351	13655	0.5106	4	96425359	0.0887	1.033e-08	291	32.7488
1-palmitoyl-2-arachidonoyl-gpc (16:0/20:4n6) levels	Parkinson's disease	rs10018266	C	A	C	A	0.4406	0.2533	0.006	0.008	4	154837555	0.1967	11518	0.1977	4	154837555	0.0839	1.49799e-07	291	27.5781
1-palmitoyl-2-arachidonoyl-gpc (16:0/20:4n6) levels	Parkinson's disease	rs10487946	G	A	G	A	0.2436	-0.034	0.0181	0.0179	7	69023630	0.0886	468692	0.7011	7	69023630	0.0504	1.31801e-06	291	23.3611
1-palmitoyl-2-arachidonoyl-gpc (16:0/20:4n6) levels	Parkinson's disease	rs10834216	T	C	T	C	0.2733	-0.2617	0.0153	0.0175	11	23885308	0.0925	468692	0.00467897	11	23885308	0.0537	3.56599e-07	291	25.9018
1-palmitoyl-2-arachidonoyl-gpc (16:0/20:4n6) levels	Parkinson's disease	rs10842437	T	C	T	C	0.3391	-0.0352	0.014	0.0135	12	25105701	0.1018	468692	0.729201	12	25105701	0.0527	1.276e-10	291	41.4032
1-palmitoyl-2-arachidonoyl-gpc (16:0/20:4n6) levels	Parkinson's disease	rs111312554	A	G	A	G	0.307	0.0392	0.0123	0.0191	6	155262363	0.1077	466555	0.715899	6	155262363	0.0645	1.90999e-06	291	22.6546
1-palmitoyl-2-arachidonoyl-gpc (16:0/20:4n6) levels	Parkinson's disease	rs111395067	T	C	T	C	0.3121	0.0962	0.0123	0.0072	4	145920185	0.2406	10639	0.6893	4	145920185	0.0683	4.85199e-06	291	20.8808
1-palmitoyl-2-arachidonoyl-gpc (16:0/20:4n6) levels	Parkinson's disease	rs111520336	C	T	C	T	0.2759	0.0672	0.0134	0.0172	9	122119201	0.0878	468692	0.444	9	122119201	0.0593	3.31803e-06	291	21.6468
1-palmitoyl-2-arachidonoyl-gpc (16:0/20:4n6) levels	Parkinson's disease	rs111591264	T	G	T	G	0.4077	0.1072	0.0077	0.0114	15	45923545	0.1173	468692	0.3608	15	45923545	0.0725	1.88799e-08	291	31.6232
1-palmitoyl-2-arachidonoyl-gpc (16:0/20:4n6) levels	Parkinson's disease	rs111622467	A	C	A	C	0.3392	-0.0203	0.014	0.0154	2	105484434	0.0964	468692	0.8335	2	105484434	0.0489	3.85123e-12	291	48.1165
1-palmitoyl-2-arachidonoyl-gpc (16:0/20:4n6) levels	Parkinson's disease	rs112515837	T	C	T	C	0.1858	0.034	0.0362	0.0222	4	181658908	0.0788	468692	0.6664	4	181658908	0.0365	3.61701e-07	291	25.9123
1-palmitoyl-2-arachidonoyl-gpc (16:0/20:4n6) levels	Parkinson's disease	rs113839604	A	G	A	G	0.3565	0.174	0.0069	0.0156	4	7147245	0.1947	10554	0.3715	4	7147245	0.0742	1.53102e-06	291	23.084
1-palmitoyl-2-arachidonoyl-gpc (16:0/20:4n6) levels	Parkinson's disease	rs114384906	T	G	T	G	0.1873	-0.0015	0.0211	0.0177	18	45811988	0.0872	468692	0.9863	18	45811988	0.0371	4.57404e-07	291	25.4875
1-palmitoyl-2-arachidonoyl-gpc (16:0/20:4n6) levels	Parkinson's disease	rs114997352	T	C	T	C	0.5827	-0.0238	0.0051	0.0137	15	31469732	0.0988	468692	0.8096	15	31469732	0.0882	3.99485e-11	291	43.6468
1-palmitoyl-2-arachidonoyl-gpc (16:0/20:4n6) levels	Parkinson's disease	rs11503724	C	T	C	T	0.4112	-0.1536	0.0059	0.0167	12	66883058	0.1184	13655	0.1945	12	66883058	0.0859	1.70899e-06	291	22.915
1-palmitoyl-2-arachidonoyl-gpc (16:0/20:4n6) levels	Parkinson's disease	rs115173561	C	T	C	T	-0.236	0.0785	0.0174	0.0171	2	183193093	0.0969	468692	0.4181	2	183193093	0.0483	1.048e-06	291	23.8743
1-palmitoyl-2-arachidonoyl-gpc (16:0/20:4n6) levels	Parkinson's disease	rs115238805	T	A	T	A	0.2157	-0.0462	0.0288	0.0234	2	19909144	0.0787	468692	0.5577	2	19909144	0.0446	1.34499e-06	291	23.39
1-palmitoyl-2-arachidonoyl-gpc (16:0/20:4n6) levels	Parkinson's disease	rs115526496	A	G	A	G	-0.2862	-0.0596	0.012	0.024	8	118974981	0.0731	468692	0.4152	8	118974981	0.0625	4.649e-06	291	20.9691
1-palmitoyl-2-arachidonoyl-gpc (16:0/20:4n6) levels	Parkinson's disease	rs115613288	C	T	C	T	0.3393	-0.0539	0.0069	0.0174	6	16668271	0.0878	468692	0.539299	6	16668271	0.074	4.53398e-06	291	21.0235
1-palmitoyl-2-arachidonoyl-gpc (16:0/20:4n6) levels	Parkinson's disease	rs115649884	T	C	T	C	-0.1949	-0.0701	0.0247	0.0204	15	25888530	0.0895	468692	0.4333	15	25888530	0.0427	4.98299e-06	291	20.8338
1-palmitoyl-2-arachidonoyl-gpc (16:0/20:4n6) levels	Parkinson's disease	rs115699278	T	C	T	C	0.3042	-0.1186	0.0149	0.0118	6	31860832	0.0916	482730	0.1953	6	31860832	0.056	5.59397e-08	291	29.5082
1-palmitoyl-2-arachidonoyl-gpc (16:0/20:4n6) levels	Parkinson's disease	rs115810874	T	G	T	G	0.4389	-0.104	0.0094	0.0182	4	109358072	0.0901	468692	0.2485	4	109358072	0.0622	1.76685e-12	291	49.7909
1-palmitoyl-2-arachidonoyl-gpc (16:0/20:4n6) levels	Parkinson's disease	rs115811481	A	T	A	T	0.5871	0.0922	0.0065	0.0114	5	118604071	0.1729	10554	0.5938	5	118604071	0.0942	4.60098e-10	291	38.8439
1-palmitoyl-2-arachidonoyl-gpc (16:0/20:4n6) levels	Parkinson's disease	rs115859583	A	C	A	C	0.2973	-0.0608	0.0118	0.0193	1	84478172	0.1186	13655	0.6081	1	84478172	0.0626	2.04701e-06	291	22.5549
1-palmitoyl-2-arachidonoyl-gpc (16:0/20:4n6) levels	Parkinson's disease	rs116058626	T	C	T	C	0.3758	-0.0859	0.0092	0.016	8	128993331	0.0906	469691	0.3429	8	128993331	0.0649	7.04596e-09	291	33.5293
1-palmitoyl-2-arachidonoyl-gpc (16:0/20:4n6) levels	Parkinson's disease	rs116093329	T	G	T	G	0.3627	0.0709	0.0091	0.0109	5	160530841	0.1121	468692	0.5272	5	160530841	0.0663	4.57204e-08	291	29.9273
1-palmitoyl-2-arachidonoyl-gpc (16:0/20:4n6) levels	Parkinson's disease	rs116455686	G	A	G	A	0.8139	0.077	0.0035	0.0108	1	16057029	0.1155	471013	0.5051	1	16057029	0.0956	1.71002e-17	291	72.4814
1-palmitoyl-2-arachidonoyl-gpc (16:0/20:4n6) levels	Parkinson's disease	rs116478736	G	C	G	C	0.3371	-0.0155	0.0093	0.0137	2	18033652	0.0809	481851	0.8478	2	18033652	0.0646	1.81798e-07	291	27.2303
1-palmitoyl-2-arachidonoyl-gpc (16:0/20:4n6) levels	Parkinson's disease	rs117125256	G	A	G	A	0.3187	-0.1551	0.0088	0.0164	6	124618447	0.1409	11518	0.2709	6	124618447	0.0679	2.65302e-06	291	22.0305
1-palmitoyl-2-arachidonoyl-gpc (16:0/20:4n6) levels	Parkinson's disease	rs117203759	A	G	A	G	0.3308	0.1035	0.0106	0.0079	9	140005383	0.1171	27693	0.3766	9	140005383	0.064	2.32702e-07	291	26.716
1-palmitoyl-2-arachidonoyl-gpc (16:0/20:4n6) levels	Parkinson's disease	rs117267591	G	A	G	A	0.1088	-0.0683	0.083	0.0612	13	66484482	0.0476	468692	0.1512	13	66484482	0.0232	2.813e-06	291	21.9929
1-palmitoyl-2-arachidonoyl-gpc (16:0/20:4n6) levels	Parkinson's disease	rs117330571	A	G	A	G	0.3249	-0.2306	0.0088	0.0124	8	38437394	0.1051	468692	0.0282202	8	38437394	0.068	1.754e-06	291	22.8287
1-palmitoyl-2-arachidonoyl-gpc (16:0/20:4n6) levels	Parkinson's disease	rs117332917	A	T	A	T	0.3749	0.1894	0.0077	0.0158	11	31856632	0.1365	11518	0.1653	11	31856632	0.0738	3.78504e-07	291	25.8058
1-palmitoyl-2-arachidonoyl-gpc (16:0/20:4n6) levels	Parkinson's disease	rs117475250	T	A	T	A	0.3656	0.1378	0.009	0.0187	21	27408987	0.0826	468692	0.0951393	21	27408987	0.0748	1.02901e-06	291	23.8896
1-palmitoyl-2-arachidonoyl-gpc (16:0/20:4n6) levels	Parkinson's disease	rs117569781	A	G	A	G	0.3135	0.169	0.0128	0.0106	9	5075832	0.1135	466555	0.1363	9	5075832	0.0513	9.66696e-10	291	37.3457
1-palmitoyl-2-arachidonoyl-gpc (16:0/20:4n6) levels	Parkinson's disease	rs117654764	T	C	T	C	0.2951	-0.1629	0.0134	0.0129	9	97250970	0.1148	468692	0.1558	9	97250970	0.0592	6.24799e-07	291	24.8482
1-palmitoyl-2-arachidonoyl-gpc (16:0/20:4n6) levels	Parkinson's disease	rs117684874	G	A	G	A	0.6454	0.3122	0.0035	0.0057	9	33084327	0.2635	9616	0.2361	9	33084327	0.0967	2.509e-11	291	44.5456
1-palmitoyl-2-arachidonoyl-gpc (16:0/20:4n6) levels	Parkinson's disease	rs117747858	C	T	C	T	0.5084	0.0314	0.0053	0.012	8	126087547	0.1569	11518	0.8413	8	126087547	0.0825	7.20394e-10	291	37.9755
1-palmitoyl-2-arachidonoyl-gpc (16:0/20:4n6) levels	Parkinson's disease	rs117797142	T	C	T	C	0.1988	0.0039	0.0239	0.0272	19	7897307	0.0734	470485	0.9576	19	7897307	0.0376	1.26701e-07	291	27.9548
1-palmitoyl-2-arachidonoyl-gpc (16:0/20:4n6) levels	Parkinson's disease	rs117911375	G	C	G	C	0.2624	-0.0635	0.0256	0.0161	6	101885952	0.0948	468692	0.5028	6	101885952	0.0471	2.53e-08	291	31.0374
1-palmitoyl-2-arachidonoyl-gpc (16:0/20:4n6) levels	Parkinson's disease	rs117955313	C	T	C	T	0.2397	-0.095	0.0118	0.0182	12	26473374	0.0899	470485	0.2905	12	26473374	0.0502	1.80098e-06	291	22.7997
1-palmitoyl-2-arachidonoyl-gpc (16:0/20:4n6) levels	Parkinson's disease	rs117970522	C	T	C	T	0.4225	-0.0446	0.006	0.0133	6	101057926	0.1068	470219	0.6766	6	101057926	0.0854	7.44098e-07	291	24.4758
1-palmitoyl-2-arachidonoyl-gpc (16:0/20:4n6) levels	Parkinson's disease	rs117971331	T	C	T	C	0.4034	0.077	0.006	0.0097	15	93581743	0.1829	11518	0.673899	15	93581743	0.0859	2.67701e-06	291	22.0539
1-palmitoyl-2-arachidonoyl-gpc (16:0/20:4n6) levels	Parkinson's disease	rs118030930	T	C	T	C	0.6848	0.1446	0.0035	0.0108	19	3011146	0.1046	25556	0.1668	19	3011146	0.0969	1.59698e-12	291	49.9436
1-palmitoyl-2-arachidonoyl-gpc (16:0/20:4n6) levels	Parkinson's disease	rs118131296	A	G	A	G	0.1992	-0.0497	0.028	0.02	14	96310881	0.0852	468692	0.5597	14	96310881	0.041	1.163e-06	291	23.6054
1-palmitoyl-2-arachidonoyl-gpc (16:0/20:4n6) levels	Parkinson's disease	rs12201636	C	T	C	T	0.3368	-0.0989	0.0105	0.014	6	8444019	0.0955	471013	0.3005	6	8444019	0.0644	1.73101e-07	291	27.351
1-palmitoyl-2-arachidonoyl-gpc (16:0/20:4n6) levels	Parkinson's disease	rs12310223	C	A	C	A	0.3036	0.0512	0.0133	0.0643	12	65101506	0.0559	479714	0.3598	12	65101506	0.061	6.375e-07	291	24.771
1-palmitoyl-2-arachidonoyl-gpc (16:0/20:4n6) levels	Parkinson's disease	rs129365	C	A	C	A	-0.3791	0.1221	0.9931	0.9846	22	37562254	0.1017	468692	0.23	22	37562254	0.0723	1.58402e-07	291	27.4936
1-palmitoyl-2-arachidonoyl-gpc (16:0/20:4n6) levels	Parkinson's disease	rs12939182	C	T	C	T	0.2697	-0.1358	0.0134	0.0098	17	26804706	0.1335	25556	0.309	17	26804706	0.0568	2.06101e-06	291	22.5458
1-palmitoyl-2-arachidonoyl-gpc (16:0/20:4n6) levels	Parkinson's disease	rs1333667	T	C	T	C	-0.2734	0.0133	0.9852	0.9866	6	10188508	0.1048	467813	0.8989	6	10188508	0.0576	2.04202e-06	291	22.5295
1-palmitoyl-2-arachidonoyl-gpc (16:0/20:4n6) levels	Parkinson's disease	rs13421056	A	G	A	G	0.2646	-0.029	0.0192	0.0287	2	196231968	0.066	468692	0.6604	2	196231968	0.0424	4.19498e-10	291	38.9447
1-palmitoyl-2-arachidonoyl-gpc (16:0/20:4n6) levels	Parkinson's disease	rs137925307	G	A	G	A	0.231	-0.0098	0.0153	0.0161	15	90737139	0.0937	470485	0.9165	15	90737139	0.0441	1.59901e-07	291	27.4376
1-palmitoyl-2-arachidonoyl-gpc (16:0/20:4n6) levels	Parkinson's disease	rs138793109	T	C	T	C	0.4345	-0.1031	0.0091	0.0096	16	672919	0.1941	12517	0.5953	16	672919	0.0802	5.96994e-08	291	29.3515
1-palmitoyl-2-arachidonoyl-gpc (16:0/20:4n6) levels	Parkinson's disease	rs138850179	C	T	C	T	0.3096	-0.0972	0.0151	0.0211	14	39994973	0.0828	468692	0.2402	14	39994973	0.0583	1.096e-07	291	28.201
1-palmitoyl-2-arachidonoyl-gpc (16:0/20:4n6) levels	Parkinson's disease	rs138911724	T	C	T	C	0.1853	-0.0992	0.0204	0.0253	20	50559277	0.077	468692	0.1977	20	50559277	0.0394	2.61198e-06	291	22.1186
1-palmitoyl-2-arachidonoyl-gpc (16:0/20:4n6) levels	Parkinson's disease	rs139099312	T	C	T	C	0.3986	0.1969	0.0078	0.0097	14	83853122	0.2111	11518	0.3511	14	83853122	0.0711	2.108e-08	291	31.4293
1-palmitoyl-2-arachidonoyl-gpc (16:0/20:4n6) levels	Parkinson's disease	rs139218639	G	C	G	C	0.3983	-0.087	0.0078	0.018	6	86254264	0.0883	468692	0.3243	6	86254264	0.071	2.00498e-08	291	31.4705
1-palmitoyl-2-arachidonoyl-gpc (16:0/20:4n6) levels	Parkinson's disease	rs139222332	A	T	A	T	0.3556	0.4223	0.0078	0.0127	3	177771722	0.1621	11518	0.0091939	3	177771722	0.0719	7.48204e-07	291	24.4605
1-palmitoyl-2-arachidonoyl-gpc (16:0/20:4n6) levels	Parkinson's disease	rs140626074	A	G	A	G	0.3614	0.1407	0.0106	0.0133	7	40393739	0.0983	468692	0.1523	7	40393739	0.0492	1.99297e-13	291	53.9568
1-palmitoyl-2-arachidonoyl-gpc (16:0/20:4n6) levels	Parkinson's disease	rs140957523	A	G	A	G	0.1716	-0.0602	0.0292	0.0293	1	223609532	0.0736	470219	0.4133	1	223609532	0.0342	5.313e-07	291	25.1757
1-palmitoyl-2-arachidonoyl-gpc (16:0/20:4n6) levels	Parkinson's disease	rs141084795	C	T	C	T	0.2732	-0.242	0.0137	0.0183	10	127235136	0.0979	468692	0.01341	10	127235136	0.0597	4.75401e-06	291	20.9417
1-palmitoyl-2-arachidonoyl-gpc (16:0/20:4n6) levels	Parkinson's disease	rs141127564	T	C	T	C	0.3048	0.2077	0.0122	0.0169	15	46912130	0.0843	468692	0.01376	15	46912130	0.0601	4.02198e-07	291	25.7206
1-palmitoyl-2-arachidonoyl-gpc (16:0/20:4n6) levels	Parkinson's disease	rs141862002	T	C	T	C	0.5033	0.2443	0.0053	0.0077	7	54441496	0.2041	10639	0.2314	7	54441496	0.0813	6.01298e-10	291	38.3242
1-palmitoyl-2-arachidonoyl-gpc (16:0/20:4n6) levels	Parkinson's disease	rs141875806	A	G	A	G	0.5057	0.0293	0.0076	0.0202	2	50268036	0.161	11518	0.8558	2	50268036	0.0753	1.8638e-11	291	45.102
1-palmitoyl-2-arachidonoyl-gpc (16:0/20:4n6) levels	Parkinson's disease	rs141977551	T	C	T	C	0.2344	-0.0688	0.0223	0.018	5	162921858	0.0894	468692	0.4417	5	162921858	0.0435	6.86199e-08	291	29.036
1-palmitoyl-2-arachidonoyl-gpc (16:0/20:4n6) levels	Parkinson's disease	rs142143224	T	C	T	C	0.2167	0.0896	0.0198	0.0144	13	54644154	0.1025	468692	0.3819	13	54644154	0.0412	1.45201e-07	291	27.6645
1-palmitoyl-2-arachidonoyl-gpc (16:0/20:4n6) levels	Parkinson's disease	rs142612294	T	C	T	C	-0.4297	0.1469	0.0056	0.0077	5	59201017	0.185	13311	0.4271	5	59201017	0.0882	1.09499e-06	291	23.7352
1-palmitoyl-2-arachidonoyl-gpc (16:0/20:4n6) levels	Parkinson's disease	rs143346513	G	A	G	A	0.4167	-0.0924	0.0078	0.0188	5	79294936	0.0772	482730	0.2315	5	79294936	0.0717	6.267e-09	291	33.776
1-palmitoyl-2-arachidonoyl-gpc (16:0/20:4n6) levels	Parkinson's disease	rs144278273	T	C	T	C	0.3917	0.0684	0.0119	0.009	9	8774764	0.181	11518	0.7055	9	8774764	0.0728	7.30601e-08	291	28.9497
1-palmitoyl-2-arachidonoyl-gpc (16:0/20:4n6) levels	Parkinson's disease	rs1443660	A	T	A	T	-0.083	-0.0021	0.7719	0.7944	2	226140838	0.0277	468692	0.9402	2	226140838	0.0147	1.679e-08	291	31.8802
1-palmitoyl-2-arachidonoyl-gpc (16:0/20:4n6) levels	Parkinson's disease	rs144573139	A	G	A	G	0.4315	-0.0313	0.0061	0.008	1	161641267	0.1436	24677	0.8272	1	161641267	0.0844	3.2e-07	291	26.1383
1-palmitoyl-2-arachidonoyl-gpc (16:0/20:4n6) levels	Parkinson's disease	rs144838831	A	G	A	G	0.2049	0.0381	0.0171	0.0144	6	20447535	0.107	468692	0.721499	6	20447535	0.0431	2.024e-06	291	22.6011
1-palmitoyl-2-arachidonoyl-gpc (16:0/20:4n6) levels	Parkinson's disease	rs145019396	G	A	G	A	0.3528	0.0208	0.0135	0.0106	6	130129391	0.0966	482730	0.8293	6	130129391	0.0584	1.51401e-09	291	36.4948
1-palmitoyl-2-arachidonoyl-gpc (16:0/20:4n6) levels	Parkinson's disease	rs145151871	T	G	T	G	0.2841	0.0678	0.0115	0.0174	6	139350706	0.0876	469691	0.4387	6	139350706	0.0462	7.70105e-10	291	37.8145
1-palmitoyl-2-arachidonoyl-gpc (16:0/20:4n6) levels	Parkinson's disease	rs145729777	A	G	A	G	0.5411	0.067	0.0054	0.0074	3	73292567	0.1919	10639	0.726999	3	73292567	0.0801	1.38388e-11	291	45.6342
1-palmitoyl-2-arachidonoyl-gpc (16:0/20:4n6) levels	Parkinson's disease	rs146185506	G	A	G	A	0.2813	-0.2172	0.0133	0.0454	8	86319475	0.1373	11518	0.1138	8	86319475	0.0564	6.13903e-07	291	24.876
1-palmitoyl-2-arachidonoyl-gpc (16:0/20:4n6) levels	Parkinson's disease	rs146761296	T	C	T	C	-0.319	0.1261	0.0114	0.0111	11	123012795	0.1389	13655	0.3639	11	123012795	0.0657	1.20301e-06	291	23.5749
1-palmitoyl-2-arachidonoyl-gpc (16:0/20:4n6) levels	Parkinson's disease	rs146915029	G	A	G	A	0.6181	0.3153	0.0035	0.0067	4	163175792	0.2253	10554	0.1616	4	163175792	0.096	1.19001e-10	291	41.4548
1-palmitoyl-2-arachidonoyl-gpc (16:0/20:4n6) levels	Parkinson's disease	rs147066367	A	G	A	G	0.357	-0.0595	0.0078	0.0192	5	179650789	0.0883	468692	0.5002	5	179650789	0.0708	4.583e-07	291	25.4255
1-palmitoyl-2-arachidonoyl-gpc (16:0/20:4n6) levels	Parkinson's disease	rs147205924	A	G	A	G	0.3567	-0.0631	0.0101	0.0238	8	27801768	0.0787	468692	0.4227	8	27801768	0.0539	3.60662e-11	291	43.7954
1-palmitoyl-2-arachidonoyl-gpc (16:0/20:4n6) levels	Parkinson's disease	rs147417535	C	T	C	T	0.3993	0.1424	0.0061	0.0113	6	121175095	0.1099	468692	0.1951	6	121175095	0.0854	2.93697e-06	291	21.8616
1-palmitoyl-2-arachidonoyl-gpc (16:0/20:4n6) levels	Parkinson's disease	rs148385425	A	G	A	G	0.5976	-0.0966	0.0053	0.0113	7	5919897	0.1623	11518	0.5517	7	5919897	0.0833	7.51796e-13	291	51.4673
1-palmitoyl-2-arachidonoyl-gpc (16:0/20:4n6) levels	Parkinson's disease	rs148576487	A	G	A	G	0.2306	0.1386	0.0165	0.0142	4	185409397	0.0959	468692	0.1484	4	185409397	0.0497	3.50703e-06	291	21.5281
1-palmitoyl-2-arachidonoyl-gpc (16:0/20:4n6) levels	Parkinson's disease	rs148670450	G	A	G	A	-0.4828	0.0531	0.0034	0.0144	5	43612280	0.1822	9635	0.770801	5	43612280	0.1039	3.35799e-06	291	21.5925
1-palmitoyl-2-arachidonoyl-gpc (16:0/20:4n6) levels	Parkinson's disease	rs149197940	T	G	T	G	0.5312	0.0581	0.0053	0.011	3	112557198	0.0951	482730	0.541	3	112557198	0.0822	1.034e-10	291	41.7612
1-palmitoyl-2-arachidonoyl-gpc (16:0/20:4n6) levels	Parkinson's disease	rs149264130	G	A	G	A	0.304	-0.1412	0.0104	0.0131	5	7906611	0.1198	466555	0.2383	5	7906611	0.0607	5.41602e-07	291	25.0824
1-palmitoyl-2-arachidonoyl-gpc (16:0/20:4n6) levels	Parkinson's disease	rs149403299	G	A	G	A	0.249	-0.0863	0.0195	0.0143	11	96830578	0.1051	468692	0.4112	11	96830578	0.0516	1.40101e-06	291	23.2862
1-palmitoyl-2-arachidonoyl-gpc (16:0/20:4n6) levels	Parkinson's disease	rs149406705	C	T	C	T	0.366	0.1275	0.0089	0.0072	6	4149553	0.2106	11518	0.544999	6	4149553	0.0722	3.94203e-07	291	25.6973
1-palmitoyl-2-arachidonoyl-gpc (16:0/20:4n6) levels	Parkinson's disease	rs149493554	A	G	A	G	0.3689	-0.1329	0.0092	0.0103	16	62008622	0.1527	11518	0.384	16	62008622	0.0741	6.446e-07	291	24.7845
1-palmitoyl-2-arachidonoyl-gpc (16:0/20:4n6) levels	Parkinson's disease	rs149524367	T	G	T	G	0.3002	-0.2209	0.0154	0.0147	8	84814170	0.1024	468692	0.0310399	8	84814170	0.0482	4.66702e-10	291	38.7907
1-palmitoyl-2-arachidonoyl-gpc (16:0/20:4n6) levels	Parkinson's disease	rs149674641	A	G	A	G	0.3239	0.0168	0.0134	0.0115	1	233926930	0.1644	11518	0.9185	1	233926930	0.0594	4.88101e-08	291	29.7337
1-palmitoyl-2-arachidonoyl-gpc (16:0/20:4n6) levels	Parkinson's disease	rs149817869	C	T	C	T	0.2924	0.0153	0.0134	0.0148	16	82518798	0.097	468692	0.8747	16	82518798	0.0601	1.14301e-06	291	23.6704
1-palmitoyl-2-arachidonoyl-gpc (16:0/20:4n6) levels	Parkinson's disease	rs149931646	G	A	G	A	0.268	-0.1473	0.0151	0.0174	2	59859609	0.0935	468692	0.1151	2	59859609	0.0531	4.39198e-07	291	25.473
1-palmitoyl-2-arachidonoyl-gpc (16:0/20:4n6) levels	Parkinson's disease	rs150453392	A	C	A	C	0.1267	0.0152	0.0759	0.067	20	30566904	0.0459	468692	0.741199	20	30566904	0.0227	2.50398e-08	291	31.1531
1-palmitoyl-2-arachidonoyl-gpc (16:0/20:4n6) levels	Parkinson's disease	rs150845140	A	G	A	G	0.1552	0.0092	0.0435	0.0383	4	68278208	0.0612	468692	0.88	4	68278208	0.0307	4.30398e-07	291	25.5568
1-palmitoyl-2-arachidonoyl-gpc (16:0/20:4n6) levels	Parkinson's disease	rs151181537	T	C	T	C	0.4284	0.1933	0.0078	0.0181	4	43281086	0.0895	468692	0.0307503	4	43281086	0.0705	1.226e-09	291	36.925
1-palmitoyl-2-arachidonoyl-gpc (16:0/20:4n6) levels	Parkinson's disease	rs151310022	A	G	A	G	0.3756	-0.2448	0.0103	0.0105	12	73237609	0.1157	468692	0.0344001	12	73237609	0.0671	2.15199e-08	291	31.3333
1-palmitoyl-2-arachidonoyl-gpc (16:0/20:4n6) levels	Parkinson's disease	rs16847455	T	C	T	C	0.4029	0.1083	0.0076	0.0223	2	197086164	0.0775	468692	0.1622	2	197086164	0.0741	5.50098e-08	291	29.5637
1-palmitoyl-2-arachidonoyl-gpc (16:0/20:4n6) levels	Parkinson's disease	rs16873795	C	G	C	G	0.203	0.1113	0.0243	0.0228	5	4662755	0.0765	468692	0.1458	5	4662755	0.0433	2.715e-06	291	21.9794
1-palmitoyl-2-arachidonoyl-gpc (16:0/20:4n6) levels	Parkinson's disease	rs16887811	T	C	T	C	0.4451	-0.0384	0.0053	0.0134	8	116847725	0.0997	470485	0.6998	8	116847725	0.0811	4.08301e-08	291	30.1213
1-palmitoyl-2-arachidonoyl-gpc (16:0/20:4n6) levels	Parkinson's disease	rs16989724	T	C	T	C	-0.1058	-0.0042	0.9226	0.9321	19	531115	0.0476	468692	0.9302	19	531115	0.0227	3.15297e-06	291	21.723
1-palmitoyl-2-arachidonoyl-gpc (16:0/20:4n6) levels	Parkinson's disease	rs17106077	A	T	A	T	-0.1898	0.046	0.0224	0.0217	11	106673012	0.0846	466555	0.5863	11	106673012	0.0414	4.58395e-06	291	21.018
1-palmitoyl-2-arachidonoyl-gpc (16:0/20:4n6) levels	Parkinson's disease	rs17187127	T	C	T	C	-0.4134	0.2214	0.0057	0.0089	1	208298898	0.1809	12517	0.2211	1	208298898	0.0867	1.87202e-06	291	22.7354
1-palmitoyl-2-arachidonoyl-gpc (16:0/20:4n6) levels	Parkinson's disease	rs17448679	C	T	C	T	0.4564	-0.0933	0.006	0.0139	5	106739481	0.1013	468692	0.3569	5	106739481	0.0831	4.04297e-08	291	30.164
1-palmitoyl-2-arachidonoyl-gpc (16:0/20:4n6) levels	Parkinson's disease	rs181519160	A	G	A	G	0.2924	-0.5071	0.011	0.0075	5	66887906	0.1851	11518	0.00614101	5	66887906	0.0606	1.38899e-06	291	23.2814
1-palmitoyl-2-arachidonoyl-gpc (16:0/20:4n6) levels	Parkinson's disease	rs181555453	G	A	G	A	0.3847	0.2508	0.0113	0.0126	9	16669292	0.169	11518	0.1379	9	16669292	0.0658	4.889e-09	291	34.1816
1-palmitoyl-2-arachidonoyl-gpc (16:0/20:4n6) levels	Parkinson's disease	rs182695214	G	T	G	T	0.3512	-0.2797	0.0087	0.0086	10	108665093	0.2144	10639	0.192	10	108665093	0.0748	2.70097e-06	291	22.0448
1-palmitoyl-2-arachidonoyl-gpc (16:0/20:4n6) levels	Parkinson's disease	rs183739917	C	G	C	G	0.443	-0.1784	0.006	0.0068	4	106450681	0.1984	25028	0.3686	4	106450681	0.0849	1.81001e-07	291	27.2265
1-palmitoyl-2-arachidonoyl-gpc (16:0/20:4n6) levels	Parkinson's disease	rs184347740	A	G	A	G	0.2038	-0.0113	0.0266	0.0283	7	129253550	0.0686	468692	0.8689	7	129253550	0.036	1.51098e-08	291	32.0482
1-palmitoyl-2-arachidonoyl-gpc (16:0/20:4n6) levels	Parkinson's disease	rs185209040	A	T	A	T	-0.3207	0.0783	0.0115	0.0196	11	71732824	0.1046	468692	0.4543	11	71732824	0.063	3.56402e-07	291	25.9129
1-palmitoyl-2-arachidonoyl-gpc (16:0/20:4n6) levels	Parkinson's disease	rs185363289	G	A	G	A	0.4431	-0.125	0.0053	0.0112	14	54496843	0.164	10639	0.446	14	54496843	0.0809	4.37401e-08	291	29.999
1-palmitoyl-2-arachidonoyl-gpc (16:0/20:4n6) levels	Parkinson's disease	rs186395897	T	A	T	A	0.3814	-0.1438	0.0069	0.0088	20	35102596	0.1745	11518	0.4097	20	35102596	0.0728	1.637e-07	291	27.4472
1-palmitoyl-2-arachidonoyl-gpc (16:0/20:4n6) levels	Parkinson's disease	rs186460288	T	C	T	C	0.3555	0.2435	0.0132	0.0132	19	34022625	0.1037	468692	0.0188101	19	34022625	0.0617	8.22697e-09	291	33.1978
1-palmitoyl-2-arachidonoyl-gpc (16:0/20:4n6) levels	Parkinson's disease	rs190286502	C	T	C	T	0.2525	-0.0432	0.0188	0.0085	20	56708884	0.1883	11518	0.8186	20	56708884	0.0488	2.29198e-07	291	26.7721
1-palmitoyl-2-arachidonoyl-gpc (16:0/20:4n6) levels	Parkinson's disease	rs190460715	A	G	A	G	0.2857	-0.0067	0.0142	0.0145	20	31338389	0.1033	468692	0.9485	20	31338389	0.0594	1.49001e-06	291	23.1338
1-palmitoyl-2-arachidonoyl-gpc (16:0/20:4n6) levels	Parkinson's disease	rs190735588	T	C	T	C	0.3764	0.0758	0.0087	0.0191	13	23320497	0.0898	467813	0.3983	13	23320497	0.0744	4.18004e-07	291	25.5949
1-palmitoyl-2-arachidonoyl-gpc (16:0/20:4n6) levels	Parkinson's disease	rs191127849	A	C	A	C	0.6032	0.2141	0.0035	0.0096	15	75109093	0.2333	13045	0.3589	15	75109093	0.096	3.25402e-10	291	39.4803
1-palmitoyl-2-arachidonoyl-gpc (16:0/20:4n6) levels	Parkinson's disease	rs192041627	T	C	T	C	0.3454	0.1582	0.009	0.0067	20	31945628	0.2126	11518	0.457	20	31945628	0.0752	4.39097e-06	291	21.0964
1-palmitoyl-2-arachidonoyl-gpc (16:0/20:4n6) levels	Parkinson's disease	rs193066927	T	C	T	C	0.2917	0.032	0.0083	0.0205	13	21424137	0.0744	482730	0.6674	13	21424137	0.0606	1.46201e-06	291	23.1701
1-palmitoyl-2-arachidonoyl-gpc (16:0/20:4n6) levels	Parkinson's disease	rs1932593	A	G	A	G	0.6683	0.0282	0.0035	0.016	10	24668435	0.1477	10639	0.8486	10	24668435	0.0989	1.42397e-11	291	45.6615
1-palmitoyl-2-arachidonoyl-gpc (16:0/20:4n6) levels	Parkinson's disease	rs2328969	T	G	T	G	0.2586	-0.1597	0.0203	0.0217	13	76645249	0.0818	468692	0.0509003	13	76645249	0.0546	2.18298e-06	291	22.4322
1-palmitoyl-2-arachidonoyl-gpc (16:0/20:4n6) levels	Parkinson's disease	rs269328	A	C	A	C	0.279	-0.2094	0.0138	0.0125	1	68546109	0.1546	10639	0.1756	1	68546109	0.054	2.38298e-07	291	26.6944
1-palmitoyl-2-arachidonoyl-gpc (16:0/20:4n6) levels	Parkinson's disease	rs28374004	C	T	C	T	0.4326	0.1115	0.0103	0.0182	8	3942453	0.0852	468692	0.1908	8	3942453	0.0679	1.86801e-10	291	40.5913
1-palmitoyl-2-arachidonoyl-gpc (16:0/20:4n6) levels	Parkinson's disease	rs28860589	T	C	T	C	-0.1773	0.0159	0.0372	0.0459	7	92701268	0.054	468692	0.768599	7	92701268	0.0338	1.52398e-07	291	27.5159
1-palmitoyl-2-arachidonoyl-gpc (16:0/20:4n6) levels	Parkinson's disease	rs34016841	T	C	T	C	0.5563	-0.0047	0.0052	0.0136	12	105013316	0.0742	482202	0.9497	12	105013316	0.0846	4.8854e-11	291	43.2392
1-palmitoyl-2-arachidonoyl-gpc (16:0/20:4n6) levels	Parkinson's disease	rs34635447	C	T	C	T	0.2847	0.1687	0.0135	0.0175	5	168434165	0.0885	468692	0.05665	5	168434165	0.0584	1.083e-06	291	23.7656
1-palmitoyl-2-arachidonoyl-gpc (16:0/20:4n6) levels	Parkinson's disease	rs35488028	T	G	T	G	0.4408	0.0712	0.009	0.0171	5	28782903	0.0914	468692	0.4359	5	28782903	0.07	3.09999e-10	291	39.654
1-palmitoyl-2-arachidonoyl-gpc (16:0/20:4n6) levels	Parkinson's disease	rs35531140	A	G	A	G	0.2141	-0.0227	0.0224	0.0231	18	41157177	0.0786	468692	0.7728	18	41157177	0.0434	7.94292e-07	291	24.3363
1-palmitoyl-2-arachidonoyl-gpc (16:0/20:4n6) levels	Parkinson's disease	rs35678298	T	C	T	C	0.4713	0.0114	0.0077	0.0134	2	206581049	0.1651	11518	0.945	2	206581049	0.0724	7.49549e-11	291	42.3758
1-palmitoyl-2-arachidonoyl-gpc (16:0/20:4n6) levels	Parkinson's disease	rs372115729	T	C	T	C	-0.2246	0.0827	0.0172	0.0177	11	66208416	0.0742	482730	0.265	11	66208416	0.0487	4.02198e-06	291	21.2697
1-palmitoyl-2-arachidonoyl-gpc (16:0/20:4n6) levels	Parkinson's disease	rs381043	C	T	C	T	0.0743	0.0021	0.2043	0.2056	12	125899573	0.0286	468692	0.9418	12	125899573	0.0157	2.27898e-06	291	22.3964
1-palmitoyl-2-arachidonoyl-gpc (16:0/20:4n6) levels	Parkinson's disease	rs3961459	T	C	T	C	0.3659	-0.1018	0.0069	0.0169	1	67830047	0.0806	482730	0.2067	1	67830047	0.0739	7.27394e-07	291	24.5152
1-palmitoyl-2-arachidonoyl-gpc (16:0/20:4n6) levels	Parkinson's disease	rs41292683	C	T	C	T	0.1424	-0.001	0.0465	0.0442	1	94527088	0.043	482730	0.9806	1	94527088	0.0288	7.64592e-07	291	24.4475
1-palmitoyl-2-arachidonoyl-gpc (16:0/20:4n6) levels	Parkinson's disease	rs4246121	C	G	C	G	0.4821	-0.0541	0.006	0.0094	8	87258063	0.1664	12312	0.7452	8	87258063	0.0839	9.32095e-09	291	33.018
1-palmitoyl-2-arachidonoyl-gpc (16:0/20:4n6) levels	Parkinson's disease	rs4915446	T	C	T	C	0.6531	-0.006	0.0035	0.0158	1	200567806	0.0979	27693	0.9514	1	200567806	0.0972	1.85609e-11	291	45.1468
1-palmitoyl-2-arachidonoyl-gpc (16:0/20:4n6) levels	Parkinson's disease	rs512490	G	A	G	A	-0.208	-0.0876	0.9772	0.9666	12	57870648	0.054	482730	0.1049	12	57870648	0.0453	4.427e-06	291	21.0829
1-palmitoyl-2-arachidonoyl-gpc (16:0/20:4n6) levels	Parkinson's disease	rs55837459	C	A	C	A	0.3977	-0.0514	0.006	0.0123	3	172328760	0.1124	468692	0.647099	3	172328760	0.0854	3.25499e-06	291	21.6868
1-palmitoyl-2-arachidonoyl-gpc (16:0/20:4n6) levels	Parkinson's disease	rs572420628	C	A	C	A	0.3703	0.1158	0.0069	0.0136	2	48513674	0.1595	10639	0.4678	2	48513674	0.0743	6.20297e-07	291	24.8388
1-palmitoyl-2-arachidonoyl-gpc (16:0/20:4n6) levels	Parkinson's disease	rs574408551	C	T	C	T	0.3116	-0.0325	0.0091	0.0104	11	66512395	0.1077	480593	0.7626	11	66512395	0.0677	4.23604e-06	291	21.1845
1-palmitoyl-2-arachidonoyl-gpc (16:0/20:4n6) levels	Parkinson's disease	rs57550740	C	T	C	T	0.3072	-0.0988	0.012	0.0181	5	26626795	0.0903	468692	0.2742	5	26626795	0.0551	2.488e-08	291	31.0842
1-palmitoyl-2-arachidonoyl-gpc (16:0/20:4n6) levels	Parkinson's disease	rs618932	G	A	G	A	-0.3994	0.2789	0.9912	0.9865	1	58952414	0.1546	11518	0.0711492	1	58952414	0.0779	2.979e-07	291	26.287
1-palmitoyl-2-arachidonoyl-gpc (16:0/20:4n6) levels	Parkinson's disease	rs62119118	A	G	A	G	-0.126	0.0303	0.0514	0.0585	2	11115499	0.0477	468692	0.5255	2	11115499	0.0257	9.25103e-07	291	24.0367
1-palmitoyl-2-arachidonoyl-gpc (16:0/20:4n6) levels	Parkinson's disease	rs62240110	G	C	G	C	0.2762	0.0023	0.0141	0.0189	22	43188083	0.0861	469691	0.9791	22	43188083	0.0515	8.323e-08	291	28.7629
1-palmitoyl-2-arachidonoyl-gpc (16:0/20:4n6) levels	Parkinson's disease	rs62395308	T	A	T	A	0.4967	0.0115	0.0078	0.0114	6	31433933	0.0928	479714	0.9015	6	31433933	0.0713	3.30826e-12	291	48.5299
1-palmitoyl-2-arachidonoyl-gpc (16:0/20:4n6) levels	Parkinson's disease	rs6555135	T	C	T	C	-0.2903	-0.0857	0.0111	0.0148	5	2780756	0.0962	468692	0.373	5	2780756	0.0627	3.65704e-06	291	21.4368
1-palmitoyl-2-arachidonoyl-gpc (16:0/20:4n6) levels	Parkinson's disease	rs664029	A	G	A	G	-0.0598	-0.0093	0.514	0.5056	12	70902813	0.0223	468692	0.6762	12	70902813	0.0131	4.685e-06	291	20.8382
1-palmitoyl-2-arachidonoyl-gpc (16:0/20:4n6) levels	Parkinson's disease	rs6701371	C	T	C	T	0.0598	0.0521	0.464	0.4192	1	18345215	0.0228	468692	0.0223702	1	18345215	0.0125	1.799e-06	291	22.8867
1-palmitoyl-2-arachidonoyl-gpc (16:0/20:4n6) levels	Parkinson's disease	rs71368508	A	C	A	C	0.3228	-0.0129	0.0087	0.0176	17	4521473	0.0708	482730	0.8549	17	4521473	0.0662	1.079e-06	291	23.7767
1-palmitoyl-2-arachidonoyl-gpc (16:0/20:4n6) levels	Parkinson's disease	rs7168228	T	A	T	A	0.1195	0.0225	0.9321	0.928	15	67408241	0.0447	468692	0.6155	15	67408241	0.0249	1.62301e-06	291	23.0323
1-palmitoyl-2-arachidonoyl-gpc (16:0/20:4n6) levels	Parkinson's disease	rs72645956	A	G	A	G	0.2815	0.0039	0.0192	0.0302	1	14808571	0.0694	468692	0.9546	1	14808571	0.0434	9.00326e-11	291	42.0705
1-palmitoyl-2-arachidonoyl-gpc (16:0/20:4n6) levels	Parkinson's disease	rs72755979	A	T	A	T	0.3475	0.1849	0.0078	0.0117	1	224498928	0.0925	482730	0.0455995	1	224498928	0.0712	1.04299e-06	291	23.8204
1-palmitoyl-2-arachidonoyl-gpc (16:0/20:4n6) levels	Parkinson's disease	rs72782698	T	C	T	C	0.1988	0.0669	0.0293	0.0334	10	9072316	0.0652	468692	0.305	10	9072316	0.0341	5.55904e-09	291	33.9879
1-palmitoyl-2-arachidonoyl-gpc (16:0/20:4n6) levels	Parkinson's disease	rs72844304	T	G	T	G	0.3342	0.2064	0.0153	0.0127	11	3803357	0.1187	468348	0.0819691	11	3803357	0.0551	1.29799e-09	291	36.7883
1-palmitoyl-2-arachidonoyl-gpc (16:0/20:4n6) levels	Parkinson's disease	rs73435443	C	T	C	T	0.374	-0.1669	0.0069	0.0108	9	28816830	0.1347	13655	0.2152	9	28816830	0.0747	5.432e-07	291	25.067
1-palmitoyl-2-arachidonoyl-gpc (16:0/20:4n6) levels	Parkinson's disease	rs74319245	T	C	T	C	0.261	0.0819	0.0119	0.0193	5	20108160	0.0823	468692	0.3195	5	20108160	0.0531	8.96107e-07	291	24.1597
1-palmitoyl-2-arachidonoyl-gpc (16:0/20:4n6) levels	Parkinson's disease	rs75028030	C	T	C	T	0.3264	-0.0496	0.0088	0.0205	6	46791616	0.0846	471013	0.5575	6	46791616	0.0659	7.22903e-07	291	24.5318
1-palmitoyl-2-arachidonoyl-gpc (16:0/20:4n6) levels	Parkinson's disease	rs75060793	T	C	T	C	0.5414	-0.0499	0.0053	0.0125	10	22910483	0.1105	468692	0.651499	10	22910483	0.0816	3.21588e-11	291	44.0206
1-palmitoyl-2-arachidonoyl-gpc (16:0/20:4n6) levels	Parkinson's disease	rs75094393	A	C	A	C	0.4699	0.2301	0.0078	0.0162	2	23717184	0.091	468692	0.0114201	2	23717184	0.0706	2.78227e-11	291	44.2998
1-palmitoyl-2-arachidonoyl-gpc (16:0/20:4n6) levels	Parkinson's disease	rs75205206	A	C	A	C	0.2627	0.0083	0.0121	0.0165	3	31284672	0.0978	468692	0.9327	3	31284672	0.0568	3.79804e-06	291	21.3906
1-palmitoyl-2-arachidonoyl-gpc (16:0/20:4n6) levels	Parkinson's disease	rs75663976	T	C	T	C	0.3514	-0.0038	0.0105	0.0095	12	115999641	0.1761	11518	0.983	12	115999641	0.0644	4.76201e-08	291	29.7736
1-palmitoyl-2-arachidonoyl-gpc (16:0/20:4n6) levels	Parkinson's disease	rs76262995	C	T	C	T	0.4594	0.0328	0.0053	0.0208	2	44661014	0.1687	13311	0.8457	2	44661014	0.0803	1.07599e-08	291	32.7304
1-palmitoyl-2-arachidonoyl-gpc (16:0/20:4n6) levels	Parkinson's disease	rs76275630	G	A	G	A	0.1577	-0.0161	0.0409	0.0436	11	15987361	0.0528	482730	0.7601	11	15987361	0.0326	1.29601e-06	291	23.4007
1-palmitoyl-2-arachidonoyl-gpc (16:0/20:4n6) levels	Parkinson's disease	rs76659511	T	C	T	C	0.4567	-0.0848	0.0061	0.0108	13	81299948	0.1167	466555	0.467	13	81299948	0.0837	4.90897e-08	291	29.7722
1-palmitoyl-2-arachidonoyl-gpc (16:0/20:4n6) levels	Parkinson's disease	rs77046762	G	A	G	A	-0.3276	0.1071	0.0115	0.0191	5	52218902	0.0724	482730	0.1391	5	52218902	0.0588	2.59699e-08	291	31.0408
1-palmitoyl-2-arachidonoyl-gpc (16:0/20:4n6) levels	Parkinson's disease	rs77047718	G	T	G	T	0.3455	0.0046	0.0118	0.0123	5	73564798	0.1138	468692	0.9681	5	73564798	0.0666	2.093e-07	291	26.9121
1-palmitoyl-2-arachidonoyl-gpc (16:0/20:4n6) levels	Parkinson's disease	rs77133167	T	C	T	C	0.29	-0.0254	0.0164	0.0127	4	41089940	0.114	468692	0.8237	4	41089940	0.0551	1.39499e-07	291	27.7008
1-palmitoyl-2-arachidonoyl-gpc (16:0/20:4n6) levels	Parkinson's disease	rs77213545	T	C	T	C	0.2461	-0.036	0.0279	0.0299	3	187742404	0.0674	468692	0.5937	3	187742404	0.0376	5.88979e-11	291	42.8398
1-palmitoyl-2-arachidonoyl-gpc (16:0/20:4n6) levels	Parkinson's disease	rs77422578	T	C	T	C	0.3033	0.0492	0.0104	0.0153	10	85665728	0.1365	11518	0.7186	10	85665728	0.0597	3.70399e-07	291	25.8105
1-palmitoyl-2-arachidonoyl-gpc (16:0/20:4n6) levels	Parkinson's disease	rs77568065	T	C	T	C	0.4114	0.0526	0.0069	0.0163	11	83150863	0.0953	468692	0.580899	11	83150863	0.0728	1.59801e-08	291	31.9349
1-palmitoyl-2-arachidonoyl-gpc (16:0/20:4n6) levels	Parkinson's disease	rs77653681	C	A	C	A	0.2065	0.0004	0.0264	0.022	7	47720581	0.0794	468692	0.9958	7	47720581	0.0399	2.21702e-07	291	26.7852
1-palmitoyl-2-arachidonoyl-gpc (16:0/20:4n6) levels	Parkinson's disease	rs77673975	A	G	A	G	0.2048	0.0115	0.0219	0.0182	4	173803533	0.0876	468692	0.896	4	173803533	0.0429	1.81999e-06	291	22.7901
1-palmitoyl-2-arachidonoyl-gpc (16:0/20:4n6) levels	Parkinson's disease	rs78144807	G	A	G	A	0.3292	0.125	0.011	0.0087	13	94552731	0.1906	11518	0.5119	13	94552731	0.0594	2.96797e-08	291	30.7147
1-palmitoyl-2-arachidonoyl-gpc (16:0/20:4n6) levels	Parkinson's disease	rs78236964	A	G	A	G	0.3328	0.0384	0.0086	0.0117	13	24614074	0.1228	467554	0.7545	13	24614074	0.0693	1.546e-06	291	23.0622
1-palmitoyl-2-arachidonoyl-gpc (16:0/20:4n6) levels	Parkinson's disease	rs78258653	C	T	C	T	0.2584	0.0382	0.0194	0.0272	18	10307656	0.0733	468692	0.6018	18	10307656	0.0485	1.003e-07	291	28.3858
1-palmitoyl-2-arachidonoyl-gpc (16:0/20:4n6) levels	Parkinson's disease	rs78268551	C	T	C	T	0.3925	0.1038	0.0128	0.0162	1	36960398	0.0996	468692	0.2972	1	36960398	0.0512	1.69981e-14	291	58.7678
1-palmitoyl-2-arachidonoyl-gpc (16:0/20:4n6) levels	Parkinson's disease	rs78276863	T	C	T	C	0.4495	0.103	0.0092	0.0112	2	231686032	0.1181	466555	0.3831	2	231686032	0.072	4.36004e-10	291	38.9757
1-palmitoyl-2-arachidonoyl-gpc (16:0/20:4n6) levels	Parkinson's disease	rs78332234	T	C	T	C	0.6513	-0.1681	0.0035	0.0137	12	115577710	0.1898	11518	0.3758	12	115577710	0.0968	1.71989e-11	291	45.2701
1-palmitoyl-2-arachidonoyl-gpc (16:0/20:4n6) levels	Parkinson's disease	rs78390870	C	T	C	T	0.2852	0.0491	0.016	0.0172	4	23924897	0.0924	468692	0.5946	4	23924897	0.0524	5.24795e-08	291	29.6235
1-palmitoyl-2-arachidonoyl-gpc (16:0/20:4n6) levels	Parkinson's disease	rs78436628	T	C	T	C	0.2176	0.1506	0.0258	0.0216	5	149501664	0.0728	482730	0.0385301	5	149501664	0.0407	8.99104e-08	291	28.5844
1-palmitoyl-2-arachidonoyl-gpc (16:0/20:4n6) levels	Parkinson's disease	rs78749815	A	G	A	G	0.3726	0.0708	0.0077	0.0183	18	67294562	0.0846	468692	0.4025	18	67294562	0.073	3.38003e-07	291	26.0519
1-palmitoyl-2-arachidonoyl-gpc (16:0/20:4n6) levels	Parkinson's disease	rs79440814	A	G	A	G	0.427	0.0321	0.0089	0.0156	3	190096642	0.1016	468692	0.752	3	190096642	0.0774	3.49704e-08	291	30.435
1-palmitoyl-2-arachidonoyl-gpc (16:0/20:4n6) levels	Parkinson's disease	rs79720199	C	A	C	A	0.3429	-0.0356	0.0069	0.0157	2	34831	0.1363	11006	0.793601	2	34831	0.0731	2.74e-06	291	22.0039
1-palmitoyl-2-arachidonoyl-gpc (16:0/20:4n6) levels	Parkinson's disease	rs79839112	C	A	C	A	0.3873	0.0368	0.0069	0.0127	9	119880272	0.1036	468692	0.722099	9	119880272	0.0738	1.55801e-07	291	27.5412
1-palmitoyl-2-arachidonoyl-gpc (16:0/20:4n6) levels	Parkinson's disease	rs79864403	C	T	C	T	-0.1902	0.0048	0.0244	0.0233	1	58911601	0.0777	468692	0.9508	1	58911601	0.0409	3.287e-06	291	21.6259
1-palmitoyl-2-arachidonoyl-gpc (16:0/20:4n6) levels	Parkinson's disease	rs80020894	C	T	C	T	0.4055	0.0296	0.006	0.0255	12	20991133	0.0772	482202	0.701601	12	20991133	0.0845	1.60498e-06	291	23.0286
1-palmitoyl-2-arachidonoyl-gpc (16:0/20:4n6) levels	Parkinson's disease	rs80203716	A	T	A	T	0.3461	-0.1019	0.0078	0.0126	2	40662044	0.1294	466555	0.431	2	40662044	0.0711	1.12899e-06	291	23.6954
1-palmitoyl-2-arachidonoyl-gpc (16:0/20:4n6) levels	Parkinson's disease	rs8083687	A	G	A	G	0.5006	-0.3224	0.0053	0.0143	18	25467213	0.138	11518	0.01952	18	25467213	0.0811	6.62506e-10	291	38.1013
1-palmitoyl-2-arachidonoyl-gpc (16:0/20:4n6) levels	Parkinson's disease	rs964839	G	T	G	T	0.4238	0.0889	0.0053	0.0105	4	96425359	0.1351	13655	0.5106	4	96425359	0.0821	2.42097e-07	291	26.6462
1-palmitoyl-2-linoleoyl-gpc (16:0/18:2) levels	Parkinson's disease	rs10018266	C	A	C	A	0.5217	0.2533	0.0056	0.008	4	154837555	0.1967	11518	0.1977	4	154837555	0.1021	3.26099e-07	291	26.109
1-palmitoyl-2-linoleoyl-gpc (16:0/18:2) levels	Parkinson's disease	rs10487946	G	A	G	A	0.3489	-0.034	0.0172	0.0179	7	69023630	0.0886	468692	0.7011	7	69023630	0.0582	2.08699e-09	291	35.9382
1-palmitoyl-2-linoleoyl-gpc (16:0/18:2) levels	Parkinson's disease	rs1067522	C	T	C	T	-0.072	0.0227	0.6632	0.6554	12	70885794	0.0238	468692	0.3403	12	70885794	0.0152	2.09098e-06	291	22.4377
1-palmitoyl-2-linoleoyl-gpc (16:0/18:2) levels	Parkinson's disease	rs10842437	T	C	T	C	0.4406	-0.0352	0.0144	0.0135	12	25105701	0.1018	468692	0.729201	12	25105701	0.0589	7.38924e-14	291	55.9575
1-palmitoyl-2-linoleoyl-gpc (16:0/18:2) levels	Parkinson's disease	rs11029756	T	C	T	C	0.2449	-0.0348	0.0246	0.021	11	26981377	0.0781	468692	0.6557	11	26981377	0.0474	2.32402e-07	291	26.6944
1-palmitoyl-2-linoleoyl-gpc (16:0/18:2) levels	Parkinson's disease	rs111395067	T	C	T	C	0.44	0.0962	0.0116	0.0072	4	145920185	0.2406	10639	0.6893	4	145920185	0.0827	1.02499e-07	291	28.307
1-palmitoyl-2-linoleoyl-gpc (16:0/18:2) levels	Parkinson's disease	rs111423768	A	G	A	G	0.5798	0.0243	0.006	0.0162	17	71446779	0.0936	468692	0.7948	17	71446779	0.1236	2.733e-06	291	22.0049
1-palmitoyl-2-linoleoyl-gpc (16:0/18:2) levels	Parkinson's disease	rs111561410	A	G	A	G	0.2165	0.004	0.0273	0.0322	14	23303918	0.0602	482730	0.9476	14	23303918	0.0474	4.83604e-06	291	20.8622
1-palmitoyl-2-linoleoyl-gpc (16:0/18:2) levels	Parkinson's disease	rs111622467	A	C	A	C	0.392	-0.0203	0.0138	0.0154	2	105484434	0.0964	468692	0.8335	2	105484434	0.0586	2.1712e-11	291	44.7483
1-palmitoyl-2-linoleoyl-gpc (16:0/18:2) levels	Parkinson's disease	rs11218199	T	C	T	C	0.3201	0.0183	0.0202	0.0206	11	121064524	0.0854	468692	0.83	11	121064524	0.0514	4.87899e-10	291	38.7833
1-palmitoyl-2-linoleoyl-gpc (16:0/18:2) levels	Parkinson's disease	rs112950006	C	A	C	A	0.2257	0.0167	0.0232	0.0334	1	88427242	0.0671	468692	0.8033	1	88427242	0.0483	2.94503e-06	291	21.8358
1-palmitoyl-2-linoleoyl-gpc (16:0/18:2) levels	Parkinson's disease	rs113576934	G	A	G	A	0.3019	0.1548	0.0123	0.0094	7	151040251	0.1767	11518	0.3808	7	151040251	0.065	3.43202e-06	291	21.5725
1-palmitoyl-2-linoleoyl-gpc (16:0/18:2) levels	Parkinson's disease	rs113638989	A	G	A	G	-0.1998	0.0373	0.0336	0.0464	4	150648114	0.0555	468692	0.5013	4	150648114	0.0399	5.37601e-07	291	25.0752
1-palmitoyl-2-linoleoyl-gpc (16:0/18:2) levels	Parkinson's disease	rs114331471	T	C	T	C	0.2393	0.1391	0.0198	0.0258	1	91276903	0.0725	468692	0.0549301	1	91276903	0.0501	1.77599e-06	291	22.8144
1-palmitoyl-2-linoleoyl-gpc (16:0/18:2) levels	Parkinson's disease	rs114384906	T	G	T	G	0.2029	-0.0015	0.0208	0.0177	18	45811988	0.0872	468692	0.9863	18	45811988	0.0443	4.58205e-06	291	20.9776
1-palmitoyl-2-linoleoyl-gpc (16:0/18:2) levels	Parkinson's disease	rs114460693	G	A	G	A	0.2945	0.0752	0.0141	0.0117	6	39145950	0.1148	468692	0.512	6	39145950	0.0635	3.52403e-06	291	21.5091
1-palmitoyl-2-linoleoyl-gpc (16:0/18:2) levels	Parkinson's disease	rs114646469	T	C	T	C	0.2757	-0.1166	0.017	0.0175	1	226601738	0.0894	468692	0.1922	1	226601738	0.0554	6.501e-07	291	24.7659
1-palmitoyl-2-linoleoyl-gpc (16:0/18:2) levels	Parkinson's disease	rs114799542	T	C	T	C	0.2538	0.1451	0.0246	0.0155	3	66522840	0.1014	468692	0.1524	3	66522840	0.0451	1.77399e-08	291	31.6687
1-palmitoyl-2-linoleoyl-gpc (16:0/18:2) levels	Parkinson's disease	rs114997352	T	C	T	C	0.6115	-0.0238	0.0054	0.0137	15	31469732	0.0988	468692	0.8096	15	31469732	0.1025	2.474e-09	291	35.5914
1-palmitoyl-2-linoleoyl-gpc (16:0/18:2) levels	Parkinson's disease	rs115278949	A	G	A	G	0.3237	-0.1316	0.0153	0.0197	2	227018212	0.0837	468692	0.1161	2	227018212	0.0707	4.63895e-06	291	20.9627
1-palmitoyl-2-linoleoyl-gpc (16:0/18:2) levels	Parkinson's disease	rs115613288	C	T	C	T	0.4428	-0.0539	0.0068	0.0174	6	16668271	0.0878	468692	0.539299	6	16668271	0.0852	2.009e-07	291	27.0107
1-palmitoyl-2-linoleoyl-gpc (16:0/18:2) levels	Parkinson's disease	rs115810874	T	G	T	G	0.532	-0.104	0.009	0.0182	4	109358072	0.0901	468692	0.2485	4	109358072	0.0741	7.20941e-13	291	51.545
1-palmitoyl-2-linoleoyl-gpc (16:0/18:2) levels	Parkinson's disease	rs115811481	A	T	A	T	0.8284	0.0922	0.0062	0.0114	5	118604071	0.1729	10554	0.5938	5	118604071	0.1157	8.06863e-13	291	51.2641
1-palmitoyl-2-linoleoyl-gpc (16:0/18:2) levels	Parkinson's disease	rs11597571	T	C	T	C	0.1288	0.0113	0.0753	0.0752	10	110822185	0.0438	468692	0.7968	10	110822185	0.028	4.04902e-06	291	21.16
1-palmitoyl-2-linoleoyl-gpc (16:0/18:2) levels	Parkinson's disease	rs116093329	T	G	T	G	0.4188	0.0709	0.0086	0.0109	5	160530841	0.1121	468692	0.5272	5	160530841	0.079	1.128e-07	291	28.1034
1-palmitoyl-2-linoleoyl-gpc (16:0/18:2) levels	Parkinson's disease	rs116455686	G	A	G	A	0.9732	0.077	0.0034	0.0108	1	16057029	0.1155	471013	0.5051	1	16057029	0.1119	3.36512e-18	291	75.6387
1-palmitoyl-2-linoleoyl-gpc (16:0/18:2) levels	Parkinson's disease	rs116478736	G	C	G	C	0.4238	-0.0155	0.0088	0.0137	2	18033652	0.0809	481851	0.8478	2	18033652	0.0762	2.63797e-08	291	30.9323
1-palmitoyl-2-linoleoyl-gpc (16:0/18:2) levels	Parkinson's disease	rs116531391	G	A	G	A	0.228	-0.0277	0.0224	0.0127	2	144501275	0.106	468692	0.793601	2	144501275	0.0485	2.52197e-06	291	22.0997
1-palmitoyl-2-linoleoyl-gpc (16:0/18:2) levels	Parkinson's disease	rs116952577	T	C	T	C	0.2976	0.1264	0.0156	0.028	11	82932495	0.0727	468692	0.0820994	11	82932495	0.0597	6.06303e-07	291	24.8495
1-palmitoyl-2-linoleoyl-gpc (16:0/18:2) levels	Parkinson's disease	rs117133960	T	C	T	C	-0.2733	0.0891	0.0175	0.0175	21	28458945	0.0901	468692	0.3225	21	28458945	0.0597	4.689e-06	291	20.9571
1-palmitoyl-2-linoleoyl-gpc (16:0/18:2) levels	Parkinson's disease	rs117267591	G	A	G	A	0.1385	-0.0683	0.0846	0.0612	13	66484482	0.0476	468692	0.1512	13	66484482	0.0264	1.562e-07	291	27.5227
1-palmitoyl-2-linoleoyl-gpc (16:0/18:2) levels	Parkinson's disease	rs117408685	G	A	G	A	0.6162	-0.1317	0.0061	0.014	7	88093641	0.1134	465676	0.2456	7	88093641	0.1226	5.01499e-07	291	25.2617
1-palmitoyl-2-linoleoyl-gpc (16:0/18:2) levels	Parkinson's disease	rs117569781	A	G	A	G	0.3689	0.169	0.0121	0.0106	9	5075832	0.1135	466555	0.1363	9	5075832	0.0629	4.59399e-09	291	34.3966
1-palmitoyl-2-linoleoyl-gpc (16:0/18:2) levels	Parkinson's disease	rs117684874	G	A	G	A	0.7216	0.3122	0.0034	0.0057	9	33084327	0.2635	9616	0.2361	9	33084327	0.1148	3.31803e-10	291	39.5102
1-palmitoyl-2-linoleoyl-gpc (16:0/18:2) levels	Parkinson's disease	rs117747858	C	T	C	T	0.4994	0.0314	0.0056	0.012	8	126087547	0.1569	11518	0.8413	8	126087547	0.0947	1.35201e-07	291	27.8098
1-palmitoyl-2-linoleoyl-gpc (16:0/18:2) levels	Parkinson's disease	rs11790011	C	T	C	T	0.5352	0.0698	0.0092	0.0148	9	113659382	0.0964	468692	0.469	9	113659382	0.1061	4.55701e-07	291	25.4449
1-palmitoyl-2-linoleoyl-gpc (16:0/18:2) levels	Parkinson's disease	rs117955313	C	T	C	T	0.3214	-0.095	0.0112	0.0182	12	26473374	0.0899	470485	0.2905	12	26473374	0.0563	1.158e-08	291	32.5893
1-palmitoyl-2-linoleoyl-gpc (16:0/18:2) levels	Parkinson's disease	rs117970522	C	T	C	T	0.4907	-0.0446	0.0056	0.0133	6	101057926	0.1068	470219	0.6766	6	101057926	0.1031	1.93001e-06	291	22.6524
1-palmitoyl-2-linoleoyl-gpc (16:0/18:2) levels	Parkinson's disease	rs118030930	T	C	T	C	0.7059	0.1446	0.0034	0.0108	19	3011146	0.1046	25556	0.1668	19	3011146	0.1151	8.67701e-10	291	37.6128
1-palmitoyl-2-linoleoyl-gpc (16:0/18:2) levels	Parkinson's disease	rs11873844	G	A	G	A	0.2574	0.0079	0.0203	0.0175	18	72231562	0.0846	482730	0.9255	18	72231562	0.0517	6.45907e-07	291	24.7877
1-palmitoyl-2-linoleoyl-gpc (16:0/18:2) levels	Parkinson's disease	rs12201636	C	T	C	T	0.3628	-0.0989	0.0112	0.014	6	8444019	0.0955	471013	0.3005	6	8444019	0.0714	3.69598e-07	291	25.8189
1-palmitoyl-2-linoleoyl-gpc (16:0/18:2) levels	Parkinson's disease	rs12310223	C	A	C	A	0.309	0.0512	0.0141	0.0643	12	65101506	0.0559	479714	0.3598	12	65101506	0.0673	4.39704e-06	291	21.0808
1-palmitoyl-2-linoleoyl-gpc (16:0/18:2) levels	Parkinson's disease	rs12675272	G	A	G	A	-0.0746	0.0342	0.3475	0.3452	8	1098938	0.0234	468692	0.1447	8	1098938	0.0158	2.19801e-06	291	22.2927
1-palmitoyl-2-linoleoyl-gpc (16:0/18:2) levels	Parkinson's disease	rs137925307	G	A	G	A	0.287	-0.0098	0.0155	0.0161	15	90737139	0.0937	470485	0.9165	15	90737139	0.0514	2.306e-08	291	31.1772
1-palmitoyl-2-linoleoyl-gpc (16:0/18:2) levels	Parkinson's disease	rs138563436	A	G	A	G	0.2356	-0.0115	0.0227	0.0237	20	18352766	0.061	482730	0.8508	20	18352766	0.047	5.274e-07	291	25.1278
1-palmitoyl-2-linoleoyl-gpc (16:0/18:2) levels	Parkinson's disease	rs138762614	A	G	A	G	0.479	-0.0909	0.0056	0.0111	9	28800049	0.1728	11518	0.5988	9	28800049	0.101	2.10499e-06	291	22.492
1-palmitoyl-2-linoleoyl-gpc (16:0/18:2) levels	Parkinson's disease	rs138793109	T	C	T	C	0.5766	-0.1031	0.0083	0.0096	16	672919	0.1941	12517	0.5953	16	672919	0.0989	5.51201e-09	291	33.9904
1-palmitoyl-2-linoleoyl-gpc (16:0/18:2) levels	Parkinson's disease	rs138850179	C	T	C	T	0.4217	-0.0972	0.014	0.0211	14	39994973	0.0828	468692	0.2402	14	39994973	0.0705	2.20501e-09	291	35.7791
1-palmitoyl-2-linoleoyl-gpc (16:0/18:2) levels	Parkinson's disease	rs139099312	T	C	T	C	0.3666	0.1969	0.0083	0.0097	14	83853122	0.2111	11518	0.3511	14	83853122	0.08	4.58395e-06	291	20.9993
1-palmitoyl-2-linoleoyl-gpc (16:0/18:2) levels	Parkinson's disease	rs139218639	G	C	G	C	0.3888	-0.087	0.0083	0.018	6	86254264	0.0883	468692	0.3243	6	86254264	0.0797	1.07701e-06	291	23.7977
1-palmitoyl-2-linoleoyl-gpc (16:0/18:2) levels	Parkinson's disease	rs139523388	G	A	G	A	0.2481	-0.0484	0.0202	0.0137	8	60402471	0.1048	468692	0.6443	8	60402471	0.0541	4.53002e-06	291	21.031
1-palmitoyl-2-linoleoyl-gpc (16:0/18:2) levels	Parkinson's disease	rs140012396	G	C	G	C	0.2968	0.2832	0.0172	0.0131	3	177643603	0.1578	10639	0.0727797	3	177643603	0.0626	2.13201e-06	291	22.4791
1-palmitoyl-2-linoleoyl-gpc (16:0/18:2) levels	Parkinson's disease	rs140626074	A	G	A	G	0.4016	0.1407	0.0105	0.0133	7	40393739	0.0983	468692	0.1523	7	40393739	0.0602	2.6218e-11	291	44.5035
1-palmitoyl-2-linoleoyl-gpc (16:0/18:2) levels	Parkinson's disease	rs140957523	A	G	A	G	0.1876	-0.0602	0.0292	0.0293	1	223609532	0.0736	470219	0.4133	1	223609532	0.0402	3.04698e-06	291	21.7778
1-palmitoyl-2-linoleoyl-gpc (16:0/18:2) levels	Parkinson's disease	rs141127564	T	C	T	C	0.3347	0.2077	0.0117	0.0169	15	46912130	0.0843	468692	0.01376	15	46912130	0.0698	1.64699e-06	291	22.9933
1-palmitoyl-2-linoleoyl-gpc (16:0/18:2) levels	Parkinson's disease	rs141862002	T	C	T	C	0.5084	0.2443	0.0056	0.0077	7	54441496	0.2041	10639	0.2314	7	54441496	0.0931	4.70901e-08	291	29.8203
1-palmitoyl-2-linoleoyl-gpc (16:0/18:2) levels	Parkinson's disease	rs141875806	A	G	A	G	0.5337	0.0293	0.0081	0.0202	2	50268036	0.161	11518	0.8558	2	50268036	0.085	3.36899e-10	291	39.4236
1-palmitoyl-2-linoleoyl-gpc (16:0/18:2) levels	Parkinson's disease	rs142044586	T	G	T	G	0.1633	-0.0336	0.0482	0.0499	19	6665387	0.0564	466555	0.5514	19	6665387	0.0343	1.98198e-06	291	22.6665
1-palmitoyl-2-linoleoyl-gpc (16:0/18:2) levels	Parkinson's disease	rs142143224	T	C	T	C	0.25	0.0896	0.0193	0.0144	13	54644154	0.1025	468692	0.3819	13	54644154	0.0488	3.01502e-07	291	26.2446
1-palmitoyl-2-linoleoyl-gpc (16:0/18:2) levels	Parkinson's disease	rs142569405	C	T	C	T	0.2387	-0.0026	0.0207	0.0171	8	82583151	0.0986	468692	0.9788	8	82583151	0.0517	3.94803e-06	291	21.3169
1-palmitoyl-2-linoleoyl-gpc (16:0/18:2) levels	Parkinson's disease	rs143346513	G	A	G	A	0.4674	-0.0924	0.0083	0.0188	5	79294936	0.0772	482730	0.2315	5	79294936	0.0802	5.60596e-09	291	33.9648
1-palmitoyl-2-linoleoyl-gpc (16:0/18:2) levels	Parkinson's disease	rs143420793	G	A	G	A	0.3183	-0.0784	0.0147	0.0188	2	186073333	0.0998	467813	0.4326	2	186073333	0.0677	2.61198e-06	291	22.1053
1-palmitoyl-2-linoleoyl-gpc (16:0/18:2) levels	Parkinson's disease	rs1443660	A	T	A	T	-0.0835	-0.0021	0.7724	0.7944	2	226140838	0.0277	468692	0.9402	2	226140838	0.017	8.60597e-07	291	24.1254
1-palmitoyl-2-linoleoyl-gpc (16:0/18:2) levels	Parkinson's disease	rs144389952	G	A	G	A	0.3571	0.2095	0.0102	0.0107	8	94593267	0.1152	468692	0.0690001	8	94593267	0.0748	1.78501e-06	291	22.7917
1-palmitoyl-2-linoleoyl-gpc (16:0/18:2) levels	Parkinson's disease	rs145019396	G	A	G	A	0.3361	0.0208	0.0143	0.0106	6	130129391	0.0966	482730	0.8293	6	130129391	0.0645	1.859e-07	291	27.153
1-palmitoyl-2-linoleoyl-gpc (16:0/18:2) levels	Parkinson's disease	rs145151871	T	G	T	G	0.2876	0.0678	0.0125	0.0174	6	139350706	0.0876	469691	0.4387	6	139350706	0.0542	1.128e-07	291	28.1565
1-palmitoyl-2-linoleoyl-gpc (16:0/18:2) levels	Parkinson's disease	rs145209843	A	G	A	G	0.4894	-0.0827	0.0083	0.014	17	63362389	0.1079	468692	0.4432	17	63362389	0.0922	1.11199e-07	291	28.1751
1-palmitoyl-2-linoleoyl-gpc (16:0/18:2) levels	Parkinson's disease	rs145729777	A	G	A	G	0.491	0.067	0.0056	0.0074	3	73292567	0.1919	10639	0.726999	3	73292567	0.0917	8.69401e-08	291	28.6698
1-palmitoyl-2-linoleoyl-gpc (16:0/18:2) levels	Parkinson's disease	rs146067094	G	C	G	C	-0.2445	-0.3633	0.0206	0.0091	4	173750192	0.1828	11518	0.0468296	4	173750192	0.0526	3.27801e-06	291	21.6066
1-palmitoyl-2-linoleoyl-gpc (16:0/18:2) levels	Parkinson's disease	rs146280229	C	G	C	G	0.3745	-0.0897	0.0145	0.0118	6	32017607	0.0965	480593	0.3527	6	32017607	0.058	1.037e-10	291	41.6915
1-palmitoyl-2-linoleoyl-gpc (16:0/18:2) levels	Parkinson's disease	rs146915029	G	A	G	A	0.6908	0.3153	0.0034	0.0067	4	163175792	0.2253	10554	0.1616	4	163175792	0.1138	1.28899e-09	291	36.8485
1-palmitoyl-2-linoleoyl-gpc (16:0/18:2) levels	Parkinson's disease	rs147205924	A	G	A	G	0.4137	-0.0631	0.0097	0.0238	8	27801768	0.0787	468692	0.4227	8	27801768	0.067	6.624e-10	291	38.126
1-palmitoyl-2-linoleoyl-gpc (16:0/18:2) levels	Parkinson's disease	rs148385425	A	G	A	G	0.6253	-0.0966	0.0055	0.0113	7	5919897	0.1623	11518	0.5517	7	5919897	0.0958	6.6604e-11	291	42.6036
1-palmitoyl-2-linoleoyl-gpc (16:0/18:2) levels	Parkinson's disease	rs148576487	A	G	A	G	0.3244	0.1386	0.0172	0.0142	4	185409397	0.0959	468692	0.1484	4	185409397	0.0548	3.19801e-09	291	35.0429
1-palmitoyl-2-linoleoyl-gpc (16:0/18:2) levels	Parkinson's disease	rs149197940	T	G	T	G	0.4681	0.0581	0.0056	0.011	3	112557198	0.0951	482730	0.541	3	112557198	0.0944	7.18704e-07	291	24.5886
1-palmitoyl-2-linoleoyl-gpc (16:0/18:2) levels	Parkinson's disease	rs149406705	C	T	C	T	0.3858	0.1275	0.0091	0.0072	6	4149553	0.2106	11518	0.544999	6	4149553	0.0812	1.996e-06	291	22.5742
1-palmitoyl-2-linoleoyl-gpc (16:0/18:2) levels	Parkinson's disease	rs149493554	A	G	A	G	0.4222	-0.1329	0.0085	0.0103	16	62008622	0.1527	11518	0.384	16	62008622	0.0925	4.99597e-06	291	20.8331
1-palmitoyl-2-linoleoyl-gpc (16:0/18:2) levels	Parkinson's disease	rs149524367	T	G	T	G	0.2873	-0.2209	0.0156	0.0147	8	84814170	0.1024	468692	0.0310399	8	84814170	0.0565	3.67799e-07	291	25.8568
1-palmitoyl-2-linoleoyl-gpc (16:0/18:2) levels	Parkinson's disease	rs149674641	A	G	A	G	0.3488	0.0168	0.0143	0.0115	1	233926930	0.1644	11518	0.9185	1	233926930	0.0651	8.28304e-08	291	28.7072
1-palmitoyl-2-linoleoyl-gpc (16:0/18:2) levels	Parkinson's disease	rs149931646	G	A	G	A	0.3479	-0.1473	0.0143	0.0174	2	59859609	0.0935	468692	0.1151	2	59859609	0.0628	3.09799e-08	291	30.6895
1-palmitoyl-2-linoleoyl-gpc (16:0/18:2) levels	Parkinson's disease	rs17448679	C	T	C	T	0.5581	-0.0933	0.0056	0.0139	5	106739481	0.1013	468692	0.3569	5	106739481	0.101	3.25102e-08	291	30.5338
1-palmitoyl-2-linoleoyl-gpc (16:0/18:2) levels	Parkinson's disease	rs17506543	G	T	G	T	0.0982	-0.0255	0.1111	0.1052	9	94422821	0.0367	468692	0.4864	9	94422821	0.0213	4.08498e-06	291	21.2551
1-palmitoyl-2-linoleoyl-gpc (16:0/18:2) levels	Parkinson's disease	rs181555453	G	A	G	A	0.4833	0.2508	0.0105	0.0126	9	16669292	0.169	11518	0.1379	9	16669292	0.0772	3.81496e-10	291	39.1921
1-palmitoyl-2-linoleoyl-gpc (16:0/18:2) levels	Parkinson's disease	rs183739917	C	G	C	G	0.4878	-0.1784	0.0056	0.0068	4	106450681	0.1984	25028	0.3686	4	106450681	0.103	2.18902e-06	291	22.429
1-palmitoyl-2-linoleoyl-gpc (16:0/18:2) levels	Parkinson's disease	rs184347740	A	G	A	G	0.2475	-0.0113	0.0257	0.0283	7	129253550	0.0686	468692	0.8689	7	129253550	0.0427	6.81993e-09	291	33.5965
1-palmitoyl-2-linoleoyl-gpc (16:0/18:2) levels	Parkinson's disease	rs186395897	T	A	T	A	0.4144	-0.1438	0.0068	0.0088	20	35102596	0.1745	11518	0.4097	20	35102596	0.0854	1.20701e-06	291	23.5464
1-palmitoyl-2-linoleoyl-gpc (16:0/18:2) levels	Parkinson's disease	rs186460288	T	C	T	C	0.3713	0.2435	0.0141	0.0132	19	34022625	0.1037	468692	0.0188101	19	34022625	0.068	4.69397e-08	291	29.8148
1-palmitoyl-2-linoleoyl-gpc (16:0/18:2) levels	Parkinson's disease	rs190286502	C	T	C	T	0.3037	-0.0432	0.0179	0.0085	20	56708884	0.1883	11518	0.8186	20	56708884	0.0582	1.80601e-07	291	27.2297
1-palmitoyl-2-linoleoyl-gpc (16:0/18:2) levels	Parkinson's disease	rs190735588	T	C	T	C	0.4115	0.0758	0.0083	0.0191	13	23320497	0.0898	467813	0.3983	13	23320497	0.0864	1.902e-06	291	22.6836
1-palmitoyl-2-linoleoyl-gpc (16:0/18:2) levels	Parkinson's disease	rs191127849	A	C	A	C	0.6928	0.2141	0.0034	0.0096	15	75109093	0.2333	13045	0.3589	15	75109093	0.1139	1.18599e-09	291	36.9972
1-palmitoyl-2-linoleoyl-gpc (16:0/18:2) levels	Parkinson's disease	rs1932593	A	G	A	G	0.7084	0.0282	0.0034	0.016	10	24668435	0.1477	10639	0.8486	10	24668435	0.1182	2.03002e-09	291	35.9188
1-palmitoyl-2-linoleoyl-gpc (16:0/18:2) levels	Parkinson's disease	rs2398193	T	C	T	C	-0.1383	0.0043	0.9069	0.9186	10	5065756	0.0385	480593	0.9116	10	5065756	0.0259	9.5159e-08	291	28.5131
1-palmitoyl-2-linoleoyl-gpc (16:0/18:2) levels	Parkinson's disease	rs28374004	C	T	C	T	0.488	0.1115	0.0111	0.0182	8	3942453	0.0852	468692	0.1908	8	3942453	0.075	7.51969e-11	291	42.3367
1-palmitoyl-2-linoleoyl-gpc (16:0/18:2) levels	Parkinson's disease	rs28757824	C	G	C	G	0.1114	-0.0599	0.1099	0.122	14	61987084	0.034	468692	0.0782799	14	61987084	0.0233	1.80901e-06	291	22.8591
1-palmitoyl-2-linoleoyl-gpc (16:0/18:2) levels	Parkinson's disease	rs34016841	T	C	T	C	0.6038	-0.0047	0.0055	0.0136	12	105013316	0.0742	482202	0.9497	12	105013316	0.0974	5.611e-10	291	38.4298
1-palmitoyl-2-linoleoyl-gpc (16:0/18:2) levels	Parkinson's disease	rs35065910	C	A	C	A	0.2655	-0.0371	0.0235	0.0279	16	49739846	0.072	468692	0.606801	16	49739846	0.0424	3.80899e-10	291	39.21
1-palmitoyl-2-linoleoyl-gpc (16:0/18:2) levels	Parkinson's disease	rs35488028	T	G	T	G	0.383	0.0712	0.0092	0.0171	5	28782903	0.0914	468692	0.4359	5	28782903	0.079	1.228e-06	291	23.5041
1-palmitoyl-2-linoleoyl-gpc (16:0/18:2) levels	Parkinson's disease	rs35678298	T	C	T	C	0.4221	0.0114	0.0082	0.0134	2	206581049	0.1651	11518	0.945	2	206581049	0.0819	2.57502e-07	291	26.5621
1-palmitoyl-2-linoleoyl-gpc (16:0/18:2) levels	Parkinson's disease	rs4246121	C	G	C	G	0.5932	-0.0541	0.0055	0.0094	8	87258063	0.1664	12312	0.7452	8	87258063	0.1018	5.60803e-09	291	33.9552
1-palmitoyl-2-linoleoyl-gpc (16:0/18:2) levels	Parkinson's disease	rs4915446	T	C	T	C	0.7602	-0.006	0.0034	0.0158	1	200567806	0.0979	27693	0.9514	1	200567806	0.1156	4.86071e-11	291	43.2454
1-palmitoyl-2-linoleoyl-gpc (16:0/18:2) levels	Parkinson's disease	rs57372242	G	A	G	A	-0.1142	0.0027	0.1031	0.0818	17	48052446	0.0436	468692	0.9501	17	48052446	0.0236	1.26401e-06	291	23.4158
1-palmitoyl-2-linoleoyl-gpc (16:0/18:2) levels	Parkinson's disease	rs58220166	G	A	G	A	0.186	-0.0137	0.0416	0.0509	18	10297922	0.0537	468692	0.7981	18	10297922	0.0375	7.25905e-07	291	24.6016
1-palmitoyl-2-linoleoyl-gpc (16:0/18:2) levels	Parkinson's disease	rs62240110	G	C	G	C	0.3294	0.0023	0.0145	0.0189	22	43188083	0.0861	469691	0.9791	22	43188083	0.0579	1.274e-08	291	32.3661
1-palmitoyl-2-linoleoyl-gpc (16:0/18:2) levels	Parkinson's disease	rs62396279	A	G	A	G	0.3953	-0.0759	0.009	0.0167	6	31329415	0.0792	480593	0.3385	6	31329415	0.0757	1.76901e-07	291	27.2685
1-palmitoyl-2-linoleoyl-gpc (16:0/18:2) levels	Parkinson's disease	rs6696880	G	A	G	A	0.143	0.0067	0.0641	0.0605	1	66801495	0.048	468692	0.8894	1	66801495	0.0304	2.60597e-06	291	22.1271
1-palmitoyl-2-linoleoyl-gpc (16:0/18:2) levels	Parkinson's disease	rs6762865	T	C	T	C	0.4005	-0.1512	0.0103	0.0153	3	189815115	0.1071	466555	0.158	3	189815115	0.0699	1.01e-08	291	32.8285
1-palmitoyl-2-linoleoyl-gpc (16:0/18:2) levels	Parkinson's disease	rs72645956	A	G	A	G	0.3289	0.0039	0.0182	0.0302	1	14808571	0.0694	468692	0.9546	1	14808571	0.0542	1.28301e-09	291	36.8238
1-palmitoyl-2-linoleoyl-gpc (16:0/18:2) levels	Parkinson's disease	rs72740190	C	T	C	T	0.3043	-0.0976	0.0123	0.0164	5	16285924	0.1325	11518	0.4611	5	16285924	0.0652	3.04397e-06	291	21.7825
1-palmitoyl-2-linoleoyl-gpc (16:0/18:2) levels	Parkinson's disease	rs72844304	T	G	T	G	0.411	0.2064	0.0142	0.0127	11	3803357	0.1187	468348	0.0819691	11	3803357	0.0662	5.48896e-10	291	38.545
1-palmitoyl-2-linoleoyl-gpc (16:0/18:2) levels	Parkinson's disease	rs72885500	T	C	T	C	0.2472	0.0015	0.0203	0.0161	11	29452000	0.0969	468692	0.9879	11	29452000	0.0522	2.23599e-06	291	22.4262
1-palmitoyl-2-linoleoyl-gpc (16:0/18:2) levels	Parkinson's disease	rs73132456	A	G	A	G	0.3975	-0.0167	0.0119	0.0125	5	75696857	0.1041	468692	0.8727	5	75696857	0.0695	1.06999e-08	291	32.7118
1-palmitoyl-2-linoleoyl-gpc (16:0/18:2) levels	Parkinson's disease	rs73135436	A	T	A	T	0.1946	0.0617	0.0374	0.0256	12	72560503	0.0774	468692	0.4255	12	72560503	0.0407	1.75299e-06	291	22.8611
1-palmitoyl-2-linoleoyl-gpc (16:0/18:2) levels	Parkinson's disease	rs73222306	T	C	T	C	-0.1417	0.0262	0.0675	0.0549	3	131507171	0.0507	468692	0.6055	3	131507171	0.0277	3.252e-07	291	26.1686
1-palmitoyl-2-linoleoyl-gpc (16:0/18:2) levels	Parkinson's disease	rs75028030	C	T	C	T	0.3459	-0.0496	0.009	0.0205	6	46791616	0.0846	471013	0.5575	6	46791616	0.0751	4.14801e-06	291	21.2139
1-palmitoyl-2-linoleoyl-gpc (16:0/18:2) levels	Parkinson's disease	rs75060793	T	C	T	C	0.4995	-0.0499	0.0056	0.0125	10	22910483	0.1105	468692	0.651499	10	22910483	0.0937	9.8211e-08	291	28.4179
1-palmitoyl-2-linoleoyl-gpc (16:0/18:2) levels	Parkinson's disease	rs75077401	G	C	G	C	0.2001	-0.0354	0.0308	0.0356	7	9130605	0.0652	468692	0.5876	7	9130605	0.0404	7.25003e-07	291	24.5319
1-palmitoyl-2-linoleoyl-gpc (16:0/18:2) levels	Parkinson's disease	rs75094393	A	C	A	C	0.5136	0.2301	0.0084	0.0162	2	23717184	0.091	468692	0.0114201	2	23717184	0.0786	6.31975e-11	291	42.6977
1-palmitoyl-2-linoleoyl-gpc (16:0/18:2) levels	Parkinson's disease	rs76197604	C	T	C	T	0.2765	0.0143	0.0203	0.0195	3	169153510	0.0787	480593	0.8561	3	169153510	0.0536	2.46598e-07	291	26.611
1-palmitoyl-2-linoleoyl-gpc (16:0/18:2) levels	Parkinson's disease	rs76262995	C	T	C	T	0.4781	0.0328	0.0056	0.0208	2	44661014	0.1687	13311	0.8457	2	44661014	0.0918	1.91602e-07	291	27.1239
1-palmitoyl-2-linoleoyl-gpc (16:0/18:2) levels	Parkinson's disease	rs76335331	T	C	T	C	0.1159	-0.0216	0.0997	0.1046	16	81704526	0.0403	468692	0.5924	16	81704526	0.0243	1.852e-06	291	22.7486
1-palmitoyl-2-linoleoyl-gpc (16:0/18:2) levels	Parkinson's disease	rs76915720	A	G	A	G	0.5491	-0.1775	0.0068	0.0143	2	192162303	0.211	11518	0.4001	2	192162303	0.094	5.26199e-09	291	34.123
1-palmitoyl-2-linoleoyl-gpc (16:0/18:2) levels	Parkinson's disease	rs77133167	T	C	T	C	0.3149	-0.0254	0.0173	0.0127	4	41089940	0.114	468692	0.8237	4	41089940	0.0599	1.503e-07	291	27.637
1-palmitoyl-2-linoleoyl-gpc (16:0/18:2) levels	Parkinson's disease	rs77213545	T	C	T	C	0.2695	-0.036	0.026	0.0299	3	187742404	0.0674	468692	0.5937	3	187742404	0.0466	7.60606e-09	291	33.4461
1-palmitoyl-2-linoleoyl-gpc (16:0/18:2) levels	Parkinson's disease	rs77422578	T	C	T	C	0.4135	0.0492	0.0103	0.0153	10	85665728	0.1365	11518	0.7186	10	85665728	0.0689	1.96101e-09	291	36.0174
1-palmitoyl-2-linoleoyl-gpc (16:0/18:2) levels	Parkinson's disease	rs77673975	A	G	A	G	0.2632	0.0115	0.0206	0.0182	4	173803533	0.0876	468692	0.896	4	173803533	0.0526	5.55699e-07	291	25.038
1-palmitoyl-2-linoleoyl-gpc (16:0/18:2) levels	Parkinson's disease	rs78027149	C	T	C	T	0.3246	-0.0185	0.0114	0.013	12	129642469	0.1035	468692	0.8585	12	129642469	0.0699	3.41303e-06	291	21.5647
1-palmitoyl-2-linoleoyl-gpc (16:0/18:2) levels	Parkinson's disease	rs78144807	G	A	G	A	0.3924	0.125	0.0116	0.0087	13	94552731	0.1906	11518	0.5119	13	94552731	0.0661	2.943e-09	291	35.2416
1-palmitoyl-2-linoleoyl-gpc (16:0/18:2) levels	Parkinson's disease	rs78236964	A	G	A	G	0.4063	0.0384	0.0089	0.0117	13	24614074	0.1228	467554	0.7545	13	24614074	0.0799	3.69598e-07	291	25.8583
1-palmitoyl-2-linoleoyl-gpc (16:0/18:2) levels	Parkinson's disease	rs78268551	C	T	C	T	0.4131	0.1038	0.012	0.0162	1	36960398	0.0996	468692	0.2972	1	36960398	0.0636	8.32147e-11	291	42.1887
1-palmitoyl-2-linoleoyl-gpc (16:0/18:2) levels	Parkinson's disease	rs78276863	T	C	T	C	0.5215	0.103	0.0086	0.0112	2	231686032	0.1181	466555	0.3831	2	231686032	0.0881	3.25897e-09	291	35.0394
1-palmitoyl-2-linoleoyl-gpc (16:0/18:2) levels	Parkinson's disease	rs78332234	T	C	T	C	0.7295	-0.1681	0.0034	0.0137	12	115577710	0.1898	11518	0.3758	12	115577710	0.115	2.21299e-10	291	40.2397
1-palmitoyl-2-linoleoyl-gpc (16:0/18:2) levels	Parkinson's disease	rs78355229	C	A	C	A	0.2227	0.0842	0.0307	0.0382	13	73934329	0.0607	468692	0.1653	13	73934329	0.0448	6.65902e-07	291	24.7107
1-palmitoyl-2-linoleoyl-gpc (16:0/18:2) levels	Parkinson's disease	rs78390870	C	T	C	T	0.3055	0.0491	0.0169	0.0172	4	23924897	0.0924	468692	0.5946	4	23924897	0.0582	1.547e-07	291	27.5535
1-palmitoyl-2-linoleoyl-gpc (16:0/18:2) levels	Parkinson's disease	rs78436628	T	C	T	C	0.2744	0.1506	0.0258	0.0216	5	149501664	0.0728	482730	0.0385301	5	149501664	0.0464	3.459e-09	291	34.9729
1-palmitoyl-2-linoleoyl-gpc (16:0/18:2) levels	Parkinson's disease	rs78749815	A	G	A	G	0.3917	0.0708	0.0082	0.0183	18	67294562	0.0846	468692	0.4025	18	67294562	0.0823	1.96399e-06	291	22.652
1-palmitoyl-2-linoleoyl-gpc (16:0/18:2) levels	Parkinson's disease	rs78752077	C	A	C	A	0.3862	0.1331	0.0149	0.0095	3	164541088	0.1507	13655	0.3771	3	164541088	0.0801	1.42498e-06	291	23.2466
1-palmitoyl-2-linoleoyl-gpc (16:0/18:2) levels	Parkinson's disease	rs79232006	C	T	C	T	-0.2884	-0.0381	0.0179	0.0234	2	215940734	0.0682	482730	0.5764	2	215940734	0.0533	6.17305e-08	291	29.2776
1-palmitoyl-2-linoleoyl-gpc (16:0/18:2) levels	Parkinson's disease	rs7925281	C	G	C	G	0.3221	0.0675	0.0176	0.0178	11	24964837	0.0878	468692	0.4421	11	24964837	0.0625	2.57502e-07	291	26.5596
1-palmitoyl-2-linoleoyl-gpc (16:0/18:2) levels	Parkinson's disease	rs8083687	A	G	A	G	0.4835	-0.3224	0.0056	0.0143	18	25467213	0.138	11518	0.01952	18	25467213	0.0928	1.88101e-07	291	27.1454
1-palmitoyl-2-linoleoyl-gpc (16:0/18:2) levels	Parkinson's disease	rs964839	G	T	G	T	0.4493	0.0889	0.0056	0.0105	4	96425359	0.1351	13655	0.5106	4	96425359	0.0943	1.90801e-06	291	22.7012
N-trimethyl 5-aminovalerate levels	Parkinson's disease	rs10019802	A	C	A	C	-0.312	0.0108	0.0194	0.0162	4	34829761	0.1022	466555	0.916	4	34829761	0.0659	2.186e-06	291	22.415
N-trimethyl 5-aminovalerate levels	Parkinson's disease	rs10779960	A	C	A	C	-0.067	-0.0048	0.4623	0.436	2	79462603	0.0264	13655	0.8555	2	79462603	0.0142	2.23898e-06	291	22.2624
N-trimethyl 5-aminovalerate levels	Parkinson's disease	rs10976389	G	A	G	A	-0.3122	-0.1449	0.0158	0.0166	9	764050	0.0981	468692	0.1396	9	764050	0.0593	1.43999e-07	291	27.7177
N-trimethyl 5-aminovalerate levels	Parkinson's disease	rs11166308	G	C	G	C	0.0751	-0.0079	0.314	0.2914	1	100186685	0.0192	482730	0.680299	1	100186685	0.0156	1.40101e-06	291	23.1756
N-trimethyl 5-aminovalerate levels	Parkinson's disease	rs112490937	T	C	T	C	-0.3709	0.0193	0.0106	0.0146	5	171490995	0.1057	468692	0.8549	5	171490995	0.0805	4.03404e-06	291	21.2286
N-trimethyl 5-aminovalerate levels	Parkinson's disease	rs112773830	A	G	A	G	-0.2568	-0.0428	0.0175	0.0133	7	38421687	0.1039	468692	0.6805	7	38421687	0.0521	8.34699e-07	291	24.2949
N-trimethyl 5-aminovalerate levels	Parkinson's disease	rs11661287	T	C	T	C	-0.0911	0.0168	0.1689	0.1771	18	71063187	0.0291	468692	0.5639	18	71063187	0.0196	3.23996e-06	291	21.6035
N-trimethyl 5-aminovalerate levels	Parkinson's disease	rs117398114	T	G	T	G	-0.1642	-0.0869	0.0463	0.0399	8	40250727	0.059	468692	0.1407	8	40250727	0.0344	1.837e-06	291	22.784
N-trimethyl 5-aminovalerate levels	Parkinson's disease	rs117707418	A	G	A	G	-0.3381	-0.0457	0.0139	0.0194	6	110863621	0.0903	468692	0.612901	6	110863621	0.0664	3.51099e-07	291	25.9271
N-trimethyl 5-aminovalerate levels	Parkinson's disease	rs117898530	T	C	T	C	-0.3567	-0.055	0.0105	0.0138	20	52330407	0.1077	468692	0.6097	20	52330407	0.0713	5.74897e-07	291	25.0281
N-trimethyl 5-aminovalerate levels	Parkinson's disease	rs118119822	A	G	A	G	-0.1992	-0.1173	0.0281	0.0244	7	148023889	0.0806	468692	0.1454	7	148023889	0.0435	4.65404e-06	291	20.9701
N-trimethyl 5-aminovalerate levels	Parkinson's disease	rs12354926	A	T	A	T	-0.5576	0.0591	0.0035	0.0116	10	20283675	0.1125	468692	0.5992	10	20283675	0.121	4.06303e-06	291	21.2361
N-trimethyl 5-aminovalerate levels	Parkinson's disease	rs13182438	T	C	T	C	0.0953	0.0346	0.1576	0.165	5	53692638	0.0309	468692	0.263	5	53692638	0.0208	4.49004e-06	291	20.9923
N-trimethyl 5-aminovalerate levels	Parkinson's disease	rs1419059	C	T	C	T	-0.0718	0.0082	0.4524	0.4397	1	99911058	0.0239	468692	0.7329	1	99911058	0.0141	3.39797e-07	291	25.9305
N-trimethyl 5-aminovalerate levels	Parkinson's disease	rs144984853	C	T	C	T	-0.5513	-0.0657	0.0059	0.0096	8	76661413	0.1221	469691	0.5904	8	76661413	0.1167	2.31798e-06	291	22.3169
N-trimethyl 5-aminovalerate levels	Parkinson's disease	rs147245636	T	C	T	C	-0.3607	-0.1157	0.0104	0.0194	4	95632135	0.0882	468692	0.1896	4	95632135	0.0714	4.40099e-07	291	25.5209
N-trimethyl 5-aminovalerate levels	Parkinson's disease	rs149431063	A	C	A	C	-0.3849	-0.0454	0.0105	0.018	16	74776064	0.0926	468692	0.6237	16	74776064	0.0828	3.39203e-06	291	21.609
N-trimethyl 5-aminovalerate levels	Parkinson's disease	rs149451770	A	C	A	C	-0.3124	0.0658	0.0138	0.0262	17	79174327	0.0795	466555	0.4076	17	79174327	0.0652	1.68702e-06	291	22.9576
N-trimethyl 5-aminovalerate levels	Parkinson's disease	rs149465683	C	T	C	T	-0.1679	0.0764	0.0407	0.0275	16	14733344	0.0775	468692	0.3241	16	14733344	0.0362	3.49599e-06	291	21.5122
N-trimethyl 5-aminovalerate levels	Parkinson's disease	rs149611367	A	C	A	C	-0.4256	-0.1405	0.0075	0.0155	5	116552664	0.1013	468692	0.1655	5	116552664	0.0929	4.58902e-06	291	20.988
N-trimethyl 5-aminovalerate levels	Parkinson's disease	rs150711122	A	G	A	G	-0.3629	-0.1946	0.0085	0.0085	3	132821536	0.16	12776	0.224	3	132821536	0.0787	3.96899e-06	291	21.263
N-trimethyl 5-aminovalerate levels	Parkinson's disease	rs1537613	A	G	A	G	0.0881	-0.0337	0.6501	0.6707	10	2706013	0.0238	468692	0.1557	10	2706013	0.0156	1.73201e-08	291	31.8935
N-trimethyl 5-aminovalerate levels	Parkinson's disease	rs3004096	G	T	G	T	-0.068	-0.0488	0.6472	0.6682	20	23305768	0.0236	468692	0.0385896	20	23305768	0.0145	2.57899e-06	291	21.9929
N-trimethyl 5-aminovalerate levels	Parkinson's disease	rs34088387	A	G	A	G	-0.0877	0.0222	0.173	0.1884	6	130061318	0.0263	482730	0.399	6	130061318	0.0184	1.923e-06	291	22.7177
N-trimethyl 5-aminovalerate levels	Parkinson's disease	rs41307652	T	C	T	C	-0.6045	-0.0634	0.0035	0.0086	1	209949055	0.1915	10639	0.740699	1	209949055	0.1198	4.51596e-07	291	25.4612
N-trimethyl 5-aminovalerate levels	Parkinson's disease	rs4875490	T	G	T	G	0.0812	0.0026	0.7125	0.7253	8	5146665	0.026	468692	0.9201	8	5146665	0.015	5.85396e-08	291	29.3042
N-trimethyl 5-aminovalerate levels	Parkinson's disease	rs55892636	T	C	T	C	-0.1045	0.036	0.1306	0.1314	7	157867567	0.0296	482730	0.2236	7	157867567	0.0216	1.32099e-06	291	23.4059
N-trimethyl 5-aminovalerate levels	Parkinson's disease	rs62075819	T	C	T	C	-0.0725	-0.023	0.4086	0.3626	17	46982544	0.0183	482730	0.2079	17	46982544	0.0151	1.67598e-06	291	23.0527
N-trimethyl 5-aminovalerate levels	Parkinson's disease	rs62279320	C	T	C	T	-0.1241	0.0433	0.0804	0.0761	2	201378213	0.0327	482730	0.1849	2	201378213	0.0261	1.97501e-06	291	22.608
N-trimethyl 5-aminovalerate levels	Parkinson's disease	rs6787894	A	G	A	G	-0.2506	0.078	0.021	0.023	3	59900251	0.0722	468692	0.2801	3	59900251	0.0502	6.11702e-07	291	24.9204
N-trimethyl 5-aminovalerate levels	Parkinson's disease	rs73226461	A	T	A	T	-0.1912	0.0089	0.0314	0.0412	8	23350313	0.0563	471013	0.874	8	23350313	0.0418	4.69105e-06	291	20.923
N-trimethyl 5-aminovalerate levels	Parkinson's disease	rs73516949	T	G	T	G	-0.1309	-0.0006	0.0673	0.0719	9	110474689	0.0478	466555	0.9908	9	110474689	0.0284	4.10904e-06	291	21.2443
N-trimethyl 5-aminovalerate levels	Parkinson's disease	rs75482762	A	T	A	T	-0.3385	-0.0003	0.0105	0.0154	12	21742300	0.0971	468692	0.9977	12	21742300	0.073	3.54201e-06	291	21.5016
N-trimethyl 5-aminovalerate levels	Parkinson's disease	rs76055914	A	G	A	G	-0.4221	0.0775	0.0102	0.0094	7	89953414	0.1047	480593	0.4591	7	89953414	0.0862	9.58098e-07	291	23.9782
N-trimethyl 5-aminovalerate levels	Parkinson's disease	rs78333498	C	T	C	T	-0.2679	0.088	0.0173	0.0208	1	199181057	0.0827	468692	0.2875	1	199181057	0.0514	1.85102e-07	291	27.1656
N-trimethyl 5-aminovalerate levels	Parkinson's disease	rs78795626	T	C	T	C	-0.3944	0.0968	0.0091	0.0247	11	120379024	0.1304	13655	0.4581	11	120379024	0.0863	4.93901e-06	291	20.8859
N-trimethyl 5-aminovalerate levels	Parkinson's disease	rs8082858	G	A	G	A	0.1268	0.0013	0.8968	0.8754	18	51428585	0.033	471013	0.9696	18	51428585	0.0247	2.80098e-07	291	26.3539
N-trimethyl 5-aminovalerate levels	Parkinson's disease	rs9902816	A	G	A	G	-0.0934	-0.0507	0.191	0.2027	17	76504579	0.0236	482730	0.03173	17	76504579	0.0186	4.77397e-07	291	25.2155
Alpha-ketoglutarate levels	Parkinson's disease	rs1002029	A	C	A	C	-0.0456	0.0264	0.5171	0.5341	7	155338118	0.0212	471013	0.2124	7	155338118	0.0096	2.15799e-06	291	22.5625
Alpha-ketoglutarate levels	Parkinson's disease	rs114948303	G	A	G	A	-0.1745	-0.1237	0.0199	0.0191	5	80029479	0.0725	482730	0.0878699	5	80029479	0.0365	1.798e-06	291	22.8563
Alpha-ketoglutarate levels	Parkinson's disease	rs11572684	A	G	A	G	-0.2358	-0.0172	0.0111	0.0104	1	216866838	0.1281	466555	0.8934	1	216866838	0.0463	3.571e-07	291	25.9374
Alpha-ketoglutarate levels	Parkinson's disease	rs11663137	T	G	T	G	-0.1943	0.1554	0.0176	0.0271	18	73319069	0.069	468692	0.02434	18	73319069	0.036	6.59903e-08	291	29.13
Alpha-ketoglutarate levels	Parkinson's disease	rs12416759	A	G	A	G	-0.081	0.0444	0.0711	0.0787	11	14936943	0.0365	480593	0.2235	11	14936943	0.0173	2.831e-06	291	21.9219
Alpha-ketoglutarate levels	Parkinson's disease	rs12428772	C	T	C	T	0.1085	0.0369	0.0493	0.0451	13	21008995	0.0547	468692	0.5002	13	21008995	0.0231	2.696e-06	291	22.0615
Alpha-ketoglutarate levels	Parkinson's disease	rs12616897	G	T	G	T	0.2233	0.0127	0.0158	0.0211	2	140026052	0.0745	468692	0.8651	2	140026052	0.0481	3.37901e-06	291	21.552
Alpha-ketoglutarate levels	Parkinson's disease	rs187986	C	T	C	T	0.0997	0.037	0.9197	0.9311	7	23413134	0.037	482730	0.318	7	23413134	0.0187	9.75304e-08	291	28.4254
Alpha-ketoglutarate levels	Parkinson's disease	rs2871480	C	A	C	A	0.1484	0.0203	0.0204	0.028	9	75710330	0.0687	468692	0.7681	9	75710330	0.0318	3.07603e-06	291	21.7778
Alpha-ketoglutarate levels	Parkinson's disease	rs308383	G	A	G	A	0.1797	-0.0683	0.0217	0.0247	4	123783395	0.0682	482202	0.3168	4	123783395	0.0383	2.666e-06	291	22.014
Alpha-ketoglutarate levels	Parkinson's disease	rs61863783	G	T	G	T	-0.114	0.0652	0.0379	0.0339	10	126033511	0.0686	468692	0.342	10	126033511	0.0243	2.77e-06	291	22.0088
Alpha-ketoglutarate levels	Parkinson's disease	rs6989151	A	G	A	G	-0.1836	-0.1108	0.0237	0.0117	8	12807690	0.1174	468692	0.3452	8	12807690	0.0376	1.06001e-06	291	23.8435
Alpha-ketoglutarate levels	Parkinson's disease	rs72768647	C	G	C	G	-0.2462	-0.0074	0.009	0.0219	10	16338136	0.0786	468692	0.9249	10	16338136	0.0515	1.749e-06	291	22.854
Alpha-ketoglutarate levels	Parkinson's disease	rs76122001	A	G	A	G	-0.1059	-0.0479	0.0502	0.0488	7	145786679	0.0521	468692	0.3576	7	145786679	0.0231	4.69299e-06	291	21.0169
Alpha-ketoglutarate levels	Parkinson's disease	rs76186886	A	G	A	G	-0.0806	-0.0745	0.0895	0.0974	7	51807239	0.0393	468692	0.0579402	7	51807239	0.0167	1.47401e-06	291	23.2936
Alpha-ketoglutarate levels	Parkinson's disease	rs80210687	T	C	T	C	-0.1377	-0.0109	0.0237	0.0159	10	80329501	0.1023	468692	0.915	10	80329501	0.0293	2.68602e-06	291	22.0868
Alpha-ketoglutarate levels	Parkinson's disease	rs8062606	T	C	T	C	-0.1275	0.0154	0.0338	0.0415	16	89399744	0.0518	482730	0.765799	16	89399744	0.0274	3.20398e-06	291	21.6531
Alpha-ketoglutarate levels	Parkinson's disease	rs926757	A	G	A	G	0.0824	0.0034	0.1	0.1012	22	45497187	0.0391	468692	0.9304	22	45497187	0.0167	7.90005e-07	291	24.3457
Tryptophan betaine levels	Parkinson's disease	rs10021066	G	A	G	A	0.7657	0.0674	0.9798	0.9813	4	176309614	0.086	467813	0.4333	4	176309614	0.1625	2.44799e-06	291	22.2029
Tryptophan betaine levels	Parkinson's disease	rs10968275	G	C	G	C	-0.7462	0.0532	0.0153	0.0142	9	28010364	0.1594	11518	0.7387	9	28010364	0.1577	2.22998e-06	291	22.3896
Tryptophan betaine levels	Parkinson's disease	rs111068236	T	A	T	A	-1.2017	-0.0245	0.0056	0.0254	10	8155144	0.0822	468692	0.766	10	8155144	0.2566	2.834e-06	291	21.932
Tryptophan betaine levels	Parkinson's disease	rs111387213	T	C	T	C	0.2203	-0.0061	0.2249	0.2207	8	70839806	0.0271	468692	0.8232	8	70839806	0.0466	2.27599e-06	291	22.349
Tryptophan betaine levels	Parkinson's disease	rs111769424	G	A	G	A	-0.819	-0.0912	0.0138	0.0113	6	157839746	0.123	468692	0.4584	6	157839746	0.1576	2.02102e-07	291	27.0057
Tryptophan betaine levels	Parkinson's disease	rs114202839	A	G	A	G	-0.3299	0.0914	0.0808	0.0715	5	176304756	0.0459	468692	0.0462701	5	176304756	0.0677	1.118e-06	291	23.7458
Tryptophan betaine levels	Parkinson's disease	rs116630553	T	C	T	C	-0.6228	0.0393	0.0342	0.0362	5	131949174	0.0509	482730	0.4401	5	131949174	0.0942	3.89135e-11	291	43.7115
Tryptophan betaine levels	Parkinson's disease	rs117247293	C	T	C	T	-1.2006	0.2408	0.0069	0.0106	7	101528082	0.1735	11518	0.1652	7	101528082	0.2216	6.01506e-08	291	29.3533
Tryptophan betaine levels	Parkinson's disease	rs11840257	C	G	C	G	-0.5842	-0.0135	0.0278	0.0216	13	99505977	0.0768	468692	0.8604	13	99505977	0.1239	2.42901e-06	291	22.2321
Tryptophan betaine levels	Parkinson's disease	rs12741571	G	A	G	A	-0.6872	-0.0295	0.0181	0.0141	1	218006062	0.0991	468692	0.7656	1	218006062	0.1502	4.73904e-06	291	20.9328
Tryptophan betaine levels	Parkinson's disease	rs142570261	C	T	C	T	-0.3708	0.0208	0.057	0.0566	2	181969525	0.0486	468692	0.6688	2	181969525	0.0808	4.45205e-06	291	21.0599
Tryptophan betaine levels	Parkinson's disease	rs145700797	G	C	G	C	-0.7267	-0.0281	0.0188	0.0162	16	70407344	0.0785	482730	0.720299	16	70407344	0.1571	3.73801e-06	291	21.3972
Tryptophan betaine levels	Parkinson's disease	rs146816841	G	A	G	A	-0.9871	-0.2006	0.0118	0.0154	8	122798406	0.1252	466555	0.1092	8	122798406	0.1841	8.202e-08	291	28.7485
Tryptophan betaine levels	Parkinson's disease	rs146892396	T	C	T	C	-0.8188	0.0208	0.0167	0.0182	10	18633256	0.1062	14654	0.845	10	18633256	0.1668	9.14808e-07	291	24.097
Tryptophan betaine levels	Parkinson's disease	rs146939313	A	T	A	T	-0.7201	0.0403	0.0195	0.0146	9	37059248	0.1083	470485	0.709499	9	37059248	0.137	1.47001e-07	291	27.6277
Tryptophan betaine levels	Parkinson's disease	rs1475882	T	C	T	C	-0.1679	0.0137	0.5295	0.5421	21	21426335	0.0281	13655	0.625801	21	21426335	0.0358	2.718e-06	291	21.9956
Tryptophan betaine levels	Parkinson's disease	rs148907357	C	T	C	T	-1.0559	-0.0233	0.0069	0.0125	15	65429233	0.0883	479714	0.791799	15	65429233	0.2215	1.87301e-06	291	22.7247
Tryptophan betaine levels	Parkinson's disease	rs149277200	G	T	G	T	-1.0411	-0.1447	0.0094	0.0114	3	184405033	0.1241	25556	0.2435	3	184405033	0.1972	1.293e-07	291	27.8722
Tryptophan betaine levels	Parkinson's disease	rs151015748	A	G	A	G	-0.7586	0.0092	0.0251	0.0186	15	94431758	0.0942	468692	0.9225	15	94431758	0.1219	4.88596e-10	291	38.7274
Tryptophan betaine levels	Parkinson's disease	rs151219033	C	T	C	T	-1.0711	-0.0572	0.0081	0.0118	6	89701245	0.109	470014	0.5999	6	89701245	0.2274	2.47298e-06	291	22.186
Tryptophan betaine levels	Parkinson's disease	rs16833686	C	A	C	A	-0.6614	0.0612	0.0205	0.039	1	236610878	0.0615	468692	0.32	1	236610878	0.1357	1.096e-06	291	23.7557
Tryptophan betaine levels	Parkinson's disease	rs17141042	G	A	G	A	-0.8132	0.1714	0.0157	0.0119	7	19322409	0.1289	13655	0.1835	7	19322409	0.1577	2.52802e-07	291	26.5908
Tryptophan betaine levels	Parkinson's disease	rs17672714	C	T	C	T	-0.7766	-0.1048	0.0172	0.0182	13	34358404	0.0852	468692	0.2184	13	34358404	0.1683	3.93904e-06	291	21.2925
Tryptophan betaine levels	Parkinson's disease	rs181675908	C	T	C	T	-0.6202	-0.0627	0.0276	0.0175	22	49147988	0.0899	468692	0.4852	22	49147988	0.1353	4.60204e-06	291	21.012
Tryptophan betaine levels	Parkinson's disease	rs185500019	T	A	T	A	-0.7018	-0.0083	0.0195	0.034	3	88947488	0.0637	468692	0.897	3	88947488	0.1385	4.07399e-07	291	25.676
Tryptophan betaine levels	Parkinson's disease	rs1887664	G	A	G	A	-0.1932	0.0086	0.4169	0.4169	9	16003597	0.0219	470485	0.6943	9	16003597	0.0363	9.94993e-08	291	28.327
Tryptophan betaine levels	Parkinson's disease	rs2468759	T	C	T	C	-0.4387	0.052	0.0445	0.0371	15	33438395	0.0597	468692	0.3839	15	33438395	0.092	1.84502e-06	291	22.7384
Tryptophan betaine levels	Parkinson's disease	rs2911326	G	A	G	A	0.5093	-0.0108	0.9683	0.9711	16	84670142	0.0692	468692	0.876	16	84670142	0.1033	8.13392e-07	291	24.3079
Tryptophan betaine levels	Parkinson's disease	rs37793	A	G	A	G	0.4759	0.0353	0.9618	0.9638	5	52645457	0.0611	468692	0.562999	5	52645457	0.103	3.83601e-06	291	21.348
Tryptophan betaine levels	Parkinson's disease	rs4633549	A	G	A	G	0.1834	0.0143	0.5404	0.5275	13	20957230	0.0221	468692	0.516699	13	20957230	0.0377	1.187e-06	291	23.6655
Tryptophan betaine levels	Parkinson's disease	rs62027552	T	C	T	C	-0.6266	-0.0679	0.017	0.0116	15	84219282	0.1052	471013	0.5185	15	84219282	0.1267	7.57199e-07	291	24.4584
Tryptophan betaine levels	Parkinson's disease	rs6975394	G	C	G	C	-0.5792	0.0615	0.028	0.0194	7	14407813	0.0826	468692	0.4564	7	14407813	0.1185	1.01599e-06	291	23.8902
Tryptophan betaine levels	Parkinson's disease	rs72666617	C	T	C	T	-0.4374	-0.0108	0.0453	0.0383	1	61783744	0.0658	468692	0.8694	1	61783744	0.0901	1.222e-06	291	23.5672
Tryptophan betaine levels	Parkinson's disease	rs72702533	A	T	A	T	-0.6717	0.1444	0.0187	0.0192	4	171852609	0.0826	468692	0.0804304	4	171852609	0.1429	2.58797e-06	291	22.0946
Tryptophan betaine levels	Parkinson's disease	rs73381143	T	G	T	G	-1.0811	-0.1197	0.0112	0.0105	15	34037447	0.1574	11518	0.4469	15	34037447	0.1917	1.69602e-08	291	31.8044
Tryptophan betaine levels	Parkinson's disease	rs73546781	A	G	A	G	-0.7413	-0.0907	0.0189	0.0169	16	22943504	0.0955	468692	0.3422	16	22943504	0.1548	1.67201e-06	291	22.9322
Tryptophan betaine levels	Parkinson's disease	rs75452910	G	A	G	A	-0.5183	0.0073	0.048	0.057	13	72117415	0.0412	482730	0.8597	13	72117415	0.0974	1.02301e-07	291	28.3168
Tryptophan betaine levels	Parkinson's disease	rs75641958	A	G	A	G	-0.6043	0.0824	0.0227	0.0189	2	123036772	0.0922	466555	0.3717	2	123036772	0.1255	1.486e-06	291	23.1856
Tryptophan betaine levels	Parkinson's disease	rs75734012	T	C	T	C	-1.0736	0.1037	0.0088	0.0152	5	29676788	0.1167	466555	0.3744	5	29676788	0.2008	8.94994e-08	291	28.5863
Tryptophan betaine levels	Parkinson's disease	rs7613342	T	G	T	G	-0.3775	0.0245	0.0531	0.0516	3	40296629	0.039	482730	0.5308	3	40296629	0.0789	1.73201e-06	291	22.8918
Tryptophan betaine levels	Parkinson's disease	rs76142137	G	C	G	C	-0.371	0.0151	0.0602	0.0611	5	83368643	0.05	468692	0.7621	5	83368643	0.0798	3.38003e-06	291	21.6143
Tryptophan betaine levels	Parkinson's disease	rs77487386	T	C	T	C	-0.4992	-0.1139	0.0382	0.0343	6	106559937	0.0502	482730	0.02339	6	106559937	0.1038	1.51401e-06	291	23.1289
Tryptophan betaine levels	Parkinson's disease	rs80030851	G	A	G	A	-0.3996	0.068	0.0645	0.0555	7	49356446	0.0496	468692	0.1707	7	49356446	0.0778	2.81099e-07	291	26.381
Tryptophan betaine levels	Parkinson's disease	rs8092754	G	T	G	T	-1.0671	-0.1178	0.0081	0.021	18	22692083	0.0991	466555	0.2345	18	22692083	0.2266	2.495e-06	291	22.1764
Tryptophan betaine levels	Parkinson's disease	rs956350	A	G	A	G	-0.736	0.044	0.0142	0.0126	1	198616493	0.1091	466555	0.687	1	198616493	0.1612	4.95199e-06	291	20.8461
Tryptophan betaine levels	Parkinson's disease	rs9926655	A	G	A	G	-0.1732	0.0378	0.4692	0.5111	16	7209601	0.0225	468692	0.0932911	16	7209601	0.0376	4.06303e-06	291	21.2188
Creatine levels	Parkinson's disease	rs1002231	A	G	A	G	0.0301	-0.0319	0.2205	0.2291	12	118109552	0.0266	468692	0.2298	12	118109552	0.0062	9.96506e-07	291	23.5695
Creatine levels	Parkinson's disease	rs10168193	G	A	G	A	-0.0258	-0.0243	0.5716	0.5822	2	170272102	0.0289	15448	0.4009	2	170272102	0.0055	2.80098e-06	291	22.0046
Creatine levels	Parkinson's disease	rs113123266	G	A	G	A	0.0884	-0.0716	0.0223	0.0248	11	26509551	0.0753	468692	0.3418	11	26509551	0.0192	4.03999e-06	291	21.1984
Creatine levels	Parkinson's disease	rs116919359	C	T	C	T	0.1279	-0.0883	0.0105	0.0156	12	54982761	0.093	468692	0.3422	12	54982761	0.0263	1.19801e-06	291	23.6499
Creatine levels	Parkinson's disease	rs11754508	C	T	C	T	-0.0279	0.0024	0.2864	0.2897	6	110905766	0.0246	468692	0.9234	6	110905766	0.0061	4.64804e-06	291	20.9194
Creatine levels	Parkinson's disease	rs117732802	G	C	G	C	0.072	0.0291	0.0332	0.0321	13	62045937	0.0684	468692	0.6699	13	62045937	0.015	1.54198e-06	291	23.04
Creatine levels	Parkinson's disease	rs1841566	A	G	A	G	-0.0261	-0.0388	0.3264	0.3171	1	61151814	0.0241	468692	0.1076	1	61151814	0.0057	4.45697e-06	291	20.9668
Creatine levels	Parkinson's disease	rs3731949	T	C	T	C	-0.0299	-0.0335	0.2293	0.2084	2	45900565	0.028	468692	0.2326	2	45900565	0.0064	3.21603e-06	291	21.8264
Creatine levels	Parkinson's disease	rs5748639	C	A	C	A	0.0271	-0.0235	0.4288	0.4567	22	17276523	0.0202	27693	0.2446	22	17276523	0.0058	3.44096e-06	291	21.8315
Creatine levels	Parkinson's disease	rs58130628	C	A	C	A	0.027	0.0069	0.4209	0.4306	5	22172689	0.0228	468692	0.7634	5	22172689	0.0054	5.59899e-07	291	25
Creatine levels	Parkinson's disease	rs7633684	T	A	T	A	-0.0765	-0.0621	0.9711	0.9775	3	40422493	0.1048	13839	0.5533	3	40422493	0.0151	4.41398e-07	291	25.6666
Creatine levels	Parkinson's disease	rs809672	C	T	C	T	0.0264	-0.0056	0.4195	0.4465	2	12688452	0.0231	468692	0.8095	2	12688452	0.0051	2.53303e-07	291	26.7958
X-12411 levels	Parkinson's disease	rs10023364	A	C	A	C	-0.0864	0.0186	0.4202	0.4384	4	11236213	0.0225	468692	0.4078	4	11236213	0.018	1.60498e-06	291	23.04
X-12411 levels	Parkinson's disease	rs113341401	G	A	G	A	-0.4466	0.0588	0.0109	0.0143	12	82989255	0.1017	468692	0.5633	12	82989255	0.0923	1.28801e-06	291	23.4118
X-12411 levels	Parkinson's disease	rs113412489	A	G	A	G	-0.181	-0.019	0.0537	0.0499	3	176220203	0.054	468692	0.7247	3	176220203	0.0379	1.75102e-06	291	22.8076
X-12411 levels	Parkinson's disease	rs114729514	C	T	C	T	-0.7147	0.0616	0.0035	0.0093	17	51411788	0.1838	11518	0.7376	17	51411788	0.1415	4.42497e-07	291	25.5114
X-12411 levels	Parkinson's disease	rs114871805	A	G	A	G	-0.5873	0.1361	0.0056	0.0116	1	73734302	0.114	466555	0.2327	1	73734302	0.1123	1.69399e-07	291	27.3502
X-12411 levels	Parkinson's disease	rs11730819	G	A	G	A	-0.1621	-0.0247	0.0612	0.0678	4	48443146	0.0463	469220	0.5927	4	48443146	0.0353	4.302e-06	291	21.0871
X-12411 levels	Parkinson's disease	rs118161892	G	C	G	C	-0.2591	0.01	0.0248	0.0168	9	27118771	0.0923	468692	0.9139	9	27118771	0.0559	3.54699e-06	291	21.4838
X-12411 levels	Parkinson's disease	rs13218599	G	A	G	A	-0.1463	0.0038	0.0847	0.0773	6	50259937	0.0436	468692	0.9303	6	50259937	0.0309	2.17701e-06	291	22.4167
X-12411 levels	Parkinson's disease	rs138025073	T	C	T	C	-0.3796	0.0859	0.02	0.014	1	202047592	0.1027	468692	0.4032	1	202047592	0.0742	3.10499e-07	291	26.1725
X-12411 levels	Parkinson's disease	rs140093725	T	C	T	C	0.2794	-0.0472	0.0248	0.0144	5	106206074	0.1296	13655	0.715501	5	106206074	0.0599	3.14e-06	291	21.757
X-12411 levels	Parkinson's disease	rs143307212	T	C	T	C	-0.4101	0.092	0.0138	0.0161	15	62592352	0.0912	468692	0.3132	15	62592352	0.085	1.38299e-06	291	23.2778
X-12411 levels	Parkinson's disease	rs146305311	A	G	A	G	-0.7968	0.456	0.0034	0.0161	18	41472912	0.1959	11518	0.0199402	18	41472912	0.1608	7.27495e-07	291	24.5542
X-12411 levels	Parkinson's disease	rs149203475	T	C	T	C	-0.346	0.0196	0.0138	0.0168	16	27906762	0.0931	468692	0.8335	16	27906762	0.0725	1.82201e-06	291	22.7759
X-12411 levels	Parkinson's disease	rs16952664	G	A	G	A	-0.1667	0.0647	0.0652	0.0609	15	45096539	0.046	482730	0.1593	15	45096539	0.0358	3.22404e-06	291	21.6823
X-12411 levels	Parkinson's disease	rs2438055	A	T	A	T	0.1444	-0.0034	0.9227	0.9138	5	67325690	0.0409	468692	0.9345	5	67325690	0.0313	3.99402e-06	291	21.2836
X-12411 levels	Parkinson's disease	rs2616510	C	A	C	A	-0.1208	-0.0193	0.1945	0.2073	8	89018125	0.0277	468692	0.4862	8	89018125	0.0231	1.66299e-07	291	27.347
X-12411 levels	Parkinson's disease	rs55900018	A	G	A	G	-0.1559	-0.0114	0.0739	0.0617	1	233012675	0.038	482730	0.763099	1	233012675	0.0333	2.89801e-06	291	21.9181
X-12411 levels	Parkinson's disease	rs6594591	G	A	G	A	0.1441	-0.0747	0.9054	0.8951	5	111691461	0.0363	468692	0.0393904	5	111691461	0.0302	1.88001e-06	291	22.7674
X-12411 levels	Parkinson's disease	rs677614	C	A	C	A	0.0877	0.0126	0.3097	0.3049	7	138640201	0.0206	482730	0.5387	7	138640201	0.0175	5.77298e-07	291	25.1144
X-12411 levels	Parkinson's disease	rs7020639	G	A	G	A	-0.1562	0.0471	0.074	0.0635	9	71907869	0.0457	468692	0.3028	9	71907869	0.0323	1.32902e-06	291	23.3861
X-12411 levels	Parkinson's disease	rs73029639	G	A	G	A	-0.1853	0.0496	0.0643	0.0665	4	190147221	0.045	468692	0.27	4	190147221	0.0358	2.18102e-07	291	26.7907
X-12411 levels	Parkinson's disease	rs76606512	T	C	T	C	-0.3302	0.1577	0.016	0.0206	5	31445650	0.0885	468692	0.0747894	5	31445650	0.0688	1.601e-06	291	23.0344
X-12411 levels	Parkinson's disease	rs78429475	A	C	A	C	-0.5152	-0.0744	0.0112	0.0134	17	12745069	0.1024	468692	0.4674	17	12745069	0.0871	3.36001e-09	291	34.9877
X-12411 levels	Parkinson's disease	rs78522762	A	G	A	G	-0.3404	0.1177	0.0189	0.0206	6	155448648	0.0796	468692	0.1392	6	155448648	0.0697	1.05099e-06	291	23.8514
X-12411 levels	Parkinson's disease	rs79772418	A	T	A	T	-0.2295	0.023	0.0292	0.0719	11	91549992	0.0447	468692	0.6064	11	91549992	0.0477	1.54e-06	291	23.1488
Gamma-glutamylthreonine levels	Parkinson's disease	rs1002815	G	A	G	A	0.1741	-0.0334	0.0258	0.025	12	23787366	0.0618	482730	0.589299	12	23787366	0.0359	1.24799e-06	291	23.5184
Gamma-glutamylthreonine levels	Parkinson's disease	rs1175005	T	C	T	C	-0.0624	-0.0104	0.7508	0.7398	7	22021309	0.0288	15976	0.7172	7	22021309	0.0131	1.74799e-06	291	22.6896
Gamma-glutamylthreonine levels	Parkinson's disease	rs138016367	C	T	C	T	0.3256	-0.0865	0.0069	0.0178	15	80721688	0.0917	468692	0.3458	15	80721688	0.0684	1.925e-06	291	22.6598
Gamma-glutamylthreonine levels	Parkinson's disease	rs138871118	A	G	A	G	0.4054	0.1214	0.0061	0.017	9	78299218	0.1734	11518	0.4838	9	78299218	0.0794	3.27499e-07	291	26.0691
Gamma-glutamylthreonine levels	Parkinson's disease	rs139098052	A	C	A	C	0.2101	0.0145	0.0173	0.0232	2	32795459	0.0588	482730	0.8045	2	32795459	0.0441	1.93299e-06	291	22.6973
Gamma-glutamylthreonine levels	Parkinson's disease	rs139815485	A	G	A	G	-0.1177	-0.0045	0.0593	0.063	12	54760727	0.0462	471013	0.9225	12	54760727	0.0253	3.43503e-06	291	21.6427
Gamma-glutamylthreonine levels	Parkinson's disease	rs140516726	A	G	A	G	-0.1327	-0.096	0.049	0.0416	16	4959531	0.0474	482730	0.04255	16	4959531	0.0284	2.94897e-06	291	21.8326
Gamma-glutamylthreonine levels	Parkinson's disease	rs149499059	C	T	C	T	0.1325	-0.04	0.0403	0.0293	16	6840154	0.0699	468692	0.5672	16	6840154	0.0288	4.11396e-06	291	21.1664
Gamma-glutamylthreonine levels	Parkinson's disease	rs150078009	C	T	C	T	-0.2044	0.0065	0.0194	0.028	2	172279431	0.0716	468692	0.9275	2	172279431	0.043	2.01902e-06	291	22.5957
Gamma-glutamylthreonine levels	Parkinson's disease	rs35041498	T	C	T	C	0.1411	-0.1149	0.0361	0.0451	2	85276060	0.0605	468692	0.0573601	2	85276060	0.0304	3.46402e-06	291	21.543
Gamma-glutamylthreonine levels	Parkinson's disease	rs4698699	T	C	T	C	0.2917	-0.1153	0.0086	0.014	4	18625584	0.1689	11518	0.4948	4	18625584	0.0635	4.30299e-06	291	21.1021
Gamma-glutamylthreonine levels	Parkinson's disease	rs4717097	T	C	T	C	-0.4991	0.0461	0.0034	0.0138	7	73048479	0.1159	466555	0.6911	7	73048479	0.0966	2.40099e-07	291	26.6944
Gamma-glutamylthreonine levels	Parkinson's disease	rs55634088	G	C	G	C	-0.0699	0.052	0.1779	0.1514	16	85216367	0.0322	468692	0.1063	16	85216367	0.0149	2.70203e-06	291	22.0081
Gamma-glutamylthreonine levels	Parkinson's disease	rs55990705	A	G	A	G	-0.1942	-0.1848	0.0234	0.016	1	71126040	0.094	468692	0.0493094	1	71126040	0.0417	3.19198e-06	291	21.6883
Gamma-glutamylthreonine levels	Parkinson's disease	rs7317150	T	C	T	C	0.1117	0.0902	0.0685	0.0689	13	100121671	0.0442	468692	0.0414496	13	100121671	0.0232	1.47299e-06	291	23.1809
Gamma-glutamylthreonine levels	Parkinson's disease	rs73290096	T	G	T	G	0.1728	-0.1413	0.0276	0.0191	20	21152577	0.0913	468692	0.1214	20	21152577	0.036	1.61599e-06	291	23.04
Gamma-glutamylthreonine levels	Parkinson's disease	rs77746207	A	G	A	G	0.2128	0.1038	0.0189	0.02	4	138639658	0.0809	468692	0.1996	4	138639658	0.0448	2.03901e-06	291	22.5625
Gamma-glutamylthreonine levels	Parkinson's disease	rs7862966	C	T	C	T	0.141	0.0115	0.0426	0.0539	9	18978699	0.0423	482730	0.7848	9	18978699	0.0298	2.15001e-06	291	22.3875
Gamma-glutamylthreonine levels	Parkinson's disease	rs79891351	A	G	A	G	-0.1546	0.012	0.0297	0.0465	8	118183499	0.052	471013	0.8171	8	118183499	0.0327	2.18998e-06	291	22.3524
Gamma-glutamylthreonine levels	Parkinson's disease	rs80112741	T	C	T	C	-0.1535	0.141	0.0332	0.0293	14	104907641	0.0697	468692	0.04314	14	104907641	0.0334	4.37502e-06	291	21.1215
Gamma-glutamylthreonine levels	Parkinson's disease	rs9655442	G	A	G	A	0.0594	-0.0194	0.2498	0.2764	7	43475901	0.0215	480593	0.3653	7	43475901	0.0129	3.92898e-06	291	21.2028
3-methoxytyramine sulfate levels	Parkinson's disease	rs10031652	A	G	A	G	0.0739	0.0136	0.5941	0.6259	4	31875530	0.0233	468692	0.5596	4	31875530	0.0158	3.094e-06	291	21.8763
3-methoxytyramine sulfate levels	Parkinson's disease	rs10881013	A	G	A	G	-0.0736	0.0031	0.5811	0.5697	12	47327801	0.0196	482730	0.8733	12	47327801	0.0153	1.44501e-06	291	23.1405
3-methoxytyramine sulfate levels	Parkinson's disease	rs10913075	C	G	C	G	-0.1196	0.0498	0.083	0.0786	1	175732879	0.0419	468692	0.2349	1	175732879	0.0258	3.59898e-06	291	21.4893
3-methoxytyramine sulfate levels	Parkinson's disease	rs114766501	T	C	T	C	-0.2961	-0.067	0.0225	0.015	1	163635188	0.1052	468692	0.5242	1	163635188	0.0533	2.80698e-08	291	30.8619
3-methoxytyramine sulfate levels	Parkinson's disease	rs116381465	T	A	T	A	-0.3905	-0.2828	0.0113	0.0173	2	237829438	0.1573	11518	0.0721406	2	237829438	0.0786	6.66699e-07	291	24.6829
3-methoxytyramine sulfate levels	Parkinson's disease	rs116951801	A	G	A	G	-0.236	-0.0379	0.0298	0.028	19	8095488	0.0608	482730	0.5334	19	8095488	0.0436	6.31306e-08	291	29.2989
3-methoxytyramine sulfate levels	Parkinson's disease	rs118001270	C	T	C	T	-0.233	-0.0513	0.0239	0.0289	12	10012101	0.0594	482730	0.3882	12	10012101	0.0464	5.20295e-07	291	25.216
3-methoxytyramine sulfate levels	Parkinson's disease	rs13034969	C	G	C	G	0.2347	-0.0278	0.0312	0.0252	2	130119329	0.0758	468692	0.714	2	130119329	0.0438	8.63794e-08	291	28.713
3-methoxytyramine sulfate levels	Parkinson's disease	rs138290069	A	G	A	G	-0.3269	0.0925	0.0138	0.0162	8	82959120	0.0894	468692	0.3007	8	82959120	0.0645	3.99402e-07	291	25.6868
3-methoxytyramine sulfate levels	Parkinson's disease	rs144222631	T	C	T	C	-0.208	-0.1928	0.0391	0.0213	5	165302047	0.0843	468692	0.0222198	5	165302047	0.0418	6.44407e-07	291	24.7613
3-methoxytyramine sulfate levels	Parkinson's disease	rs145676599	C	G	C	G	-0.4319	-0.0392	0.0088	0.0115	7	142606634	0.1361	466555	0.773101	7	142606634	0.0815	1.17201e-07	291	28.0835
3-methoxytyramine sulfate levels	Parkinson's disease	rs149322221	A	G	A	G	-0.5692	0.0574	0.0059	0.0089	20	44775074	0.1337	24677	0.667899	20	44775074	0.1016	2.113e-08	291	31.3865
3-methoxytyramine sulfate levels	Parkinson's disease	rs150638293	G	A	G	A	-0.5557	0.1234	0.0056	0.0144	6	69598275	0.1017	470485	0.225	6	69598275	0.1023	5.60402e-08	291	29.5073
3-methoxytyramine sulfate levels	Parkinson's disease	rs182879462	G	C	G	C	-0.327	0.0255	0.0122	0.0134	1	191605811	0.1017	468692	0.802	1	191605811	0.0673	1.163e-06	291	23.6083
3-methoxytyramine sulfate levels	Parkinson's disease	rs28516673	A	G	A	G	-0.1407	-0.021	0.0712	0.0813	14	91681397	0.0327	482730	0.5209	14	91681397	0.0297	2.11198e-06	291	22.4427
3-methoxytyramine sulfate levels	Parkinson's disease	rs4077000	C	T	C	T	0.1223	-0.0184	0.1072	0.1152	5	33617591	0.0362	468692	0.6105	5	33617591	0.0246	6.70595e-07	291	24.7163
3-methoxytyramine sulfate levels	Parkinson's disease	rs55881966	G	A	G	A	-0.0767	0.0375	0.2553	0.2753	17	72798160	0.0202	482730	0.0637206	17	72798160	0.0168	4.63799e-06	291	20.8436
3-methoxytyramine sulfate levels	Parkinson's disease	rs62434175	G	A	G	A	-0.078	-0.0537	0.3222	0.3136	6	138063325	0.0243	468692	0.0274303	6	138063325	0.0159	9.72501e-07	291	24.0655
3-methoxytyramine sulfate levels	Parkinson's disease	rs7498627	T	C	T	C	-0.078	-0.0032	0.3649	0.371	16	80769567	0.0233	468692	0.8903	16	80769567	0.0154	4.15997e-07	291	25.6536
3-methoxytyramine sulfate levels	Parkinson's disease	rs75718581	T	A	T	A	-0.2435	0.0974	0.018	0.0243	2	80396387	0.0725	468692	0.1792	2	80396387	0.0511	1.902e-06	291	22.7068
3-methoxytyramine sulfate levels	Parkinson's disease	rs75989721	C	T	C	T	0.0823	0.0322	0.29	0.295	5	33871466	0.0318	13655	0.3103	5	33871466	0.0168	1.022e-06	291	23.9983
3-methoxytyramine sulfate levels	Parkinson's disease	rs78902999	C	T	C	T	-0.7253	-0.0178	0.0034	0.0112	12	108762335	0.1041	481731	0.8646	12	108762335	0.1238	4.71704e-09	291	34.3237
3-methoxytyramine sulfate levels	Parkinson's disease	rs79338562	C	T	C	T	-0.1933	0.0318	0.0342	0.0301	3	112825287	0.0586	482730	0.5874	3	112825287	0.0418	3.68197e-06	291	21.3851
3-methoxytyramine sulfate levels	Parkinson's disease	rs79658836	C	T	C	T	-0.2372	-0.103	0.0292	0.0372	2	143197216	0.0626	468692	0.099901	2	143197216	0.0501	2.15199e-06	291	22.4158
Alpha-hydroxyisovalerate levels	Parkinson's disease	rs10032463	T	C	T	C	0.1185	0.0967	0.0773	0.0729	4	11351672	0.0436	468692	0.0265198	4	11351672	0.023	2.516e-07	291	26.5449
Alpha-hydroxyisovalerate levels	Parkinson's disease	rs112098849	G	A	G	A	0.1766	-0.0059	0.0359	0.0413	9	20815691	0.0581	471013	0.9191	9	20815691	0.0334	1.28499e-07	291	27.9569
Alpha-hydroxyisovalerate levels	Parkinson's disease	rs114552795	A	G	A	G	0.1202	-0.061	0.0649	0.0565	4	189574001	0.0513	468692	0.2345	4	189574001	0.0262	4.39997e-06	291	21.0478
Alpha-hydroxyisovalerate levels	Parkinson's disease	rs115525132	A	G	A	G	0.5068	0.133	0.0034	0.0148	2	57644813	0.0932	468692	0.1536	2	57644813	0.1045	1.24601e-06	291	23.5202
Alpha-hydroxyisovalerate levels	Parkinson's disease	rs116971060	G	T	G	T	0.1924	-0.1229	0.032	0.0174	15	78951009	0.0879	470014	0.162	15	78951009	0.0355	5.85006e-08	291	29.3733
Alpha-hydroxyisovalerate levels	Parkinson's disease	rs117192994	T	G	T	G	0.2731	-0.0204	0.0116	0.019	9	2696609	0.0889	468692	0.8187	9	2696609	0.0588	3.37303e-06	291	21.5719
Alpha-hydroxyisovalerate levels	Parkinson's disease	rs117546734	A	G	A	G	0.2335	-0.2233	0.012	0.0126	13	101723279	0.1037	468692	0.0312702	13	101723279	0.0507	4.10998e-06	291	21.2108
Alpha-hydroxyisovalerate levels	Parkinson's disease	rs118147285	A	C	A	C	0.1969	0.065	0.0239	0.0249	6	79216421	0.0735	468692	0.3764	6	79216421	0.0402	9.76293e-07	291	23.9905
Alpha-hydroxyisovalerate levels	Parkinson's disease	rs13016556	C	T	C	T	0.1272	-0.0148	0.0859	0.0863	2	120112454	0.0425	468692	0.727301	2	120112454	0.023	3.287e-08	291	30.5857
Alpha-hydroxyisovalerate levels	Parkinson's disease	rs138166695	A	C	A	C	0.2425	0.0642	0.0177	0.0202	6	93750080	0.0806	468692	0.4257	6	93750080	0.0487	6.39602e-07	291	24.7951
Alpha-hydroxyisovalerate levels	Parkinson's disease	rs143066519	A	T	A	T	0.4177	0.0214	0.0058	0.019	10	4987801	0.0726	482730	0.768399	10	4987801	0.0847	8.13598e-07	291	24.3199
Alpha-hydroxyisovalerate levels	Parkinson's disease	rs144025367	T	C	T	C	0.4223	-0.1585	0.0083	0.0111	3	75457115	0.1757	11518	0.367	3	75457115	0.079	8.87095e-08	291	28.5751
Alpha-hydroxyisovalerate levels	Parkinson's disease	rs145212243	G	A	G	A	0.2544	0.3336	0.0145	0.0115	12	29576167	0.1634	11518	0.0411604	12	29576167	0.0532	1.76498e-06	291	22.8671
Alpha-hydroxyisovalerate levels	Parkinson's disease	rs147892018	C	G	C	G	0.2271	0.1136	0.0177	0.0162	9	117815224	0.0863	482730	0.1883	9	117815224	0.0497	4.95302e-06	291	20.8796
Alpha-hydroxyisovalerate levels	Parkinson's disease	rs148456335	G	A	G	A	0.2449	-0.0075	0.0113	0.009	2	39289958	0.172	11518	0.9653	2	39289958	0.0491	6.04199e-07	291	24.8779
Alpha-hydroxyisovalerate levels	Parkinson's disease	rs149988701	T	C	T	C	0.2159	-0.0979	0.0207	0.0207	7	27582131	0.0733	482202	0.1818	7	27582131	0.0465	3.51301e-06	291	21.5575
Alpha-hydroxyisovalerate levels	Parkinson's disease	rs150071938	T	C	T	C	0.2399	-0.01	0.018	0.0141	18	1670918	0.1087	466555	0.9271	18	1670918	0.048	5.81902e-07	291	24.9792
Alpha-hydroxyisovalerate levels	Parkinson's disease	rs16852084	T	A	T	A	0.096	0.0068	0.1533	0.1821	1	203654395	0.0292	468692	0.8171	1	203654395	0.0179	8.15004e-08	291	28.7631
Alpha-hydroxyisovalerate levels	Parkinson's disease	rs17043540	C	G	C	G	0.2247	0.0808	0.0205	0.0236	4	112558571	0.0722	468692	0.263	4	112558571	0.0468	1.536e-06	291	23.0523
Alpha-hydroxyisovalerate levels	Parkinson's disease	rs17626368	A	C	A	C	0.1943	-0.0495	0.0255	0.0247	19	35296909	0.0735	468692	0.5008	19	35296909	0.0422	4.16399e-06	291	21.1993
Alpha-hydroxyisovalerate levels	Parkinson's disease	rs17701618	G	A	G	A	0.1073	0.0828	0.0733	0.0685	10	60832608	0.0451	468692	0.0664003	10	60832608	0.0231	3.22998e-06	291	21.5762
Alpha-hydroxyisovalerate levels	Parkinson's disease	rs6031203	T	C	T	C	-0.0704	0.0345	0.7781	0.759	20	42511054	0.027	468692	0.2011	20	42511054	0.0154	4.55397e-06	291	20.898
Alpha-hydroxyisovalerate levels	Parkinson's disease	rs6981350	C	T	C	T	0.4514	-0.157	0.0055	0.0108	8	29913870	0.1498	13655	0.2948	8	29913870	0.0883	3.14297e-07	291	26.1337
Alpha-hydroxyisovalerate levels	Parkinson's disease	rs72799423	T	C	T	C	0.2603	0.1266	0.0169	0.0101	10	53554105	0.1255	468692	0.3134	10	53554105	0.0479	5.34404e-08	291	29.5309
Alpha-hydroxyisovalerate levels	Parkinson's disease	rs72802886	T	C	T	C	0.1465	-0.0638	0.0414	0.0385	5	152248145	0.0623	468692	0.3056	5	152248145	0.0317	3.82402e-06	291	21.3578
Alpha-hydroxyisovalerate levels	Parkinson's disease	rs72982491	T	C	T	C	0.2167	0.1136	0.0204	0.0274	18	75574811	0.0715	468692	0.1119	18	75574811	0.0432	5.39299e-07	291	25.1623
Alpha-hydroxyisovalerate levels	Parkinson's disease	rs73455278	C	T	C	T	0.5068	0.0234	0.0034	0.0226	18	68055033	0.1331	13655	0.8601	18	68055033	0.1045	1.24601e-06	291	23.5202
Alpha-hydroxyisovalerate levels	Parkinson's disease	rs735501	C	T	C	T	0.09	0.0394	0.1606	0.1458	20	62000202	0.0285	482730	0.167	20	62000202	0.0168	8.682e-08	291	28.699
Alpha-hydroxyisovalerate levels	Parkinson's disease	rs74112270	A	G	A	G	0.3758	-0.0282	0.0133	0.0246	1	109155260	0.0723	470014	0.697	1	109155260	0.0736	3.27303e-07	291	26.071
Alpha-hydroxyisovalerate levels	Parkinson's disease	rs75264134	G	C	G	C	0.1021	-0.0377	0.0902	0.0998	5	122016065	0.0399	468692	0.3448	5	122016065	0.021	1.20801e-06	291	23.6381
Alpha-hydroxyisovalerate levels	Parkinson's disease	rs75889899	C	T	C	T	0.492	-0.0823	0.0034	0.0096	9	127698261	0.1473	23763	0.5765	9	127698261	0.1045	2.509e-06	291	22.1665
Alpha-hydroxyisovalerate levels	Parkinson's disease	rs76786081	A	G	A	G	0.2527	0.0907	0.0119	0.0147	18	57581958	0.1002	468692	0.3656	18	57581958	0.0527	1.63799e-06	291	22.9927
Alpha-hydroxyisovalerate levels	Parkinson's disease	rs77121414	T	G	T	G	0.1934	-0.0133	0.0387	0.0183	6	5161821	0.094	468692	0.8872	6	5161821	0.0411	2.56401e-06	291	22.1426
Alpha-hydroxyisovalerate levels	Parkinson's disease	rs77246611	G	T	G	T	0.0894	0.0074	0.1201	0.1135	20	1463617	0.0297	482730	0.8038	20	1463617	0.0184	1.16201e-06	291	23.6069
Alpha-hydroxyisovalerate levels	Parkinson's disease	rs77312922	C	T	C	T	0.3374	0.0842	0.0113	0.013	15	33116047	0.1133	468692	0.4577	15	33116047	0.0718	2.60597e-06	291	22.0821
Alpha-hydroxyisovalerate levels	Parkinson's disease	rs78637700	A	G	A	G	0.2013	-0.0417	0.0241	0.0336	8	85442082	0.0627	468692	0.506001	8	85442082	0.0411	9.93093e-07	291	23.9885
Alpha-hydroxyisovalerate levels	Parkinson's disease	rs79467266	C	T	C	T	0.1713	-0.1338	0.0359	0.018	10	132688244	0.0866	468692	0.1226	10	132688244	0.0342	5.332e-07	291	25.0878
Alpha-hydroxyisovalerate levels	Parkinson's disease	rs79636772	T	C	T	C	0.1231	-0.0197	0.0626	0.0698	4	40591989	0.0485	468692	0.6853	4	40591989	0.0267	3.904e-06	291	21.2566
1,2-dipalmitoyl-gpc (16:0/16:0) levels	Parkinson's disease	rs10040975	G	A	G	A	0.0701	0.0826	0.8176	0.8389	5	156439659	0.0247	482730	0.000841201	5	156439659	0.0134	1.749e-07	291	27.367
1,2-dipalmitoyl-gpc (16:0/16:0) levels	Parkinson's disease	rs11671760	A	G	A	G	-0.0577	0.0189	0.24	0.2019	19	1033410	0.0236	482730	0.4222	19	1033410	0.0114	4.01301e-07	291	25.6178
1,2-dipalmitoyl-gpc (16:0/16:0) levels	Parkinson's disease	rs116860253	A	G	A	G	-0.1284	-0.0508	0.0378	0.0257	14	23447299	0.0638	482730	0.4255	14	23447299	0.025	2.91803e-07	291	26.3785
1,2-dipalmitoyl-gpc (16:0/16:0) levels	Parkinson's disease	rs11955946	G	A	G	A	0.055	0.053	0.2861	0.2807	5	90344018	0.0222	482730	0.0167598	5	90344018	0.0116	2.024e-06	291	22.4807
1,2-dipalmitoyl-gpc (16:0/16:0) levels	Parkinson's disease	rs144556779	A	G	A	G	-0.295	0.1188	0.0069	0.0148	1	44979784	0.1406	10639	0.3981	1	44979784	0.0589	5.49098e-07	291	25.085
1,2-dipalmitoyl-gpc (16:0/16:0) levels	Parkinson's disease	rs148331452	A	G	A	G	-0.1199	-0.0351	0.046	0.0349	9	2232826	0.065	468692	0.5892	9	2232826	0.0248	1.35101e-06	291	23.3741
1,2-dipalmitoyl-gpc (16:0/16:0) levels	Parkinson's disease	rs2355879	G	A	G	A	-0.0601	-0.0141	0.7719	0.7963	1	18732860	0.0282	468692	0.6173	1	18732860	0.0122	9.2489e-07	291	24.2677
1,2-dipalmitoyl-gpc (16:0/16:0) levels	Parkinson's disease	rs28860589	T	C	T	C	-0.14	0.0159	0.0352	0.0459	7	92701268	0.054	468692	0.768599	7	92701268	0.0285	9.35793e-07	291	24.1305
1,2-dipalmitoyl-gpc (16:0/16:0) levels	Parkinson's disease	rs357916	A	G	A	G	-0.1833	0.1162	0.0224	0.0352	11	44492709	0.0651	468692	0.0741105	11	44492709	0.0373	9.09097e-07	291	24.1495
1,2-dipalmitoyl-gpc (16:0/16:0) levels	Parkinson's disease	rs60217697	A	G	A	G	0.0539	-0.0157	0.1932	0.173	3	20954570	0.0371	13655	0.6721	3	20954570	0.0117	3.86999e-06	291	21.223
1,2-dipalmitoyl-gpc (16:0/16:0) levels	Parkinson's disease	rs73567391	G	A	G	A	-0.1024	-0.0032	0.0542	0.0563	6	155794137	0.0487	468692	0.948	6	155794137	0.022	3.23497e-06	291	21.6648
1,2-dipalmitoyl-gpc (16:0/16:0) levels	Parkinson's disease	rs74472739	A	T	A	T	0.1562	0.0117	0.0203	0.0305	20	8374890	0.0724	468692	0.8719	20	8374890	0.0336	3.46003e-06	291	21.6114
1,2-dipalmitoyl-gpc (16:0/16:0) levels	Parkinson's disease	rs747314	G	A	G	A	-0.0522	-0.0076	0.6468	0.6358	3	36377812	0.0175	482730	0.6645	3	36377812	0.0109	1.52999e-06	291	22.9344
1,2-dipalmitoyl-gpc (16:0/16:0) levels	Parkinson's disease	rs74794435	A	G	A	G	-0.1139	-0.0703	0.048	0.043	15	68143321	0.0492	482730	0.1527	15	68143321	0.024	2.108e-06	291	22.5229
1,2-dipalmitoyl-gpc (16:0/16:0) levels	Parkinson's disease	rs76847160	C	T	C	T	-0.2128	0.0506	0.0113	0.0148	14	34465232	0.1048	468692	0.6295	14	34465232	0.0441	1.36201e-06	291	23.2845
1,2-dipalmitoyl-gpc (16:0/16:0) levels	Parkinson's disease	rs77046762	G	A	G	A	-0.2778	0.1071	0.0108	0.0191	5	52218902	0.0724	482730	0.1391	5	52218902	0.05	2.78798e-08	291	30.8691
X-11787 levels	Parkinson's disease	rs10042549	A	G	A	G	-0.6464	0.0771	0.0143	0.0238	5	101222330	0.0733	468692	0.2932	5	101222330	0.0935	4.75664e-12	291	47.7947
X-11787 levels	Parkinson's disease	rs11113862	G	A	G	A	-0.4445	0.0575	0.0155	0.0204	12	108808733	0.0796	468692	0.4701	12	108808733	0.0939	2.19402e-06	291	22.4085
X-11787 levels	Parkinson's disease	rs111842289	C	T	C	T	-0.4485	-0.0378	0.0191	0.0118	7	68909929	0.1065	468692	0.7225	7	68909929	0.0822	4.77903e-08	291	29.7702
X-11787 levels	Parkinson's disease	rs112097458	T	C	T	C	-0.4475	0.0122	0.0188	0.0153	15	101810736	0.0992	468692	0.9022	15	101810736	0.0961	3.20103e-06	291	21.684
X-11787 levels	Parkinson's disease	rs112840507	G	T	G	T	-0.2594	-0.0085	0.0782	0.0611	14	74371167	0.0402	482730	0.8333	14	74371167	0.0455	1.23001e-08	291	32.5025
X-11787 levels	Parkinson's disease	rs113445782	A	G	A	G	-0.4888	-0.0737	0.0121	0.0173	1	5927169	0.0708	482730	0.2978	1	5927169	0.1061	4.07699e-06	291	21.2242
X-11787 levels	Parkinson's disease	rs115623523	C	T	C	T	-0.4418	0.0466	0.0247	0.0199	3	65241013	0.0866	468692	0.5905	3	65241013	0.09	9.06296e-07	291	24.0972
X-11787 levels	Parkinson's disease	rs11586758	C	T	C	T	-0.2074	-0.0165	0.0802	0.0615	1	38101457	0.0474	470485	0.7275	1	38101457	0.0451	4.226e-06	291	21.1478
X-11787 levels	Parkinson's disease	rs115978933	G	A	G	A	-0.336	-0.0721	0.0306	0.0242	4	121201128	0.0777	468692	0.3537	4	121201128	0.0694	1.265e-06	291	23.4401
X-11787 levels	Parkinson's disease	rs116070068	C	T	C	T	-0.2526	0.0413	0.0594	0.0733	4	138725869	0.0431	468692	0.3381	4	138725869	0.0481	1.487e-07	291	27.5789
X-11787 levels	Parkinson's disease	rs117230475	C	T	C	T	-0.3811	-0.04	0.0315	0.0215	13	47466384	0.0787	468692	0.611799	13	47466384	0.0687	2.87601e-08	291	30.7726
X-11787 levels	Parkinson's disease	rs117247128	A	G	A	G	-0.2891	-0.049	0.0362	0.0304	12	47907461	0.0793	13655	0.5362	12	47907461	0.0596	1.25499e-06	291	23.529
X-11787 levels	Parkinson's disease	rs117608563	G	C	G	C	-0.426	0.0758	0.0194	0.0216	15	98828002	0.0853	468692	0.3742	15	98828002	0.0856	6.50205e-07	291	24.7669
X-11787 levels	Parkinson's disease	rs11838939	A	G	A	G	-0.25	0.0168	0.064	0.0522	13	27273170	0.0426	482730	0.6939	13	27273170	0.0489	3.16898e-07	291	26.1374
X-11787 levels	Parkinson's disease	rs12887224	T	C	T	C	0.1329	0.02	0.7173	0.696	14	33483615	0.0248	468692	0.4197	14	33483615	0.0263	4.24102e-07	291	25.5352
X-11787 levels	Parkinson's disease	rs13223102	G	A	G	A	-0.4155	-0.0294	0.0191	0.0194	7	28338265	0.084	468692	0.7263	7	28338265	0.0884	2.57502e-06	291	22.0921
X-11787 levels	Parkinson's disease	rs13390779	A	C	A	C	-0.1794	-0.0496	0.1131	0.091	2	224067860	0.0396	468692	0.2112	2	224067860	0.0374	1.573e-06	291	23.0092
X-11787 levels	Parkinson's disease	rs140891633	C	T	C	T	-0.3667	0.0351	0.0226	0.0198	10	9226403	0.0807	468692	0.6633	10	9226403	0.0787	3.20797e-06	291	21.7106
X-11787 levels	Parkinson's disease	rs141195790	G	A	G	A	-0.666	-0.059	0.0088	0.0153	19	12043122	0.0797	482730	0.4592	19	12043122	0.1242	8.24005e-08	291	28.7545
X-11787 levels	Parkinson's disease	rs141744035	C	G	C	G	-0.4465	-0.1382	0.0146	0.0159	10	110806033	0.1004	468692	0.1686	10	110806033	0.0877	3.51196e-07	291	25.9205
X-11787 levels	Parkinson's disease	rs146957462	G	A	G	A	-0.3798	0.0901	0.0228	0.0165	8	20725892	0.1109	13655	0.4168	8	20725892	0.081	2.77799e-06	291	21.9857
X-11787 levels	Parkinson's disease	rs150042453	A	C	A	C	-0.3759	0.0076	0.0267	0.0186	8	8274049	0.0895	468692	0.932	8	8274049	0.0738	3.57701e-07	291	25.9437
X-11787 levels	Parkinson's disease	rs150421045	C	A	C	A	-0.5126	-0.0409	0.0171	0.0126	2	153997268	0.108	468692	0.7051	2	153997268	0.105	1.054e-06	291	23.833
X-11787 levels	Parkinson's disease	rs16844161	G	A	G	A	-0.3701	0.0104	0.0223	0.0242	2	141288474	0.0746	468692	0.889	2	141288474	0.0788	2.63099e-06	291	22.059
X-11787 levels	Parkinson's disease	rs17273402	T	A	T	A	-0.5015	0.1237	0.0127	0.0163	16	13561674	0.088	468692	0.1598	16	13561674	0.1075	3.09101e-06	291	21.7633
X-11787 levels	Parkinson's disease	rs190336299	C	T	C	T	-0.5692	-0.0268	0.011	0.0165	1	58971599	0.0899	468692	0.765701	1	58971599	0.1131	4.87495e-07	291	25.3282
X-11787 levels	Parkinson's disease	rs190546	T	C	T	C	-0.3769	0.1238	0.0243	0.0275	6	129576499	0.0674	469486	0.0662995	6	129576499	0.0771	1.032e-06	291	23.897
X-11787 levels	Parkinson's disease	rs2094785	A	C	A	C	-0.15	0.0079	0.1532	0.1579	9	4342995	0.0309	468692	0.7987	9	4342995	0.0317	2.16501e-06	291	22.3905
X-11787 levels	Parkinson's disease	rs3133534	T	C	T	C	-0.1517	-0.0725	0.149	0.1285	8	101838714	0.0344	468692	0.0351504	8	101838714	0.0328	3.642e-06	291	21.3906
X-11787 levels	Parkinson's disease	rs34135454	G	A	G	A	0.1746	-0.0653	0.1119	0.1256	9	122602991	0.0356	468692	0.0663101	9	122602991	0.0378	3.925e-06	291	21.3356
X-11787 levels	Parkinson's disease	rs34399842	A	G	A	G	-0.2631	0.0842	0.0483	0.0598	7	43506193	0.0501	468692	0.092651	7	43506193	0.0555	2.121e-06	291	22.4727
X-11787 levels	Parkinson's disease	rs34512854	C	G	C	G	-0.2408	0.0321	0.0737	0.0793	5	44539753	0.0413	468692	0.4367	5	44539753	0.0487	7.79992e-07	291	24.4487
X-11787 levels	Parkinson's disease	rs35078844	A	C	A	C	-0.46	-0.1142	0.0155	0.0135	3	112882546	0.1063	467728	0.2828	3	112882546	0.0933	8.09208e-07	291	24.3082
X-11787 levels	Parkinson's disease	rs58738000	G	C	G	C	-0.1798	-0.0273	0.0965	0.0758	2	11704426	0.0418	470485	0.5136	2	11704426	0.0393	4.83203e-06	291	20.9312
X-11787 levels	Parkinson's disease	rs59434478	C	T	C	T	-0.1391	-0.039	0.1911	0.2123	2	52332426	0.0281	468692	0.1659	2	52332426	0.0282	8.39692e-07	291	24.3308
X-11787 levels	Parkinson's disease	rs61912974	A	G	A	G	-0.2704	-0.0065	0.0429	0.0346	11	125097079	0.0622	471013	0.9166	11	125097079	0.0574	2.49201e-06	291	22.1916
X-11787 levels	Parkinson's disease	rs61984519	A	G	A	G	-0.2351	-0.0231	0.0594	0.047	14	100566896	0.049	480593	0.6372	14	100566896	0.0469	5.41203e-07	291	25.1281
X-11787 levels	Parkinson's disease	rs6549088	T	C	T	C	0.1805	0.001	0.8883	0.8855	3	86312396	0.0355	468692	0.9777	3	86312396	0.0371	1.16899e-06	291	23.6705
X-11787 levels	Parkinson's disease	rs7256950	A	T	A	T	-0.1301	-0.0089	0.2154	0.2104	19	43822995	0.0312	15448	0.774499	19	43822995	0.0281	3.788e-06	291	21.4359
X-11787 levels	Parkinson's disease	rs72690960	T	G	T	G	-0.2673	0.0158	0.0729	0.0778	8	143813806	0.0351	482730	0.6531	8	143813806	0.047	1.33101e-08	291	32.3446
X-11787 levels	Parkinson's disease	rs75119570	A	C	A	C	-0.2867	0.0249	0.0381	0.0419	14	24308236	0.0589	468692	0.6721	14	24308236	0.0615	3.15399e-06	291	21.7323
X-11787 levels	Parkinson's disease	rs7543152	T	C	T	C	-0.3198	-0.0603	0.0302	0.0379	1	11047791	0.0649	471013	0.3528	1	11047791	0.064	5.905e-07	291	24.9688
X-11787 levels	Parkinson's disease	rs75928821	G	A	G	A	-0.3524	-0.0169	0.0241	0.0264	10	92124196	0.0726	468692	0.8162	10	92124196	0.076	3.49197e-06	291	21.5003
X-11787 levels	Parkinson's disease	rs76012690	C	G	C	G	-0.483	0.0971	0.0166	0.0137	9	10936571	0.1081	468692	0.3688	9	10936571	0.0942	2.92402e-07	291	26.2901
X-11787 levels	Parkinson's disease	rs76044873	T	C	T	C	-0.2785	0.0645	0.0431	0.0435	7	121439584	0.0551	470485	0.2418	7	121439584	0.0599	3.35297e-06	291	21.6171
X-11787 levels	Parkinson's disease	rs76772613	A	G	A	G	-0.4641	-0.1831	0.019	0.0137	3	171074195	0.1002	469691	0.0678297	3	171074195	0.094	8.01697e-07	291	24.3763
X-11787 levels	Parkinson's disease	rs76988691	C	G	C	G	-0.6402	0.1346	0.0081	0.0137	20	39023699	0.1069	25556	0.2081	20	39023699	0.14	4.77903e-06	291	20.911
X-11787 levels	Parkinson's disease	rs77887182	C	T	C	T	-0.2067	0.0591	0.073	0.0667	1	170954907	0.0356	482730	0.0972501	1	170954907	0.0432	1.75699e-06	291	22.8936
X-11787 levels	Parkinson's disease	rs78017316	T	C	T	C	-0.5525	0.0402	0.0121	0.0212	13	77237871	0.0835	468692	0.6303	13	77237871	0.1082	3.27997e-07	291	26.0741
X-11787 levels	Parkinson's disease	rs78842888	A	G	A	G	-0.4809	0.066	0.0196	0.0181	1	206922249	0.0955	466555	0.4896	1	206922249	0.0837	9.14092e-09	291	33.011
X-11787 levels	Parkinson's disease	rs7896605	G	A	G	A	0.5022	-0.0575	0.986	0.9775	10	5679041	0.0724	469691	0.4266	10	5679041	0.1029	1.06699e-06	291	23.819
X-11787 levels	Parkinson's disease	rs79380790	A	G	A	G	-0.3098	-0.0421	0.0357	0.0374	3	126920490	0.0604	468692	0.4853	3	126920490	0.0668	3.54601e-06	291	21.5085
X-11787 levels	Parkinson's disease	rs79640515	T	C	T	C	-0.2834	-0.1067	0.0311	0.0198	9	18131366	0.0903	468692	0.2375	9	18131366	0.0599	2.18902e-06	291	22.3844
X-11787 levels	Parkinson's disease	rs79751544	G	A	G	A	-0.3261	0.02	0.0347	0.043	2	180449432	0.0558	468692	0.7204	2	180449432	0.0646	4.52595e-07	291	25.4822
X-23590 levels	Parkinson's disease	rs10042980	C	T	C	T	0.0527	0.0203	0.7453	0.7502	5	51798492	0.0257	468692	0.4303	5	51798492	0.0108	1.08201e-06	291	23.8108
X-23590 levels	Parkinson's disease	rs13176617	A	G	A	G	-0.1065	0.1021	0.0482	0.0515	5	168499317	0.0531	468692	0.0547394	5	168499317	0.0221	1.43701e-06	291	23.2228
X-23590 levels	Parkinson's disease	rs1426138	A	G	A	G	-0.0579	0.018	0.1811	0.1728	4	79701528	0.0268	482730	0.5018	4	79701528	0.0122	1.93001e-06	291	22.5236
X-23590 levels	Parkinson's disease	rs34586239	T	C	T	C	0.0648	-0.0429	0.1241	0.1225	6	134439764	0.0362	468692	0.2357	6	134439764	0.0139	3.08603e-06	291	21.733
X-23590 levels	Parkinson's disease	rs4019547	G	A	G	A	0.0494	-0.0272	0.5749	0.5893	12	94979538	0.0228	468692	0.2324	12	94979538	0.0103	1.63399e-06	291	23.0027
X-23590 levels	Parkinson's disease	rs80324116	G	C	G	C	-0.1497	0.016	0.0275	0.0378	15	81630590	0.0447	482730	0.7208	15	81630590	0.0297	4.73696e-07	291	25.4057
X-23590 levels	Parkinson's disease	rs904222	C	T	C	T	0.0869	0.0006	0.9297	0.9106	1	167146161	0.0353	482730	0.986	1	167146161	0.0187	3.44604e-06	291	21.5952
2,3-dihydroxy-2-methylbutyrate levels	Parkinson's disease	rs10047684	T	A	T	A	-0.364	0.0916	0.0136	0.0166	13	105365339	0.1053	468692	0.3846	13	105365339	0.0631	8.085e-09	291	33.277
2,3-dihydroxy-2-methylbutyrate levels	Parkinson's disease	rs1014571	C	T	C	T	0.3798	-0.0626	0.9895	0.9815	7	38510895	0.0873	468692	0.4731	7	38510895	0.0775	9.59909e-07	291	24.0163
2,3-dihydroxy-2-methylbutyrate levels	Parkinson's disease	rs10243660	A	C	A	C	-0.4145	0.0171	0.0104	0.0158	7	26330145	0.1144	13655	0.8814	7	26330145	0.0747	2.84302e-08	291	30.7899
2,3-dihydroxy-2-methylbutyrate levels	Parkinson's disease	rs10444891	G	A	G	A	-0.3893	-0.031	0.0103	0.0148	15	26520887	0.0977	468692	0.7508	15	26520887	0.0742	1.55199e-07	291	27.5271
2,3-dihydroxy-2-methylbutyrate levels	Parkinson's disease	rs10951965	A	T	A	T	0.2015	0.0788	0.9651	0.9472	7	5845369	0.0507	468692	0.1203	7	5845369	0.0421	1.72799e-06	291	22.9079
2,3-dihydroxy-2-methylbutyrate levels	Parkinson's disease	rs11107996	G	A	G	A	-0.383	-0.1064	0.0102	0.0206	12	95737142	0.0836	468692	0.2032	12	95737142	0.0793	1.38401e-06	291	23.3266
2,3-dihydroxy-2-methylbutyrate levels	Parkinson's disease	rs111334551	A	G	A	G	-0.2411	-0.0264	0.0223	0.0171	7	85957918	0.0935	468692	0.777401	7	85957918	0.0519	3.39e-06	291	21.5804
2,3-dihydroxy-2-methylbutyrate levels	Parkinson's disease	rs111759268	G	A	G	A	-0.402	-0.1885	0.0075	0.011	2	45000717	0.1366	13655	0.1678	2	45000717	0.0857	2.70203e-06	291	22.0034
2,3-dihydroxy-2-methylbutyrate levels	Parkinson's disease	rs112066175	T	C	T	C	-0.3573	0.0753	0.0155	0.0089	3	42916105	0.1018	480065	0.4594	3	42916105	0.0703	3.71698e-07	291	25.8318
2,3-dihydroxy-2-methylbutyrate levels	Parkinson's disease	rs11251589	A	G	A	G	-0.1928	-0.0333	0.0413	0.0487	10	2988330	0.0535	468692	0.533499	10	2988330	0.0397	1.214e-06	291	23.5848
2,3-dihydroxy-2-methylbutyrate levels	Parkinson's disease	rs112563902	T	C	T	C	-0.3047	-0.0164	0.0139	0.019	1	193141168	0.0895	468692	0.8543	1	193141168	0.0644	2.21998e-06	291	22.3858
2,3-dihydroxy-2-methylbutyrate levels	Parkinson's disease	rs112657020	G	A	G	A	-0.2995	-0.1611	0.0162	0.0147	1	168605741	0.1063	468692	0.1296	1	168605741	0.0622	1.464e-06	291	23.1853
2,3-dihydroxy-2-methylbutyrate levels	Parkinson's disease	rs112814621	A	T	A	T	-0.2309	0.0601	0.0294	0.0216	6	33975340	0.0816	468692	0.4616	6	33975340	0.0437	1.25499e-07	291	27.918
2,3-dihydroxy-2-methylbutyrate levels	Parkinson's disease	rs113108005	C	T	C	T	-0.4576	0.0187	0.0086	0.0166	7	21815987	0.1019	468348	0.854	7	21815987	0.0788	6.21799e-09	291	33.7225
2,3-dihydroxy-2-methylbutyrate levels	Parkinson's disease	rs113245396	A	C	A	C	-0.319	-0.0217	0.0215	0.0379	7	51754748	0.0655	468692	0.7399	7	51754748	0.0628	3.71801e-07	291	25.8025
2,3-dihydroxy-2-methylbutyrate levels	Parkinson's disease	rs113478127	G	A	G	A	-0.4585	0.133	0.0085	0.0122	16	79164041	0.1345	466555	0.3227	16	79164041	0.0841	5.05999e-08	291	29.7226
2,3-dihydroxy-2-methylbutyrate levels	Parkinson's disease	rs113508527	T	C	T	C	-0.5355	0.0532	0.0075	0.0172	4	154069645	0.1041	466555	0.6089	4	154069645	0.0867	6.62796e-10	291	38.1488
2,3-dihydroxy-2-methylbutyrate levels	Parkinson's disease	rs113645081	C	T	C	T	-0.9452	-0.4037	0.0035	0.009	9	23796184	0.2094	11518	0.0538505	9	23796184	0.1125	4.26089e-17	291	70.5899
2,3-dihydroxy-2-methylbutyrate levels	Parkinson's disease	rs113771417	T	C	T	C	-0.4163	-0.0424	0.0085	0.0122	20	52545921	0.2107	11518	0.8405	20	52545921	0.0838	6.73798e-07	291	24.6788
2,3-dihydroxy-2-methylbutyrate levels	Parkinson's disease	rs113868317	T	C	T	C	-0.2273	0.0889	0.0253	0.0131	12	94471224	0.1039	467813	0.3921	12	94471224	0.0484	2.70302e-06	291	22.0551
2,3-dihydroxy-2-methylbutyrate levels	Parkinson's disease	rs113888691	T	C	T	C	-0.3261	-0.084	0.014	0.0124	5	173669350	0.1091	468692	0.441199	5	173669350	0.0676	1.42298e-06	291	23.2706
2,3-dihydroxy-2-methylbutyrate levels	Parkinson's disease	rs114031994	G	A	G	A	-0.4524	0.1592	0.007	0.0118	14	76751136	0.1467	11518	0.2776	14	76751136	0.0876	2.43002e-07	291	26.6709
2,3-dihydroxy-2-methylbutyrate levels	Parkinson's disease	rs114064017	A	G	A	G	-0.2628	-0.008	0.0258	0.0277	2	83899076	0.0729	468692	0.9121	2	83899076	0.0486	6.468e-08	291	29.2401
2,3-dihydroxy-2-methylbutyrate levels	Parkinson's disease	rs114064433	T	C	T	C	-0.3411	-0.1191	0.0209	0.0169	5	168420818	0.0944	468692	0.2069	5	168420818	0.0612	2.53099e-08	291	31.0642
2,3-dihydroxy-2-methylbutyrate levels	Parkinson's disease	rs114155078	T	C	T	C	-0.2662	0.0561	0.024	0.0263	3	41473113	0.0808	468692	0.487401	3	41473113	0.0505	1.37899e-07	291	27.7865
2,3-dihydroxy-2-methylbutyrate levels	Parkinson's disease	rs114267112	G	T	G	T	-0.3677	0.1761	0.0156	0.017	6	46874325	0.0825	482730	0.0327401	6	46874325	0.0664	3.12097e-08	291	30.6656
2,3-dihydroxy-2-methylbutyrate levels	Parkinson's disease	rs114309994	T	C	T	C	-0.2472	-0.0028	0.0207	0.0215	6	4129919	0.0861	468692	0.9743	6	4129919	0.0532	3.33503e-06	291	21.591
2,3-dihydroxy-2-methylbutyrate levels	Parkinson's disease	rs114314379	A	G	A	G	-0.3542	-0.1458	0.0122	0.0226	3	12501340	0.096	13655	0.1288	3	12501340	0.0733	1.33401e-06	291	23.3501
2,3-dihydroxy-2-methylbutyrate levels	Parkinson's disease	rs114526996	A	G	A	G	-0.2763	-0.0352	0.0264	0.0624	3	97745077	0.0502	480409	0.4838	3	97745077	0.0481	9.34609e-09	291	32.9968
2,3-dihydroxy-2-methylbutyrate levels	Parkinson's disease	rs114602871	G	A	G	A	-0.4893	-0.2665	0.01	0.0109	4	62371763	0.1187	468692	0.0247503	4	62371763	0.0793	6.77798e-10	291	38.0719
2,3-dihydroxy-2-methylbutyrate levels	Parkinson's disease	rs114835465	C	T	C	T	-0.408	0.1471	0.0094	0.0214	13	89309138	0.0738	468692	0.0463596	13	89309138	0.0784	1.925e-07	291	27.0825
2,3-dihydroxy-2-methylbutyrate levels	Parkinson's disease	rs114924859	C	T	C	T	-0.4281	-0.1652	0.0113	0.0128	3	157441130	0.1341	13655	0.2181	3	157441130	0.0727	3.98199e-09	291	34.6754
2,3-dihydroxy-2-methylbutyrate levels	Parkinson's disease	rs114958488	G	C	G	C	-0.278	-0.0587	0.0174	0.0222	2	121381574	0.0809	468692	0.468	2	121381574	0.0582	1.75001e-06	291	22.8162
2,3-dihydroxy-2-methylbutyrate levels	Parkinson's disease	rs115037039	A	G	A	G	-0.3633	0.1137	0.0121	0.0191	9	125897567	0.065	482730	0.0802602	9	125897567	0.0744	1.027e-06	291	23.8443
2,3-dihydroxy-2-methylbutyrate levels	Parkinson's disease	rs115064104	T	C	T	C	-0.3962	-0.2546	0.0075	0.0125	3	108562548	0.1291	24762	0.0485803	3	108562548	0.0858	3.89996e-06	291	21.3233
2,3-dihydroxy-2-methylbutyrate levels	Parkinson's disease	rs115166974	T	C	T	C	-0.3195	0.1993	0.0137	0.0135	2	88757894	0.1949	11518	0.3065	2	88757894	0.0668	1.72302e-06	291	22.8765
2,3-dihydroxy-2-methylbutyrate levels	Parkinson's disease	rs115476842	A	G	A	G	-0.43	0.1404	0.0151	0.0148	5	93778665	0.1507	11518	0.3515	5	93778665	0.0669	1.275e-10	291	41.3128
2,3-dihydroxy-2-methylbutyrate levels	Parkinson's disease	rs115611622	C	T	C	T	-0.4722	-0.05	0.0099	0.0134	5	118033897	0.1018	469135	0.6237	5	118033897	0.081	5.57494e-09	291	33.9846
2,3-dihydroxy-2-methylbutyrate levels	Parkinson's disease	rs115634774	A	C	A	C	-0.2794	0.0568	0.0196	0.0172	4	79708341	0.0891	468692	0.524	4	79708341	0.0561	6.33301e-07	291	24.8043
2,3-dihydroxy-2-methylbutyrate levels	Parkinson's disease	rs115656798	T	C	T	C	-0.9189	0.0478	0.0035	0.0183	2	46658636	0.0878	468692	0.5858	2	46658636	0.1132	4.65693e-16	291	65.8937
2,3-dihydroxy-2-methylbutyrate levels	Parkinson's disease	rs115861860	T	C	T	C	-0.2124	0.0198	0.0273	0.0205	4	78906958	0.0855	468692	0.8167	4	78906958	0.0452	2.60399e-06	291	22.0817
2,3-dihydroxy-2-methylbutyrate levels	Parkinson's disease	rs115865122	A	G	A	G	-0.3245	0.0526	0.0157	0.0148	5	40436804	0.0777	482730	0.4984	5	40436804	0.0688	2.42198e-06	291	22.246
2,3-dihydroxy-2-methylbutyrate levels	Parkinson's disease	rs116000654	A	G	A	G	-0.2542	0.0184	0.024	0.0277	1	237776789	0.0546	482730	0.736801	1	237776789	0.0533	1.87098e-06	291	22.7456
2,3-dihydroxy-2-methylbutyrate levels	Parkinson's disease	rs116192341	G	A	G	A	-0.459	-0.1765	0.0086	0.011	4	145524782	0.1126	468692	0.117	4	145524782	0.0797	8.51609e-09	291	33.1672
2,3-dihydroxy-2-methylbutyrate levels	Parkinson's disease	rs116729589	C	G	C	G	-0.396	-0.0138	0.0102	0.0167	4	152976896	0.0909	468692	0.8791	4	152976896	0.0778	3.55902e-07	291	25.9078
2,3-dihydroxy-2-methylbutyrate levels	Parkinson's disease	rs116887219	C	T	C	T	-0.3644	-0.1278	0.0129	0.0098	6	93456038	0.1498	13839	0.3936	6	93456038	0.0727	5.37898e-07	291	25.1239
2,3-dihydroxy-2-methylbutyrate levels	Parkinson's disease	rs116891473	T	C	T	C	-0.4073	-0.0719	0.0108	0.0167	12	55008702	0.0921	468692	0.435	12	55008702	0.076	8.34008e-08	291	28.7211
2,3-dihydroxy-2-methylbutyrate levels	Parkinson's disease	rs116908842	T	C	T	C	-0.369	0.0628	0.011	0.0135	8	118701247	0.1067	467813	0.5561	8	118701247	0.0782	2.39199e-06	291	22.2658
2,3-dihydroxy-2-methylbutyrate levels	Parkinson's disease	rs117029811	T	C	T	C	-0.8265	-0.1102	0.0051	0.0158	13	41479659	0.0931	471013	0.2364	13	41479659	0.101	2.85167e-16	291	66.9642
2,3-dihydroxy-2-methylbutyrate levels	Parkinson's disease	rs117157229	T	G	T	G	-0.2908	-0.0368	0.0162	0.0179	10	132732299	0.0881	468692	0.6758	10	132732299	0.06	1.243e-06	291	23.4902
2,3-dihydroxy-2-methylbutyrate levels	Parkinson's disease	rs117303757	G	A	G	A	-0.5271	0.1268	0.0124	0.0095	18	5628506	0.2246	11518	0.5722	18	5628506	0.0777	1.15691e-11	291	46.0197
2,3-dihydroxy-2-methylbutyrate levels	Parkinson's disease	rs117361884	T	C	T	C	-0.4205	-0.0767	0.0104	0.0196	11	34577726	0.1157	467349	0.5071	11	34577726	0.0714	3.91102e-09	291	34.6845
2,3-dihydroxy-2-methylbutyrate levels	Parkinson's disease	rs117398865	A	G	A	G	-0.4087	-0.2391	0.0086	0.0128	18	19733777	0.1567	11518	0.127	18	19733777	0.0827	7.84802e-07	291	24.423
2,3-dihydroxy-2-methylbutyrate levels	Parkinson's disease	rs11739938	G	A	G	A	-0.0772	0.0329	0.3369	0.338	5	34723912	0.0235	468692	0.1627	5	34723912	0.0158	1.035e-06	291	23.8737
2,3-dihydroxy-2-methylbutyrate levels	Parkinson's disease	rs117562769	T	G	T	G	-0.2762	0.0751	0.0167	0.0122	11	128506508	0.0997	468692	0.4513	11	128506508	0.0533	2.16202e-07	291	26.853
2,3-dihydroxy-2-methylbutyrate levels	Parkinson's disease	rs117585538	T	C	T	C	-0.399	-0.3039	0.0087	0.0101	19	4073457	0.1504	13655	0.0433401	19	4073457	0.0806	7.50896e-07	291	24.5062
2,3-dihydroxy-2-methylbutyrate levels	Parkinson's disease	rs117587749	G	T	G	T	-0.3269	-0.0407	0.0161	0.0197	12	22031734	0.0787	481408	0.604999	12	22031734	0.0633	2.386e-07	291	26.67
2,3-dihydroxy-2-methylbutyrate levels	Parkinson's disease	rs117645803	C	T	C	T	-0.4329	0.0423	0.0129	0.0236	16	83837774	0.0775	468692	0.584901	16	83837774	0.0726	2.46899e-09	291	35.5551
2,3-dihydroxy-2-methylbutyrate levels	Parkinson's disease	rs117663116	T	C	T	C	-0.3741	0.0943	0.0129	0.011	8	84009915	0.1189	466555	0.4274	8	84009915	0.0724	2.36799e-07	291	26.6992
2,3-dihydroxy-2-methylbutyrate levels	Parkinson's disease	rs117733826	T	C	T	C	-0.5312	0.0098	0.0061	0.0094	7	55033107	0.1819	10639	0.9569	7	55033107	0.1024	2.11101e-07	291	26.9102
2,3-dihydroxy-2-methylbutyrate levels	Parkinson's disease	rs117750027	T	C	T	C	-0.3783	-0.1992	0.013	0.0194	10	129083592	0.0865	468692	0.02123	10	129083592	0.0589	1.32999e-10	291	41.2517
2,3-dihydroxy-2-methylbutyrate levels	Parkinson's disease	rs117837380	C	T	C	T	-0.1714	0.0048	0.0432	0.0355	2	150956071	0.0635	468692	0.9395	2	150956071	0.0364	2.53898e-06	291	22.1727
2,3-dihydroxy-2-methylbutyrate levels	Parkinson's disease	rs117910967	A	C	A	C	-0.4174	-0.1287	0.0127	0.0121	17	43857811	0.1049	480593	0.22	17	43857811	0.0803	2.01902e-07	291	27.0193
2,3-dihydroxy-2-methylbutyrate levels	Parkinson's disease	rs117981161	A	G	A	G	-0.2629	0.0201	0.0229	0.0253	9	35928071	0.0748	471013	0.788	9	35928071	0.0527	6.08906e-07	291	24.8863
2,3-dihydroxy-2-methylbutyrate levels	Parkinson's disease	rs117984414	G	A	G	A	-0.322	0.0548	0.0151	0.0156	8	31958606	0.0952	468692	0.564999	8	31958606	0.0666	1.32801e-06	291	23.3756
2,3-dihydroxy-2-methylbutyrate levels	Parkinson's disease	rs118039032	C	T	C	T	-0.4606	0.2012	0.0101	0.0118	12	96167852	0.1524	11518	0.1869	12	96167852	0.079	5.59101e-09	291	33.9933
2,3-dihydroxy-2-methylbutyrate levels	Parkinson's disease	rs118061822	C	T	C	T	-0.3223	0.3385	0.012	0.0319	7	39511528	0.1641	11518	0.0391399	7	39511528	0.0683	2.41201e-06	291	22.2679
2,3-dihydroxy-2-methylbutyrate levels	Parkinson's disease	rs11883377	T	C	T	C	-0.3604	0.0894	0.0107	0.0161	19	48701635	0.127	13839	0.4813	19	48701635	0.072	5.52205e-07	291	25.0556
2,3-dihydroxy-2-methylbutyrate levels	Parkinson's disease	rs11913698	A	G	A	G	-0.6121	-0.1284	0.0063	0.0201	22	43845253	0.1251	13655	0.305	22	43845253	0.1072	1.13999e-08	291	32.6028
2,3-dihydroxy-2-methylbutyrate levels	Parkinson's disease	rs11974604	C	G	C	G	-0.222	0.0982	0.0292	0.0236	7	148167832	0.0741	468692	0.1854	7	148167832	0.0471	2.40902e-06	291	22.2159
2,3-dihydroxy-2-methylbutyrate levels	Parkinson's disease	rs12131254	C	T	C	T	-0.1154	0.0365	0.1142	0.1439	1	95737461	0.0273	482730	0.1812	1	95737461	0.0239	1.438e-06	291	23.3139
2,3-dihydroxy-2-methylbutyrate levels	Parkinson's disease	rs12367422	G	A	G	A	-0.3548	-0.0151	0.0121	0.0244	12	32467118	0.0735	468692	0.8375	12	32467118	0.0716	7.27194e-07	291	24.5551
2,3-dihydroxy-2-methylbutyrate levels	Parkinson's disease	rs12468863	T	C	T	C	0.0728	0.039	0.5737	0.521	2	26940294	0.0199	482730	0.0503698	2	26940294	0.0155	2.66999e-06	291	22.0597
2,3-dihydroxy-2-methylbutyrate levels	Parkinson's disease	rs12554012	T	C	T	C	-0.4451	0.0184	0.013	0.0123	9	23861837	0.153	11518	0.9041	9	23861837	0.0619	6.16453e-13	291	51.7052
2,3-dihydroxy-2-methylbutyrate levels	Parkinson's disease	rs12721041	T	C	T	C	-0.369	0.0074	0.013	0.0143	11	116693871	0.0733	482730	0.9195	11	116693871	0.0592	4.59801e-10	291	38.8516
2,3-dihydroxy-2-methylbutyrate levels	Parkinson's disease	rs13000274	T	C	T	C	-0.4559	-0.0633	0.007	0.0239	2	29391545	0.0659	482730	0.3362	2	29391545	0.0889	2.95202e-07	291	26.2988
2,3-dihydroxy-2-methylbutyrate levels	Parkinson's disease	rs13061519	T	C	T	C	-0.2292	-0.028	0.0269	0.0299	3	173235402	0.0734	468692	0.702999	3	173235402	0.045	3.54601e-07	291	25.942
2,3-dihydroxy-2-methylbutyrate levels	Parkinson's disease	rs13110949	T	C	T	C	-0.214	-0.0411	0.0317	0.0317	4	59058619	0.0654	468692	0.5294	4	59058619	0.0425	4.62796e-07	291	25.3542
2,3-dihydroxy-2-methylbutyrate levels	Parkinson's disease	rs13157540	T	C	T	C	-0.461	-0.1688	0.0129	0.0123	5	136357812	0.1445	11518	0.2428	5	136357812	0.0731	2.78901e-10	291	39.7711
2,3-dihydroxy-2-methylbutyrate levels	Parkinson's disease	rs13296634	T	C	T	C	-0.138	-0.0201	0.0829	0.079	9	30160722	0.0419	468692	0.6312	9	30160722	0.028	8.49806e-07	291	24.2908
2,3-dihydroxy-2-methylbutyrate levels	Parkinson's disease	rs137940961	A	G	A	G	-0.418	0.2716	0.007	0.01	7	4178422	0.1675	11518	0.105	7	4178422	0.0892	2.77e-06	291	21.9595
2,3-dihydroxy-2-methylbutyrate levels	Parkinson's disease	rs137943088	G	A	G	A	-0.3944	0.0743	0.0093	0.01	10	44581922	0.1371	13655	0.587899	10	44581922	0.0813	1.23101e-06	291	23.5338
2,3-dihydroxy-2-methylbutyrate levels	Parkinson's disease	rs138070869	A	G	A	G	-0.3486	0.0462	0.0217	0.0248	4	96375742	0.0754	468692	0.540201	4	96375742	0.0613	1.33199e-08	291	32.3395
2,3-dihydroxy-2-methylbutyrate levels	Parkinson's disease	rs138208198	A	C	A	C	-0.2961	0.0542	0.0218	0.015	10	68125378	0.0941	468692	0.5644	10	68125378	0.0519	1.17401e-08	291	32.5493
2,3-dihydroxy-2-methylbutyrate levels	Parkinson's disease	rs138219207	T	C	T	C	-0.2834	0.0164	0.0189	0.0207	1	63284603	0.0804	468692	0.8389	1	63284603	0.0558	3.79901e-07	291	25.7947
2,3-dihydroxy-2-methylbutyrate levels	Parkinson's disease	rs138574821	C	A	C	A	-0.4731	0.0061	0.0075	0.0111	9	1746916	0.1166	466555	0.9585	9	1746916	0.0857	3.39602e-08	291	30.475
2,3-dihydroxy-2-methylbutyrate levels	Parkinson's disease	rs138625063	C	A	C	A	-0.3675	0.0529	0.0121	0.0205	8	105897646	0.1306	13655	0.685199	8	105897646	0.0737	6.17106e-07	291	24.8645
2,3-dihydroxy-2-methylbutyrate levels	Parkinson's disease	rs138872789	T	C	T	C	-0.4574	-0.0929	0.0086	0.0138	17	53447259	0.1194	466555	0.4365	17	53447259	0.0773	3.28897e-09	291	35.0133
2,3-dihydroxy-2-methylbutyrate levels	Parkinson's disease	rs138894445	A	C	A	C	-0.4068	-0.0081	0.0104	0.0114	6	67556513	0.1346	13655	0.9519	6	67556513	0.0727	2.17601e-08	291	31.3107
2,3-dihydroxy-2-methylbutyrate levels	Parkinson's disease	rs139147534	T	C	T	C	-0.3224	0.0301	0.0152	0.0148	1	105458699	0.0971	468692	0.756599	1	105458699	0.069	2.96401e-06	291	21.8319
2,3-dihydroxy-2-methylbutyrate levels	Parkinson's disease	rs139207165	C	A	C	A	-0.4277	0.0657	0.0094	0.0205	8	9183230	0.1204	11518	0.584901	8	9183230	0.0814	1.47099e-07	291	27.6077
2,3-dihydroxy-2-methylbutyrate levels	Parkinson's disease	rs139560054	G	A	G	A	-0.3299	0.0732	0.013	0.0194	4	76472776	0.0736	482730	0.3198	4	76472776	0.0722	4.85903e-06	291	20.8781
2,3-dihydroxy-2-methylbutyrate levels	Parkinson's disease	rs139651793	T	G	T	G	-0.4333	0.0046	0.0069	0.0154	6	133181702	0.1613	11518	0.9775	6	133181702	0.0898	1.409e-06	291	23.2822
2,3-dihydroxy-2-methylbutyrate levels	Parkinson's disease	rs139709779	A	G	A	G	-0.3384	-0.0373	0.0191	0.0135	5	20134696	0.12	466555	0.7561	5	20134696	0.0723	2.89101e-06	291	21.9071
2,3-dihydroxy-2-methylbutyrate levels	Parkinson's disease	rs140100979	A	G	A	G	-0.2153	0.0735	0.0345	0.028	2	47934280	0.0723	468692	0.3093	2	47934280	0.0421	3.17198e-07	291	26.1531
2,3-dihydroxy-2-methylbutyrate levels	Parkinson's disease	rs140242064	A	G	A	G	-0.4729	-0.0097	0.01	0.0105	18	46653142	0.1156	468692	0.9334	18	46653142	0.0796	2.85799e-09	291	35.2949
2,3-dihydroxy-2-methylbutyrate levels	Parkinson's disease	rs140628236	T	G	T	G	-0.2554	0.0404	0.0217	0.014	8	21682011	0.1005	468692	0.6877	8	21682011	0.0555	4.19904e-06	291	21.1766
[truncated: 12,170 more rows]

## Sheet: 2. MR result
MR results
exposure	outcome	method	nsnp	b	se	pval	lo_ci	up_ci	or	or_lci95	or_uci95
Glucose levels	Parkinson's disease	MR Egger	29	-0.175432	0.253749	0.49524	-0.67278	0.321915	0.839094	0.510288	1.37977
Glucose levels	Parkinson's disease	Weighted median	29	-0.194353	0.243563	0.424895	-0.671737	0.28303	0.823367	0.510821	1.32715
Glucose levels	Parkinson's disease	Inverse variance weighted	29	-0.0947391	0.160185	0.554228	-0.408701	0.219223	0.90961	0.664513	1.24511
Glucose levels	Parkinson's disease	Simple mode	29	0.548726	0.508928	0.290146	-0.448774	1.54623	1.73105	0.638411	4.69372
Glucose levels	Parkinson's disease	Weighted mode	29	-0.48997	0.363703	0.188728	-1.20283	0.222888	0.612645	0.300344	1.24968
Creatinine levels	Parkinson's disease	MR Egger	12	-0.831297	0.828317	0.339238	-2.4548	0.792203	0.435484	0.0858805	2.20826
Creatinine levels	Parkinson's disease	Weighted median	12	-0.539889	0.423495	0.202365	-1.36994	0.290161	0.582813	0.254123	1.33664
Creatinine levels	Parkinson's disease	Inverse variance weighted	12	-0.398613	0.306606	0.193573	-0.999562	0.202335	0.67125	0.368041	1.22426
Creatinine levels	Parkinson's disease	Simple mode	12	-0.934368	0.749408	0.238364	-2.40321	0.534472	0.392834	0.0904275	1.70655
Creatinine levels	Parkinson's disease	Weighted mode	12	-0.83249	0.706644	0.263619	-2.21751	0.552532	0.434965	0.10888	1.73765
Urate levels	Parkinson's disease	MR Egger	11	-1.02642	0.362178	0.019593	-1.73629	-0.316555	0.358286	0.176173	0.728655
Urate levels	Parkinson's disease	Weighted median	11	-0.129912	0.145422	0.371672	-0.414938	0.155114	0.878173	0.660381	1.16779
Urate levels	Parkinson's disease	Inverse variance weighted	11	-0.153304	0.109991	0.163384	-0.368887	0.0622794	0.857869	0.691504	1.06426
Urate levels	Parkinson's disease	Simple mode	11	-0.0621656	0.24372	0.803838	-0.539857	0.415526	0.939727	0.582832	1.51517
Urate levels	Parkinson's disease	Weighted mode	11	-0.0426538	0.228867	0.855881	-0.491232	0.405925	0.958243	0.611872	1.50069
Bilirubin (z,z) levels	Parkinson's disease	MR Egger	31	0.118901	0.0673138	0.0878603	-0.0130342	0.250836	1.12626	0.98705	1.2851
Bilirubin (z,z) levels	Parkinson's disease	Weighted median	31	-0.0084423	0.0499541	0.865796	-0.106352	0.0894677	0.991593	0.899108	1.09359
Bilirubin (z,z) levels	Parkinson's disease	Inverse variance weighted	31	0.00196086	0.03772	0.958541	-0.0719704	0.0758921	1.00196	0.930558	1.07885
Bilirubin (z,z) levels	Parkinson's disease	Simple mode	31	-0.0135322	0.087293	0.877843	-0.184627	0.157562	0.986559	0.831415	1.17065
Bilirubin (z,z) levels	Parkinson's disease	Weighted mode	31	-0.0280314	0.0771007	0.71873	-0.179149	0.123086	0.972358	0.835982	1.13098
Cholesterol levels	Parkinson's disease	MR Egger	61	-0.0398177	0.0694142	0.568402	-0.17587	0.0962342	0.960965	0.838727	1.10102
Cholesterol levels	Parkinson's disease	Weighted median	61	-0.0228838	0.0692911	0.741207	-0.158694	0.112927	0.977376	0.853257	1.11955
Cholesterol levels	Parkinson's disease	Inverse variance weighted	61	-0.0606608	0.0468063	0.194976	-0.152401	0.0310794	0.941142	0.858644	1.03157
Cholesterol levels	Parkinson's disease	Simple mode	61	-0.155432	0.138864	0.267467	-0.427604	0.116741	0.856045	0.652069	1.12383
Cholesterol levels	Parkinson's disease	Weighted mode	61	-0.00832559	0.0999842	0.933915	-0.204295	0.187644	0.991709	0.815222	1.2064
Lysine levels	Parkinson's disease	MR Egger	12	-0.571965	0.418522	0.20168	-1.39227	0.248339	0.564415	0.248511	1.28189
Lysine levels	Parkinson's disease	Weighted median	12	-0.139333	0.273622	0.6106	-0.675633	0.396966	0.869938	0.508834	1.48731
Lysine levels	Parkinson's disease	Inverse variance weighted	12	-0.0699863	0.19867	0.724633	-0.45938	0.319408	0.932407	0.631675	1.37631
Lysine levels	Parkinson's disease	Simple mode	12	-0.211109	0.557404	0.712092	-1.30362	0.881403	0.809686	0.271547	2.41428
Lysine levels	Parkinson's disease	Weighted mode	12	-0.271111	0.563446	0.639827	-1.37547	0.833243	0.762531	0.252722	2.30077
Tyrosine levels	Parkinson's disease	MR Egger	14	0.0286765	0.291902	0.923364	-0.543451	0.600804	1.02909	0.58074	1.82358
Tyrosine levels	Parkinson's disease	Weighted median	14	0.0582648	0.186352	0.754539	-0.306986	0.423515	1.06	0.735661	1.52732
Tyrosine levels	Parkinson's disease	Inverse variance weighted	14	0.0698912	0.14148	0.621305	-0.207409	0.347192	1.07239	0.812687	1.41509
Tyrosine levels	Parkinson's disease	Simple mode	14	-0.153283	0.331204	0.651155	-0.802443	0.495877	0.857887	0.448232	1.64194
Tyrosine levels	Parkinson's disease	Weighted mode	14	-0.0413678	0.278672	0.884269	-0.587565	0.504829	0.959476	0.555679	1.6567
Pyroglutamine levels	Parkinson's disease	MR Egger	8	0.135695	0.33363	0.698323	-0.51822	0.789609	1.14533	0.595579	2.20254
Pyroglutamine levels	Parkinson's disease	Weighted median	8	0.018854	0.153522	0.902258	-0.28205	0.319758	1.01903	0.754236	1.37679
Pyroglutamine levels	Parkinson's disease	Inverse variance weighted	8	-0.0413054	0.130464	0.751544	-0.297015	0.214404	0.959536	0.743033	1.23912
Pyroglutamine levels	Parkinson's disease	Simple mode	8	0.279426	0.287202	0.363003	-0.28349	0.842342	1.32237	0.753151	2.3218
Pyroglutamine levels	Parkinson's disease	Weighted mode	8	0.262304	0.31431	0.431531	-0.353743	0.878351	1.29992	0.702056	2.40693
Cortisol levels	Parkinson's disease	MR Egger	43	-0.0784195	0.0808698	0.337881	-0.236924	0.0800852	0.924576	0.789051	1.08338
Cortisol levels	Parkinson's disease	Weighted median	43	-0.0695786	0.0712219	0.328606	-0.209174	0.0700164	0.932787	0.811254	1.07253
Cortisol levels	Parkinson's disease	Inverse variance weighted	43	-0.0817121	0.0477523	0.0870506	-0.175307	0.0118824	0.921537	0.8392	1.01195
Cortisol levels	Parkinson's disease	Simple mode	43	-0.0792919	0.141731	0.578824	-0.357085	0.198501	0.92377	0.699713	1.21957
Cortisol levels	Parkinson's disease	Weighted mode	43	-0.0625597	0.112505	0.581119	-0.283069	0.15795	0.939357	0.753468	1.17111
Lactate levels	Parkinson's disease	MR Egger	13	-0.0740116	0.564277	0.898015	-1.17999	1.03197	0.928661	0.307281	2.80659
Lactate levels	Parkinson's disease	Weighted median	13	0.0658342	0.301425	0.82711	-0.524959	0.656628	1.06805	0.591579	1.92828
Lactate levels	Parkinson's disease	Inverse variance weighted	13	0.0455854	0.220475	0.836197	-0.386546	0.477716	1.04664	0.6794	1.61239
Lactate levels	Parkinson's disease	Simple mode	13	-0.0251152	0.477246	0.958896	-0.960517	0.910286	0.975198	0.382695	2.48503
Lactate levels	Parkinson's disease	Weighted mode	13	0.0301312	0.43196	0.945538	-0.81651	0.876772	1.03059	0.441972	2.40313
Sulfate levels	Parkinson's disease	MR Egger	20	-0.549852	0.374532	0.159334	-1.28394	0.184231	0.577035	0.276945	1.20229
Sulfate levels	Parkinson's disease	Weighted median	20	-0.329955	0.253802	0.193585	-0.827407	0.167498	0.718956	0.437181	1.18234
Sulfate levels	Parkinson's disease	Inverse variance weighted	20	-0.379365	0.181297	0.0363934	-0.734708	-0.0240227	0.684295	0.479645	0.976264
Sulfate levels	Parkinson's disease	Simple mode	20	-0.372339	0.456743	0.425057	-1.26756	0.522878	0.689121	0.281519	1.68687
Sulfate levels	Parkinson's disease	Weighted mode	20	-0.354643	0.445004	0.43533	-1.22685	0.517565	0.701424	0.293214	1.67794
1,5-anhydroglucitol (1,5-ag) levels	Parkinson's disease	MR Egger	83	0.0451063	0.0443327	0.311968	-0.0417857	0.131998	1.04614	0.959075	1.14111
1,5-anhydroglucitol (1,5-ag) levels	Parkinson's disease	Weighted median	83	0.0485173	0.0390494	0.214067	-0.0280194	0.125054	1.04971	0.972369	1.13321
1,5-anhydroglucitol (1,5-ag) levels	Parkinson's disease	Inverse variance weighted	83	0.01216	0.026983	0.652239	-0.0407267	0.0650466	1.01223	0.960092	1.06721
1,5-anhydroglucitol (1,5-ag) levels	Parkinson's disease	Simple mode	83	0.0554299	0.0989006	0.576694	-0.138415	0.249275	1.05699	0.870737	1.28309
1,5-anhydroglucitol (1,5-ag) levels	Parkinson's disease	Weighted mode	83	0.0807052	0.0537204	0.136856	-0.0245868	0.185997	1.08405	0.975713	1.20442
Kynurenine levels	Parkinson's disease	MR Egger	20	-0.192131	0.182498	0.306369	-0.549828	0.165566	0.825199	0.577049	1.18006
Kynurenine levels	Parkinson's disease	Weighted median	20	0.00478639	0.133372	0.971372	-0.256622	0.266195	1.0048	0.773661	1.30499
Kynurenine levels	Parkinson's disease	Inverse variance weighted	20	0.00585641	0.101335	0.953914	-0.19276	0.204473	1.00587	0.824679	1.22688
Kynurenine levels	Parkinson's disease	Simple mode	20	0.146815	0.251787	0.566689	-0.346688	0.640318	1.15814	0.707026	1.89708
Kynurenine levels	Parkinson's disease	Weighted mode	20	0.0926601	0.239641	0.703303	-0.377037	0.562357	1.09709	0.685891	1.7548
Asparagine levels	Parkinson's disease	MR Egger	16	-0.237038	0.371886	0.534154	-0.965935	0.491858	0.788961	0.380627	1.63535
Asparagine levels	Parkinson's disease	Weighted median	16	-0.318891	0.252931	0.207387	-0.814636	0.176854	0.726955	0.442801	1.19346
Asparagine levels	Parkinson's disease	Inverse variance weighted	16	-0.0585923	0.191511	0.759645	-0.433954	0.31677	0.943091	0.647942	1.37269
Asparagine levels	Parkinson's disease	Simple mode	16	-0.457645	0.470403	0.346042	-1.37963	0.464345	0.632772	0.251671	1.59097
Asparagine levels	Parkinson's disease	Weighted mode	16	-0.483546	0.442237	0.291463	-1.35033	0.383239	0.616593	0.259155	1.46703
Glycine levels	Parkinson's disease	MR Egger	40	0.124039	0.117883	0.299344	-0.107012	0.35509	1.13206	0.898515	1.42631
Glycine levels	Parkinson's disease	Weighted median	40	-0.0355027	0.0977566	0.716475	-0.227106	0.1561	0.96512	0.796837	1.16894
Glycine levels	Parkinson's disease	Inverse variance weighted	40	-0.0374384	0.0676051	0.57973	-0.169944	0.0950677	0.963254	0.843712	1.09973
Glycine levels	Parkinson's disease	Simple mode	40	-0.0047913	0.197444	0.980764	-0.391781	0.382198	0.99522	0.675852	1.4655
Glycine levels	Parkinson's disease	Weighted mode	40	0.0139237	0.1664	0.933742	-0.312221	0.340069	1.01402	0.73182	1.40504
Proline levels	Parkinson's disease	MR Egger	32	0.0179095	0.12235	0.884601	-0.221897	0.257716	1.01807	0.800998	1.29397
Proline levels	Parkinson's disease	Weighted median	32	0.0222869	0.0835987	0.789782	-0.141567	0.18614	1.02254	0.867997	1.20459
Proline levels	Parkinson's disease	Inverse variance weighted	32	0.0353888	0.0678739	0.602095	-0.0976441	0.168422	1.03602	0.906972	1.18344
Proline levels	Parkinson's disease	Simple mode	32	0.0684518	0.169657	0.68937	-0.264075	0.400979	1.07085	0.767916	1.49329
Proline levels	Parkinson's disease	Weighted mode	32	0.0522284	0.138441	0.70855	-0.219116	0.323573	1.05362	0.803228	1.38206
Ornithine levels	Parkinson's disease	MR Egger	17	0.0203772	0.313777	0.949078	-0.594625	0.63538	1.02059	0.551769	1.88774
Ornithine levels	Parkinson's disease	Weighted median	17	-0.255599	0.199552	0.200241	-0.646721	0.135523	0.774452	0.523761	1.14514
Ornithine levels	Parkinson's disease	Inverse variance weighted	17	-0.207431	0.137389	0.131091	-0.476713	0.0618504	0.812669	0.620821	1.0638
Ornithine levels	Parkinson's disease	Simple mode	17	-0.333058	0.354436	0.361352	-1.02775	0.361638	0.716729	0.35781	1.43568
Ornithine levels	Parkinson's disease	Weighted mode	17	-0.264305	0.313157	0.41111	-0.878092	0.349482	0.76774	0.415575	1.41833
Citrulline levels	Parkinson's disease	MR Egger	20	-0.00118175	0.269092	0.996544	-0.528602	0.526239	0.998819	0.589428	1.69255
Citrulline levels	Parkinson's disease	Weighted median	20	0.105146	0.162864	0.518535	-0.214067	0.424359	1.11087	0.807294	1.52861
Citrulline levels	Parkinson's disease	Inverse variance weighted	20	-0.00118643	0.1116	0.991518	-0.219922	0.217549	0.998814	0.802582	1.24303
Citrulline levels	Parkinson's disease	Simple mode	20	0.151468	0.29232	0.610329	-0.421479	0.724415	1.16354	0.656076	2.06352
Citrulline levels	Parkinson's disease	Weighted mode	20	0.151468	0.281208	0.596395	-0.3997	0.702637	1.16354	0.670521	2.01907
Acetoacetate levels	Parkinson's disease	MR Egger	13	0.013932	0.111052	0.902428	-0.203731	0.231595	1.01403	0.815682	1.26061
Acetoacetate levels	Parkinson's disease	Weighted median	13	0.0895948	0.0575429	0.119469	-0.0231894	0.202379	1.09373	0.977077	1.22431
Acetoacetate levels	Parkinson's disease	Inverse variance weighted	13	0.0393033	0.0414248	0.342729	-0.0418894	0.120496	1.04009	0.958976	1.12806
Acetoacetate levels	Parkinson's disease	Simple mode	13	0.0901406	0.0968748	0.370461	-0.099734	0.280015	1.09433	0.905078	1.32315
Acetoacetate levels	Parkinson's disease	Weighted mode	13	0.0901406	0.0945185	0.359061	-0.0951156	0.275397	1.09433	0.909268	1.31705
Sphingomyelin (d18:1/14:0, d16:1/16:0) levels	Parkinson's disease	MR Egger	58	0.0370594	0.0594862	0.535819	-0.0795336	0.153652	1.03775	0.923547	1.16609
Sphingomyelin (d18:1/14:0, d16:1/16:0) levels	Parkinson's disease	Weighted median	58	0.0603388	0.0417167	0.148066	-0.0214259	0.142103	1.0622	0.978802	1.1527
Sphingomyelin (d18:1/14:0, d16:1/16:0) levels	Parkinson's disease	Inverse variance weighted	58	0.0655644	0.0288907	0.0232445	0.00893857	0.12219	1.06776	1.00898	1.12997
Sphingomyelin (d18:1/14:0, d16:1/16:0) levels	Parkinson's disease	Simple mode	58	0.061176	0.0989554	0.538894	-0.132777	0.255129	1.06309	0.875661	1.29063
Sphingomyelin (d18:1/14:0, d16:1/16:0) levels	Parkinson's disease	Weighted mode	58	0.0478933	0.0849503	0.575116	-0.118609	0.214396	1.04906	0.888155	1.23911
Sphingomyelin (d18:1/18:1, d18:2/18:0) levels	Parkinson's disease	MR Egger	48	-0.106708	0.105913	0.318962	-0.314297	0.100881	0.898788	0.730302	1.10615
Sphingomyelin (d18:1/18:1, d18:2/18:0) levels	Parkinson's disease	Weighted median	48	-0.0163156	0.0857868	0.849162	-0.184458	0.151826	0.983817	0.831555	1.16396
Sphingomyelin (d18:1/18:1, d18:2/18:0) levels	Parkinson's disease	Inverse variance weighted	48	-0.0669027	0.0604152	0.268129	-0.185316	0.0515111	0.935286	0.830841	1.05286
Sphingomyelin (d18:1/18:1, d18:2/18:0) levels	Parkinson's disease	Simple mode	48	0.0300472	0.190741	0.875503	-0.343804	0.403899	1.0305	0.709068	1.49765
Sphingomyelin (d18:1/18:1, d18:2/18:0) levels	Parkinson's disease	Weighted mode	48	0.0239213	0.166198	0.886169	-0.301826	0.349669	1.02421	0.739467	1.4186
Sphingomyelin (d18:1/20:0, d16:1/22:0) levels	Parkinson's disease	MR Egger	174	0.0737672	0.0376521	0.0517083	-3.09013e-05	0.147565	1.07656	0.999969	1.15901
Sphingomyelin (d18:1/20:0, d16:1/22:0) levels	Parkinson's disease	Weighted median	174	0.0392161	0.0269037	0.144938	-0.0135152	0.0919473	1.04	0.986576	1.09631
Sphingomyelin (d18:1/20:0, d16:1/22:0) levels	Parkinson's disease	Inverse variance weighted	174	0.0339109	0.0173229	0.0502797	-4.19802e-05	0.0678637	1.03449	0.999958	1.07022
Sphingomyelin (d18:1/20:0, d16:1/22:0) levels	Parkinson's disease	Simple mode	174	0.027941	0.0648565	0.667141	-0.0991778	0.15506	1.02834	0.905582	1.16773
Sphingomyelin (d18:1/20:0, d16:1/22:0) levels	Parkinson's disease	Weighted mode	174	0.0354587	0.0565628	0.531557	-0.0754043	0.146322	1.03609	0.927368	1.15757
Sphingomyelin (d18:1/20:1, d18:2/20:0) levels	Parkinson's disease	MR Egger	32	0.0487355	0.0630805	0.445808	-0.0749022	0.172373	1.04994	0.927834	1.18812
Sphingomyelin (d18:1/20:1, d18:2/20:0) levels	Parkinson's disease	Weighted median	32	-0.000737588	0.0422967	0.986087	-0.0836391	0.0821639	0.999263	0.919763	1.08563
Sphingomyelin (d18:1/20:1, d18:2/20:0) levels	Parkinson's disease	Inverse variance weighted	32	0.000767001	0.0301845	0.979728	-0.0583946	0.0599286	1.00077	0.943278	1.06176
Sphingomyelin (d18:1/20:1, d18:2/20:0) levels	Parkinson's disease	Simple mode	32	0.0133536	0.082886	0.873054	-0.149103	0.17581	1.01344	0.86148	1.19221
Sphingomyelin (d18:1/20:1, d18:2/20:0) levels	Parkinson's disease	Weighted mode	32	0.0133536	0.0746881	0.859265	-0.133035	0.159742	1.01344	0.875434	1.17321
Sphingomyelin (d18:1/22:1, d18:2/22:0, d16:1/24:1) levels	Parkinson's disease	MR Egger	82	0.0598632	0.0374717	0.114084	-0.0135812	0.133308	1.06169	0.986511	1.1426
Sphingomyelin (d18:1/22:1, d18:2/22:0, d16:1/24:1) levels	Parkinson's disease	Weighted median	82	0.0120106	0.0298887	0.687799	-0.0465712	0.0705924	1.01208	0.954497	1.07314
Sphingomyelin (d18:1/22:1, d18:2/22:0, d16:1/24:1) levels	Parkinson's disease	Inverse variance weighted	82	0.0206863	0.0210618	0.326018	-0.020595	0.0619675	1.0209	0.979616	1.06393
Sphingomyelin (d18:1/22:1, d18:2/22:0, d16:1/24:1) levels	Parkinson's disease	Simple mode	82	-0.0236096	0.0694685	0.734842	-0.159768	0.112549	0.976667	0.852342	1.11913
Sphingomyelin (d18:1/22:1, d18:2/22:0, d16:1/24:1) levels	Parkinson's disease	Weighted mode	82	-0.030745	0.0611809	0.616661	-0.15066	0.0891696	0.969723	0.86014	1.09327
Sphingomyelin (d18:1/24:1, d18:2/24:0) levels	Parkinson's disease	MR Egger	62	0.0998713	0.0513643	0.0565429	-0.000802615	0.200545	1.10503	0.999198	1.22207
Sphingomyelin (d18:1/24:1, d18:2/24:0) levels	Parkinson's disease	Weighted median	62	0.0240585	0.0501935	0.631715	-0.0743208	0.122438	1.02435	0.928374	1.13025
Sphingomyelin (d18:1/24:1, d18:2/24:0) levels	Parkinson's disease	Inverse variance weighted	62	0.0476786	0.0341619	0.162815	-0.0192787	0.114636	1.04883	0.980906	1.12146
Sphingomyelin (d18:1/24:1, d18:2/24:0) levels	Parkinson's disease	Simple mode	62	-0.0463553	0.11415	0.686095	-0.270088	0.177378	0.954703	0.763312	1.19408
Sphingomyelin (d18:1/24:1, d18:2/24:0) levels	Parkinson's disease	Weighted mode	62	0.0128971	0.086665	0.88219	-0.156966	0.18276	1.01298	0.854733	1.20053
Sphingomyelin (d18:2/16:0, d18:1/16:1) levels	Parkinson's disease	MR Egger	104	0.0266792	0.0518226	0.607794	-0.0748931	0.128252	1.02704	0.927843	1.13684
Sphingomyelin (d18:2/16:0, d18:1/16:1) levels	Parkinson's disease	Weighted median	104	0.00154029	0.037576	0.967303	-0.0721087	0.0751893	1.00154	0.93043	1.07809
Sphingomyelin (d18:2/16:0, d18:1/16:1) levels	Parkinson's disease	Inverse variance weighted	104	-0.00531578	0.0256952	0.836105	-0.0556784	0.0450468	0.994698	0.945843	1.04608
Sphingomyelin (d18:2/16:0, d18:1/16:1) levels	Parkinson's disease	Simple mode	104	-0.00898398	0.0859097	0.916917	-0.177367	0.159399	0.991056	0.837472	1.17281
Sphingomyelin (d18:2/16:0, d18:1/16:1) levels	Parkinson's disease	Weighted mode	104	-0.000802183	0.0772314	0.991733	-0.152176	0.150571	0.999198	0.858837	1.1625
Sphingomyelin (d18:2/24:1, d18:1/24:2) levels	Parkinson's disease	MR Egger	94	0.0172717	0.0499032	0.730055	-0.0805386	0.115082	1.01742	0.922619	1.12197
Sphingomyelin (d18:2/24:1, d18:1/24:2) levels	Parkinson's disease	Weighted median	94	-0.0094022	0.0414298	0.820468	-0.0906046	0.0718002	0.990642	0.913379	1.07444
Sphingomyelin (d18:2/24:1, d18:1/24:2) levels	Parkinson's disease	Inverse variance weighted	94	-0.0157136	0.0296809	0.596515	-0.0738881	0.0424609	0.984409	0.928776	1.04338
Sphingomyelin (d18:2/24:1, d18:1/24:2) levels	Parkinson's disease	Simple mode	94	-0.0219118	0.0968803	0.821562	-0.211797	0.167974	0.978327	0.809129	1.18291
Sphingomyelin (d18:2/24:1, d18:1/24:2) levels	Parkinson's disease	Weighted mode	94	-0.0172069	0.0806856	0.831592	-0.175351	0.140937	0.98294	0.839163	1.15135
Allantoin levels	Parkinson's disease	MR Egger	20	-0.0743775	0.190898	0.70139	-0.448539	0.299783	0.928321	0.638561	1.34957
Allantoin levels	Parkinson's disease	Weighted median	20	-0.123383	0.113343	0.27634	-0.345536	0.0987696	0.883925	0.707841	1.10381
Allantoin levels	Parkinson's disease	Inverse variance weighted	20	-0.0729366	0.0853553	0.392824	-0.240233	0.0943597	0.92966	0.786445	1.09895
Allantoin levels	Parkinson's disease	Simple mode	20	-0.200024	0.207872	0.348014	-0.607454	0.207406	0.818711	0.544736	1.23048
Allantoin levels	Parkinson's disease	Weighted mode	20	-0.193914	0.213527	0.375176	-0.612426	0.224599	0.823729	0.542034	1.25182
Alpha-ketoglutarate levels	Parkinson's disease	MR Egger	18	0.0836951	0.246415	0.738537	-0.399278	0.566668	1.0873	0.670804	1.76238
Alpha-ketoglutarate levels	Parkinson's disease	Weighted median	18	0.0458801	0.152273	0.763184	-0.252575	0.344335	1.04695	0.776798	1.41105
Alpha-ketoglutarate levels	Parkinson's disease	Inverse variance weighted	18	0.00764864	0.111663	0.94539	-0.21121	0.226508	1.00768	0.809604	1.25421
Alpha-ketoglutarate levels	Parkinson's disease	Simple mode	18	0.115198	0.263183	0.667107	-0.400641	0.631036	1.1221	0.669891	1.87956
Alpha-ketoglutarate levels	Parkinson's disease	Weighted mode	18	0.0778311	0.247813	0.757288	-0.407882	0.563544	1.08094	0.665057	1.75689
Dimethylglycine levels	Parkinson's disease	MR Egger	63	0.107626	0.0652638	0.104271	-0.0202914	0.235543	1.11363	0.979913	1.2656
Dimethylglycine levels	Parkinson's disease	Weighted median	63	0.0920794	0.0486248	0.0582683	-0.00322508	0.187384	1.09645	0.99678	1.20609
Dimethylglycine levels	Parkinson's disease	Inverse variance weighted	63	0.0724356	0.0348725	0.037787	0.00408557	0.140786	1.07512	1.00409	1.15118
Dimethylglycine levels	Parkinson's disease	Simple mode	63	0.12626	0.114333	0.273719	-0.0978313	0.350352	1.13458	0.906802	1.41957
Dimethylglycine levels	Parkinson's disease	Weighted mode	63	0.103165	0.0796875	0.200251	-0.0530221	0.259353	1.10867	0.948359	1.29609
Glucuronate levels	Parkinson's disease	MR Egger	213	-0.0471356	0.0406401	0.247428	-0.12679	0.0325189	0.953958	0.880919	1.03305
Glucuronate levels	Parkinson's disease	Weighted median	213	-0.0343768	0.024092	0.15361	-0.0815971	0.0128436	0.966207	0.921643	1.01293
Glucuronate levels	Parkinson's disease	Inverse variance weighted	213	-0.0168824	0.0163727	0.30248	-0.048973	0.0152082	0.983259	0.952207	1.01532
Glucuronate levels	Parkinson's disease	Simple mode	213	-0.051344	0.0763079	0.501774	-0.200908	0.0982195	0.949952	0.817988	1.1032
Glucuronate levels	Parkinson's disease	Weighted mode	213	-0.0630925	0.0566149	0.266363	-0.174058	0.0478726	0.938857	0.840248	1.04904
Glycerol 3-phosphate levels	Parkinson's disease	MR Egger	8	-0.0607348	0.0759731	0.454519	-0.209642	0.0881724	0.941073	0.810874	1.09218
Glycerol 3-phosphate levels	Parkinson's disease	Weighted median	8	0.0019038	0.0348165	0.956393	-0.0663365	0.0701442	1.00191	0.935816	1.07266
Glycerol 3-phosphate levels	Parkinson's disease	Inverse variance weighted	8	-0.00213712	0.0266215	0.936016	-0.0543152	0.050041	0.997865	0.947134	1.05131
Glycerol 3-phosphate levels	Parkinson's disease	Simple mode	8	0.020872	0.0478764	0.675997	-0.0729657	0.11471	1.02109	0.929633	1.12155
Glycerol 3-phosphate levels	Parkinson's disease	Weighted mode	8	0.020872	0.0456351	0.661264	-0.0685728	0.110317	1.02109	0.933725	1.11663
Hypoxanthine levels	Parkinson's disease	MR Egger	7	1.31033	0.807365	0.165523	-0.272104	2.89277	3.7074	0.761775	18.0431
Hypoxanthine levels	Parkinson's disease	Weighted median	7	0.101934	0.156329	0.514371	-0.204471	0.408338	1.10731	0.815079	1.50432
Hypoxanthine levels	Parkinson's disease	Inverse variance weighted	7	0.0740697	0.169356	0.661849	-0.257867	0.406007	1.07688	0.772698	1.50081
Hypoxanthine levels	Parkinson's disease	Simple mode	7	0.135328	0.21151	0.545931	-0.279232	0.549888	1.14491	0.756364	1.73306
Hypoxanthine levels	Parkinson's disease	Weighted mode	7	0.0779448	0.192461	0.699529	-0.29928	0.455169	1.08106	0.741352	1.57644
3-indoxyl sulfate levels	Parkinson's disease	MR Egger	40	-0.0235914	0.0469909	0.618535	-0.115694	0.0685108	0.976685	0.890748	1.07091
3-indoxyl sulfate levels	Parkinson's disease	Weighted median	40	0.0227577	0.0322861	0.480886	-0.0405229	0.0860384	1.02302	0.960287	1.08985
3-indoxyl sulfate levels	Parkinson's disease	Inverse variance weighted	40	-0.00620782	0.023356	0.7904	-0.0519855	0.0395699	0.993811	0.949343	1.04036
3-indoxyl sulfate levels	Parkinson's disease	Simple mode	40	0.0582828	0.0693776	0.405984	-0.0776972	0.194263	1.06001	0.925245	1.21442
3-indoxyl sulfate levels	Parkinson's disease	Weighted mode	40	0.0464062	0.0621084	0.459436	-0.0753262	0.168139	1.0475	0.927441	1.1831
Inosine levels	Parkinson's disease	MR Egger	27	0.00922247	0.227337	0.967963	-0.436359	0.454804	1.00927	0.646386	1.57586
Inosine levels	Parkinson's disease	Weighted median	27	-0.0717086	0.176485	0.68451	-0.417619	0.274202	0.930802	0.658613	1.31548
Inosine levels	Parkinson's disease	Inverse variance weighted	27	-0.0322069	0.127468	0.800526	-0.282044	0.21763	0.968306	0.75424	1.24313
Inosine levels	Parkinson's disease	Simple mode	27	-0.207538	0.297533	0.491662	-0.790703	0.375627	0.812582	0.453526	1.4559
Inosine levels	Parkinson's disease	Weighted mode	27	-0.125851	0.273578	0.649326	-0.662064	0.410361	0.881746	0.515786	1.50736
Malate levels	Parkinson's disease	MR Egger	17	-0.942494	0.581102	0.125649	-2.08145	0.196467	0.389655	0.124749	1.21709
Malate levels	Parkinson's disease	Weighted median	17	-0.609857	0.326845	0.0620567	-1.25047	0.0307594	0.543428	0.286369	1.03124
Malate levels	Parkinson's disease	Inverse variance weighted	17	-0.279818	0.241391	0.246378	-0.752943	0.193307	0.755921	0.470978	1.21326
Malate levels	Parkinson's disease	Simple mode	17	-0.80916	0.563052	0.169959	-1.91274	0.294422	0.445232	0.147675	1.34235
Malate levels	Parkinson's disease	Weighted mode	17	-0.77337	0.570802	0.194278	-1.89214	0.345403	0.461455	0.150748	1.41256
Taurine levels	Parkinson's disease	MR Egger	11	-0.545248	0.635909	0.413456	-1.79163	0.701133	0.579698	0.166688	2.01604
Taurine levels	Parkinson's disease	Weighted median	11	-0.345065	0.264853	0.192625	-0.864178	0.174048	0.708174	0.421398	1.19011
Taurine levels	Parkinson's disease	Inverse variance weighted	11	-0.10178	0.202605	0.615416	-0.498887	0.295326	0.903228	0.607206	1.34356
Taurine levels	Parkinson's disease	Simple mode	11	-0.545421	0.470507	0.273298	-1.46761	0.376773	0.579598	0.230475	1.45757
Taurine levels	Parkinson's disease	Weighted mode	11	-0.562319	0.465298	0.254651	-1.4743	0.349665	0.569886	0.228938	1.41859
Uridine levels	Parkinson's disease	MR Egger	13	-0.519281	0.447199	0.270145	-1.39579	0.357229	0.594948	0.247637	1.42936
Uridine levels	Parkinson's disease	Weighted median	13	-0.45749	0.181194	0.0115742	-0.812629	-0.10235	0.63287	0.44369	0.902713
Uridine levels	Parkinson's disease	Inverse variance weighted	13	-0.318651	0.146243	0.0293377	-0.605287	-0.0320153	0.727129	0.545918	0.968492
Uridine levels	Parkinson's disease	Simple mode	13	-0.660551	0.33109	0.0692498	-1.30949	-0.0116151	0.516567	0.269959	0.988452
Uridine levels	Parkinson's disease	Weighted mode	13	-0.575237	0.306905	0.0854306	-1.17677	0.0262965	0.562572	0.308273	1.02665
Xanthine levels	Parkinson's disease	MR Egger	13	-0.118134	0.334175	0.730388	-0.773118	0.536849	0.888577	0.461572	1.71061
Xanthine levels	Parkinson's disease	Weighted median	13	-0.0317319	0.213361	0.881771	-0.44992	0.386456	0.968766	0.637679	1.47176
Xanthine levels	Parkinson's disease	Inverse variance weighted	13	-0.0400048	0.158334	0.800531	-0.35034	0.270331	0.960785	0.704448	1.3104
Xanthine levels	Parkinson's disease	Simple mode	13	0.0491995	0.345892	0.889251	-0.628748	0.727147	1.05043	0.533259	2.06917
Xanthine levels	Parkinson's disease	Weighted mode	13	0.0491995	0.314949	0.878461	-0.568101	0.6665	1.05043	0.5666	1.94741
Phosphate levels	Parkinson's disease	MR Egger	11	-0.298659	2.20667	0.895319	-4.62374	4.02642	0.741812	0.00981601	56.06
Phosphate levels	Parkinson's disease	Weighted median	11	0.739281	0.795441	0.352683	-0.819784	2.29835	2.09443	0.440527	9.9577
Phosphate levels	Parkinson's disease	Inverse variance weighted	11	0.990485	0.604634	0.101389	-0.194599	2.17557	2.69254	0.823165	8.80718
Phosphate levels	Parkinson's disease	Simple mode	11	2.23519	1.57156	0.185381	-0.845069	5.31545	9.34825	0.429528	203.455
Phosphate levels	Parkinson's disease	Weighted mode	11	2.46352	1.69221	0.176113	-0.853208	5.78025	11.7461	0.426046	323.84
3-hydroxyisobutyrate levels	Parkinson's disease	MR Egger	20	0.614913	0.28102	0.0420903	0.0641136	1.16571	1.8495	1.06621	3.20821
3-hydroxyisobutyrate levels	Parkinson's disease	Weighted median	20	0.138414	0.183536	0.450759	-0.221317	0.498145	1.14845	0.801462	1.64567
3-hydroxyisobutyrate levels	Parkinson's disease	Inverse variance weighted	20	0.121808	0.134417	0.364829	-0.141648	0.385265	1.12954	0.867927	1.47
3-hydroxyisobutyrate levels	Parkinson's disease	Simple mode	20	0.438993	0.333512	0.203741	-0.21469	1.09268	1.55114	0.806791	2.98224
3-hydroxyisobutyrate levels	Parkinson's disease	Weighted mode	20	0.114204	0.326856	0.730632	-0.526435	0.754842	1.12098	0.590707	2.12728
5-oxoproline levels	Parkinson's disease	MR Egger	24	-0.0669323	0.39732	0.867761	-0.845679	0.711814	0.935258	0.429266	2.03768
5-oxoproline levels	Parkinson's disease	Weighted median	24	0.174461	0.244916	0.476261	-0.305575	0.654497	1.1906	0.7367	1.92417
5-oxoproline levels	Parkinson's disease	Inverse variance weighted	24	0.0655195	0.193427	0.734813	-0.313597	0.444635	1.06771	0.730814	1.55992
5-oxoproline levels	Parkinson's disease	Simple mode	24	0.0495115	0.452788	0.913875	-0.837953	0.936976	1.05076	0.432595	2.55225
5-oxoproline levels	Parkinson's disease	Weighted mode	24	0.0638063	0.417621	0.8799	-0.75473	0.882343	1.06589	0.470138	2.41655
P-cresol sulfate levels	Parkinson's disease	MR Egger	69	-0.00505777	0.0310455	0.871076	-0.065907	0.0557915	0.994955	0.936218	1.05738
P-cresol sulfate levels	Parkinson's disease	Weighted median	69	-0.00496879	0.0247441	0.84085	-0.0534672	0.0435297	0.995044	0.947937	1.04449
P-cresol sulfate levels	Parkinson's disease	Inverse variance weighted	69	-0.0192626	0.0166934	0.248538	-0.0519817	0.0134564	0.980922	0.949346	1.01355
P-cresol sulfate levels	Parkinson's disease	Simple mode	69	-0.0137825	0.0572362	0.810435	-0.125966	0.0984005	0.986312	0.881645	1.1034
P-cresol sulfate levels	Parkinson's disease	Weighted mode	69	0.000274664	0.0542752	0.995977	-0.106105	0.106654	1.00027	0.89933	1.11255
(N(1) + N(8))-acetylspermidine levels	Parkinson's disease	MR Egger	96	-0.0793336	0.0425598	0.0654357	-0.162751	0.00408359	0.923732	0.849803	1.00409
(N(1) + N(8))-acetylspermidine levels	Parkinson's disease	Weighted median	96	-0.00802312	0.031338	0.797936	-0.0694456	0.0533993	0.992009	0.932911	1.05485
(N(1) + N(8))-acetylspermidine levels	Parkinson's disease	Inverse variance weighted	96	-0.00459897	0.0215443	0.830963	-0.0468258	0.0376278	0.995412	0.954254	1.03834
(N(1) + N(8))-acetylspermidine levels	Parkinson's disease	Simple mode	96	-0.0520358	0.0901462	0.565144	-0.228722	0.124651	0.949295	0.795549	1.13275
(N(1) + N(8))-acetylspermidine levels	Parkinson's disease	Weighted mode	96	-0.0552661	0.0896328	0.538984	-0.230946	0.120414	0.946233	0.793782	1.12796
1,2-dipalmitoyl-gpc (16:0/16:0) levels	Parkinson's disease	MR Egger	16	-0.414621	0.24469	0.112295	-0.894214	0.0649724	0.660591	0.408929	1.06713
1,2-dipalmitoyl-gpc (16:0/16:0) levels	Parkinson's disease	Weighted median	16	-0.00682346	0.15956	0.965889	-0.319561	0.305914	0.9932	0.726468	1.35787
1,2-dipalmitoyl-gpc (16:0/16:0) levels	Parkinson's disease	Inverse variance weighted	16	0.0771525	0.137231	0.573974	-0.191821	0.346126	1.08021	0.825455	1.41358
1,2-dipalmitoyl-gpc (16:0/16:0) levels	Parkinson's disease	Simple mode	16	-0.121752	0.287571	0.678026	-0.685392	0.441888	0.885368	0.503893	1.55564
1,2-dipalmitoyl-gpc (16:0/16:0) levels	Parkinson's disease	Weighted mode	16	-0.214445	0.233961	0.373863	-0.673008	0.244119	0.806989	0.510172	1.2765
1-(1-enyl-palmitoyl)-2-arachidonoyl-gpc (p-16:0/20:4) levels	Parkinson's disease	MR Egger	33	-0.17073	0.0719186	0.0239762	-0.311691	-0.02977	0.843049	0.732208	0.970669
1-(1-enyl-palmitoyl)-2-arachidonoyl-gpc (p-16:0/20:4) levels	Parkinson's disease	Weighted median	33	-0.0331524	0.0509513	0.515261	-0.133017	0.0667122	0.967391	0.87545	1.06899
1-(1-enyl-palmitoyl)-2-arachidonoyl-gpc (p-16:0/20:4) levels	Parkinson's disease	Inverse variance weighted	33	-0.0285399	0.0348363	0.412639	-0.096819	0.0397392	0.971864	0.90772	1.04054
1-(1-enyl-palmitoyl)-2-arachidonoyl-gpc (p-16:0/20:4) levels	Parkinson's disease	Simple mode	33	-0.14796	0.113641	0.202213	-0.370697	0.0747764	0.862466	0.690253	1.07764
1-(1-enyl-palmitoyl)-2-arachidonoyl-gpc (p-16:0/20:4) levels	Parkinson's disease	Weighted mode	33	-0.172983	0.0957458	0.0802234	-0.360644	0.0146792	0.841152	0.697227	1.01479
1-(1-enyl-palmitoyl)-2-oleoyl-gpc (p-16:0/18:1) levels	Parkinson's disease	MR Egger	71	0.0101858	0.0584218	0.862102	-0.104321	0.124692	1.01024	0.900936	1.1328
1-(1-enyl-palmitoyl)-2-oleoyl-gpc (p-16:0/18:1) levels	Parkinson's disease	Weighted median	71	0.0281424	0.050848	0.579948	-0.0715197	0.127804	1.02854	0.930978	1.13633
1-(1-enyl-palmitoyl)-2-oleoyl-gpc (p-16:0/18:1) levels	Parkinson's disease	Inverse variance weighted	71	0.0246584	0.0343695	0.473096	-0.0427058	0.0920226	1.02496	0.958193	1.09639
1-(1-enyl-palmitoyl)-2-oleoyl-gpc (p-16:0/18:1) levels	Parkinson's disease	Simple mode	71	0.0914137	0.101403	0.370418	-0.107336	0.290163	1.09572	0.898224	1.33665
1-(1-enyl-palmitoyl)-2-oleoyl-gpc (p-16:0/18:1) levels	Parkinson's disease	Weighted mode	71	0.049506	0.0831809	0.553655	-0.113528	0.212541	1.05075	0.892679	1.23682
1-arachidonoyl-gpc (20:4n6) levels	Parkinson's disease	MR Egger	59	-0.0361802	0.0664436	0.588204	-0.16641	0.0940492	0.964466	0.846699	1.09861
1-arachidonoyl-gpc (20:4n6) levels	Parkinson's disease	Weighted median	59	-0.0242436	0.0452461	0.592086	-0.112926	0.0644387	0.976048	0.893217	1.06656
1-arachidonoyl-gpc (20:4n6) levels	Parkinson's disease	Inverse variance weighted	59	-0.033892	0.0324874	0.296839	-0.0975674	0.0297833	0.966676	0.907041	1.03023
1-arachidonoyl-gpc (20:4n6) levels	Parkinson's disease	Simple mode	59	0.0309768	0.105399	0.769883	-0.175605	0.237558	1.03146	0.83895	1.26815
1-arachidonoyl-gpc (20:4n6) levels	Parkinson's disease	Weighted mode	59	0.0250395	0.100496	0.804118	-0.171933	0.222012	1.02536	0.842035	1.24859
1-linoleoyl-gpc (18:2) levels	Parkinson's disease	MR Egger	45	0.0442162	0.0555524	0.430441	-0.0646665	0.153099	1.04521	0.93738	1.16544
1-linoleoyl-gpc (18:2) levels	Parkinson's disease	Weighted median	45	0.0316774	0.0420643	0.451407	-0.0507686	0.114123	1.03218	0.950499	1.12089
1-linoleoyl-gpc (18:2) levels	Parkinson's disease	Inverse variance weighted	45	0.0284081	0.0299528	0.342912	-0.0302995	0.0871157	1.02882	0.970155	1.09102
1-linoleoyl-gpc (18:2) levels	Parkinson's disease	Simple mode	45	0.0759402	0.0956139	0.43132	-0.111463	0.263343	1.0789	0.894524	1.30127
1-linoleoyl-gpc (18:2) levels	Parkinson's disease	Weighted mode	45	0.0707195	0.099604	0.481446	-0.124504	0.265943	1.07328	0.882934	1.30466
1-methylhistidine levels	Parkinson's disease	MR Egger	23	-0.100269	0.140438	0.483104	-0.375527	0.174989	0.904594	0.686927	1.19123
1-methylhistidine levels	Parkinson's disease	Weighted median	23	-0.0502096	0.0849996	0.554719	-0.216809	0.11639	0.95103	0.805084	1.12343
1-methylhistidine levels	Parkinson's disease	Inverse variance weighted	23	-0.102596	0.0584622	0.0792749	-0.217182	0.0119901	0.902492	0.804784	1.01206
1-methylhistidine levels	Parkinson's disease	Simple mode	23	-0.0269577	0.170707	0.875962	-0.361543	0.307627	0.973402	0.696601	1.36019
1-methylhistidine levels	Parkinson's disease	Weighted mode	23	-0.0301729	0.155886	0.848299	-0.33571	0.275364	0.970278	0.71483	1.31701
1-methylnicotinamide levels	Parkinson's disease	MR Egger	127	-0.0159302	0.0266497	0.551079	-0.0681636	0.0363032	0.984196	0.934108	1.03697
1-methylnicotinamide levels	Parkinson's disease	Weighted median	127	-0.00988182	0.0210689	0.639053	-0.0511769	0.0314133	0.990167	0.950111	1.03191
1-methylnicotinamide levels	Parkinson's disease	Inverse variance weighted	127	-0.0155623	0.0137187	0.256634	-0.0424509	0.0113264	0.984558	0.958437	1.01139
1-methylnicotinamide levels	Parkinson's disease	Simple mode	127	-0.0169875	0.0533033	0.750485	-0.121462	0.0874869	0.983156	0.885625	1.09143
1-methylnicotinamide levels	Parkinson's disease	Weighted mode	127	0.00316773	0.0457294	0.944884	-0.086462	0.0927974	1.00317	0.91717	1.09724
1-myristoyl-2-palmitoyl-gpc (14:0/16:0) levels	Parkinson's disease	MR Egger	56	-0.0268447	0.090739	0.768483	-0.204693	0.151004	0.973512	0.814897	1.163
1-myristoyl-2-palmitoyl-gpc (14:0/16:0) levels	Parkinson's disease	Weighted median	56	-0.0334196	0.0767152	0.663104	-0.183781	0.116942	0.967133	0.832118	1.12405
1-myristoyl-2-palmitoyl-gpc (14:0/16:0) levels	Parkinson's disease	Inverse variance weighted	56	-0.00482563	0.0509287	0.924511	-0.104646	0.0949946	0.995186	0.900643	1.09965
1-myristoyl-2-palmitoyl-gpc (14:0/16:0) levels	Parkinson's disease	Simple mode	56	-0.180212	0.17859	0.317354	-0.530249	0.169825	0.835093	0.588458	1.1851
1-myristoyl-2-palmitoyl-gpc (14:0/16:0) levels	Parkinson's disease	Weighted mode	56	-0.125818	0.149951	0.405066	-0.419721	0.168085	0.881775	0.65723	1.18304
1-oleoyl-GPC (18:1) levels	Parkinson's disease	MR Egger	20	0.0224977	0.172769	0.897838	-0.31613	0.361126	1.02275	0.728964	1.43494
1-oleoyl-GPC (18:1) levels	Parkinson's disease	Weighted median	20	0.1006	0.116183	0.386558	-0.127118	0.328318	1.10583	0.88063	1.38863
1-oleoyl-GPC (18:1) levels	Parkinson's disease	Inverse variance weighted	20	-0.00323338	0.0817233	0.96844	-0.163411	0.156944	0.996772	0.849242	1.16993
1-oleoyl-GPC (18:1) levels	Parkinson's disease	Simple mode	20	0.132322	0.220605	0.555718	-0.300064	0.564707	1.14148	0.740771	1.75893
1-oleoyl-GPC (18:1) levels	Parkinson's disease	Weighted mode	20	0.127648	0.205685	0.542237	-0.275494	0.53079	1.13615	0.759197	1.70027
1-palmitoyl-2-arachidonoyl-gpc (16:0/20:4n6) levels	Parkinson's disease	MR Egger	187	-0.00337356	0.0447563	0.939997	-0.091096	0.0843489	0.996632	0.91293	1.08801
1-palmitoyl-2-arachidonoyl-gpc (16:0/20:4n6) levels	Parkinson's disease	Weighted median	187	0.00991526	0.0328628	0.762868	-0.0544959	0.0743264	1.00996	0.946962	1.07716
1-palmitoyl-2-arachidonoyl-gpc (16:0/20:4n6) levels	Parkinson's disease	Inverse variance weighted	187	0.00748326	0.0229713	0.744601	-0.0375404	0.0525069	1.00751	0.963156	1.05391
1-palmitoyl-2-arachidonoyl-gpc (16:0/20:4n6) levels	Parkinson's disease	Simple mode	187	0.00947443	0.0928214	0.91881	-0.172456	0.191404	1.00952	0.841596	1.21095
1-palmitoyl-2-arachidonoyl-gpc (16:0/20:4n6) levels	Parkinson's disease	Weighted mode	187	0.023441	0.0687797	0.733629	-0.111367	0.158249	1.02372	0.89461	1.17146
1-palmitoyl-2-docosahexaenoyl-gpc (16:0/22:6) levels	Parkinson's disease	MR Egger	97	0.0711293	0.0561032	0.207957	-0.0388329	0.181092	1.07372	0.961911	1.19852
[truncated: 1,414 more rows]

## Sheet: 3. Heterogeneity-Q
Detection of heterogeneity by Q statistics
exposure	outcome	method	Q	Q_df	Q_pval
[truncated: 674 more rows]

## Sheet: 4. Egger intercept 
Detection of horizontal pleiotropy by Egger intercept
[truncated: 338 more rows]
