# Supplementary material for: Exploring the Causal Links Between 338 Cerebrospinal Fluid Metabolites and Parkinson's Disease
Source: Brain Behav. 2025 Sep 2;15(9):e70815. doi: 10.1002/brb3.70815 (PMC12402599; doi:10.1002/brb3.70815)
Supplement: Supplementary file 3 — Supplementary Materials: brb370815‐sup‐0003‐TableS3.xlsx [file BRB3-15-e70815-s002.xlsx]

## Sheet: 1. Used SNP Data in revrese MR
Supplementary table 3
Used SNP Data in revrese MR
exposure	outcome	SNP	effect_allele.exposure	other_allele.exposure	effect_allele.outcome	other_allele.outcome	beta.exposure	beta.outcome	eaf.exposure	eaf.outcome	chr	pos	se.outcome	samplesize.outcome	pval.outcome	chr.exposure	pos.exposure	se.exposure	pval.exposure	samplesize.exposure	F statistics
Parkinson's disease	Glucose levels	rs10513789	G	T	G	T	-0.1596	0.0036	0.1826	0.1972	3	182760073	0.0064	291	0.5709	3	182760073	0.0219	3.18493e-13	482730	53.1102
Parkinson's disease	Glucose levels	rs10756905	T	C	T	C	0.1011	-0.0031	0.2409	0.2316	9	17726888	0.0059	291	0.6003	9	17726888	0.0196	2.45601e-07	482730	26.6066
Parkinson's disease	Glucose levels	rs10766301	T	C	T	C	0.0907	-0.0028	0.4104	0.4056	11	16217413	0.0051	291	0.5868	11	16217413	0.0192	2.20501e-06	482730	22.3158
Parkinson's disease	Glucose levels	rs10847864	T	G	T	G	0.1274	0.0013	0.3625	0.3379	12	123326598	0.0054	291	0.8095	12	123326598	0.0179	9.81296e-13	482730	50.6562
Parkinson's disease	Glucose levels	rs111972941	G	A	G	A	0.2482	-0.0115	0.0472	0.0453	1	4823709	0.0125	291	0.3556	1	4823709	0.0514	1.37499e-06	468692	23.3172
Parkinson's disease	Glucose levels	rs112413063	C	T	C	T	-0.1813	0.0086	0.0637	0.055	2	29130587	0.0114	291	0.4475	2	29130587	0.0396	4.61796e-06	482730	20.9607
Parkinson's disease	Glucose levels	rs12929797	T	C	T	C	0.082	0.0049	0.4285	0.3996	16	52632944	0.0051	291	0.3408	16	52632944	0.017	1.31999e-06	482730	23.2664
Parkinson's disease	Glucose levels	rs12934900	T	A	T	A	0.1215	-0.0037	0.6571	0.6342	16	30923602	0.0056	291	0.5034	16	30923602	0.0184	4.33112e-11	482730	43.6031
Parkinson's disease	Glucose levels	rs144814361	T	C	T	C	0.4411	0.0215	0.0174	0.0195	10	121410917	0.0185	291	0.2455	10	121410917	0.068	9.06567e-11	482730	42.0781
Parkinson's disease	Glucose levels	rs182621729	T	C	T	C	0.3083	-0.0125	0.0289	0.0398	7	152417849	0.0137	291	0.363	7	152417849	0.0633	1.11299e-06	480593	23.7214
Parkinson's disease	Glucose levels	rs2208485	A	G	A	G	-0.0936	-0.0026	0.415	0.4131	9	17599212	0.0056	291	0.6372	9	17599212	0.0182	2.65198e-07	482730	26.449
Parkinson's disease	Glucose levels	rs2248244	A	G	A	G	0.1001	0.0019	0.2898	0.269	21	38852361	0.0054	291	0.723199	21	38852361	0.0211	2.00498e-06	482730	22.5063
Parkinson's disease	Glucose levels	rs2295547	C	A	C	A	-0.0894	-0.003	0.32	0.343	20	3172246	0.0054	291	0.5754	20	3172246	0.0182	8.76799e-07	482730	24.1286
Parkinson's disease	Glucose levels	rs28370649	G	A	G	A	0.2836	-0.0267	0.0272	0.0259	12	40399149	0.0204	291	0.191	12	40399149	0.0547	2.20298e-07	482730	26.8805
Parkinson's disease	Glucose levels	rs2949760	A	G	A	G	0.0915	0.0095	0.3649	0.3534	7	143210952	0.0052	291	0.0656493	7	143210952	0.0193	1.99802e-06	482730	22.4764
Parkinson's disease	Glucose levels	rs329647	C	G	C	G	-0.1133	0.0011	0.6662	0.7061	11	133764666	0.0056	291	0.8408	11	133764666	0.0178	1.94402e-10	482730	40.5154
Parkinson's disease	Glucose levels	rs34311866	C	T	C	T	0.2272	-0.0043	0.1958	0.1627	4	951947	0.0067	291	0.52	4	951947	0.0231	7.97444e-23	482730	96.737
Parkinson's disease	Glucose levels	rs34679758	G	A	G	A	-0.1275	-0.0095	0.1216	0.109	16	71995427	0.0084	291	0.2553	16	71995427	0.0259	8.71505e-07	482730	24.2338
Parkinson's disease	Glucose levels	rs35265698	G	C	G	C	-0.2	-0.012	0.1547	0.1722	6	32561334	0.0071	291	0.0904003	6	32561334	0.0303	3.92735e-11	480593	43.5687
Parkinson's disease	Glucose levels	rs356203	T	C	T	C	-0.2398	-0.0004	0.6169	0.5911	4	90666041	0.0052	291	0.9447	4	90666041	0.0178	3.00677e-41	482730	181.492
Parkinson's disease	Glucose levels	rs35749011	A	G	A	G	0.7508	0.0008	0.0191	0.0141	1	155135036	0.0215	291	0.9719	1	155135036	0.0659	5.02227e-30	482730	129.801
Parkinson's disease	Glucose levels	rs41286192	G	A	G	A	0.3164	-0.015	0.0308	0.0312	6	133118216	0.0146	291	0.3039	6	133118216	0.067	2.298e-06	469486	22.3009
Parkinson's disease	Glucose levels	rs4488803	A	G	A	G	-0.1136	-0.0042	0.3746	0.4115	3	58218352	0.005	291	0.4022	3	58218352	0.0199	1.07599e-08	482730	32.5875
Parkinson's disease	Glucose levels	rs4588066	A	G	A	G	0.1046	-0.0105	0.326	0.3095	18	40672964	0.0055	291	0.0551696	18	40672964	0.0178	4.45297e-09	482730	34.5321
Parkinson's disease	Glucose levels	rs4613239	G	C	G	C	0.1784	0.0057	0.1326	0.1135	2	169119609	0.0082	291	0.4848	2	169119609	0.0248	6.21441e-13	482730	51.7471
Parkinson's disease	Glucose levels	rs4698412	A	G	A	G	0.1258	0.0036	0.553	0.5469	4	15737348	0.0052	291	0.493	4	15737348	0.0168	7.04855e-14	482730	56.0716
Parkinson's disease	Glucose levels	rs4774417	A	G	A	G	0.1052	-0.0034	0.7397	0.7374	15	61993702	0.006	291	0.5668	15	61993702	0.0192	4.62605e-08	482730	30.0213
Parkinson's disease	Glucose levels	rs4810687	T	G	T	G	0.0932	0.008	0.5642	0.5402	20	46408929	0.0054	291	0.1415	20	46408929	0.0187	6.27004e-07	482730	24.8398
Parkinson's disease	Glucose levels	rs4836108	A	G	A	G	0.1094	-0.0009	0.4795	0.4774	5	124010261	0.0053	291	0.8716	5	124010261	0.0225	1.19801e-06	468692	23.6412
Parkinson's disease	Glucose levels	rs4851487	T	C	T	C	0.0808	-0.0029	0.3907	0.3884	2	102302978	0.0053	291	0.5814	2	102302978	0.0174	3.249e-06	482730	21.5637
Parkinson's disease	Glucose levels	rs58879558	C	T	C	T	-0.2383	-0.0031	0.2229	0.1973	17	44095467	0.0068	291	0.6485	17	44095467	0.025	1.36301e-21	482730	90.859
Parkinson's disease	Glucose levels	rs61835654	C	T	C	T	0.1032	-0.0016	0.23	0.2078	1	226983330	0.0062	291	0.791099	1	226983330	0.0216	1.85302e-06	482730	22.8272
Parkinson's disease	Glucose levels	rs620490	G	T	G	T	-0.1174	-0.0011	0.2762	0.2695	8	16697579	0.0058	291	0.8463	8	16697579	0.019	6.45595e-10	482730	38.1794
Parkinson's disease	Glucose levels	rs6715875	C	T	C	T	0.2902	-0.0029	0.0362	0.046	2	182299679	0.0117	291	0.8071	2	182299679	0.0599	1.24601e-06	468692	23.4715
Parkinson's disease	Glucose levels	rs6741007	G	T	G	T	-0.1233	0.0123	0.4507	0.4658	2	135537119	0.0049	291	0.0124799	2	135537119	0.0175	2.08689e-12	482730	49.6421
Parkinson's disease	Glucose levels	rs6808178	C	T	C	T	-0.0864	-0.0005	0.6228	0.6254	3	28705690	0.0053	291	0.9259	3	28705690	0.0174	7.19896e-07	482730	24.6564
Parkinson's disease	Glucose levels	rs73032517	G	A	G	A	0.2706	-0.0075	0.0295	0.0267	3	18199602	0.0167	291	0.6538	3	18199602	0.0558	1.26701e-06	482730	23.5173
Parkinson's disease	Glucose levels	rs75505347	T	C	T	C	0.3917	0.0394	0.0195	0.0214	12	40885549	0.0188	291	0.0362802	12	40885549	0.0674	6.11702e-09	482730	33.7744
Parkinson's disease	Glucose levels	rs75646569	G	T	G	T	0.1916	0.0021	0.1117	0.1046	5	60345424	0.0085	291	0.8006	5	60345424	0.0266	5.61824e-13	482730	51.8833
Parkinson's disease	Glucose levels	rs7695720	C	A	C	A	-0.1255	0.0078	0.2091	0.2307	4	77183300	0.0058	291	0.1788	4	77183300	0.0208	1.52799e-09	482730	36.405
Parkinson's disease	Glucose levels	rs79436216	G	A	G	A	0.2816	-0.0149	0.0351	0.0322	12	64263528	0.0155	291	0.3375	12	64263528	0.0603	3.02197e-06	468692	21.8087
Parkinson's disease	Glucose levels	rs823106	C	G	C	G	-0.1492	-0.0013	0.8488	0.8521	1	205656453	0.007	291	0.8498	1	205656453	0.0239	4.09996e-10	482730	38.971
Parkinson's disease	Glucose levels	rs847685	C	G	C	G	-0.1483	0.0062	0.2028	0.2016	17	48200834	0.0063	291	0.3255	17	48200834	0.0293	3.983e-07	468692	25.6181
Parkinson's disease	Glucose levels	rs858295	G	A	G	A	-0.1039	0.0045	0.3947	0.4114	7	23245569	0.005	291	0.3728	7	23245569	0.0176	3.83098e-09	482730	34.8502
Parkinson's disease	Glucose levels	rs9840232	T	C	T	C	0.1157	-0.0022	0.1766	0.1659	3	151052362	0.007	291	0.7556	3	151052362	0.0233	6.56493e-07	482730	24.6578
Parkinson's disease	Glucose levels	rs9845968	G	A	G	A	0.0842	0.0006	0.5157	0.5318	3	46531144	0.0049	291	0.8995	3	46531144	0.0175	1.41599e-06	482730	23.1498
Parkinson's disease	Creatinine levels	rs10513789	G	T	G	T	-0.1596	-0.0025	0.1826	0.1957	3	182760073	0.006	291	0.6783	3	182760073	0.0219	3.18493e-13	482730	53.1102
Parkinson's disease	Creatinine levels	rs10756905	T	C	T	C	0.1011	-0.0043	0.2409	0.2324	9	17726888	0.0054	291	0.4266	9	17726888	0.0196	2.45601e-07	482730	26.6066
Parkinson's disease	Creatinine levels	rs10766301	T	C	T	C	0.0907	0.0006	0.4104	0.4067	11	16217413	0.0047	291	0.9028	11	16217413	0.0192	2.20501e-06	482730	22.3158
Parkinson's disease	Creatinine levels	rs10847864	T	G	T	G	0.1274	-0.0098	0.3625	0.3392	12	123326598	0.005	291	0.0501095	12	123326598	0.0179	9.81296e-13	482730	50.6562
Parkinson's disease	Creatinine levels	rs111972941	G	A	G	A	0.2482	-0.0206	0.0472	0.0458	1	4823709	0.0115	291	0.0725905	1	4823709	0.0514	1.37499e-06	468692	23.3172
Parkinson's disease	Creatinine levels	rs112413063	C	T	C	T	-0.1813	-0.0053	0.0637	0.0552	2	29130587	0.0105	291	0.616	2	29130587	0.0396	4.61796e-06	482730	20.9607
Parkinson's disease	Creatinine levels	rs12929797	T	C	T	C	0.082	-0.0077	0.4285	0.3983	16	52632944	0.0047	291	0.1039	16	52632944	0.017	1.31999e-06	482730	23.2664
Parkinson's disease	Creatinine levels	rs12934900	T	A	T	A	0.1215	-0.0001	0.6571	0.6355	16	30923602	0.0052	291	0.9881	16	30923602	0.0184	4.33112e-11	482730	43.6031
Parkinson's disease	Creatinine levels	rs144814361	T	C	T	C	0.4411	-0.0015	0.0174	0.0197	10	121410917	0.0171	291	0.9306	10	121410917	0.068	9.06567e-11	482730	42.0781
Parkinson's disease	Creatinine levels	rs182621729	T	C	T	C	0.3083	-0.0033	0.0289	0.0391	7	152417849	0.0128	291	0.797	7	152417849	0.0633	1.11299e-06	480593	23.7214
Parkinson's disease	Creatinine levels	rs2208485	A	G	A	G	-0.0936	0.0024	0.415	0.4103	9	17599212	0.0052	291	0.639401	9	17599212	0.0182	2.65198e-07	482730	26.449
Parkinson's disease	Creatinine levels	rs2248244	A	G	A	G	0.1001	0.0117	0.2898	0.2687	21	38852361	0.0049	291	0.0166901	21	38852361	0.0211	2.00498e-06	482730	22.5063
Parkinson's disease	Creatinine levels	rs2295547	C	A	C	A	-0.0894	-0.0093	0.32	0.3433	20	3172246	0.005	291	0.06663	20	3172246	0.0182	8.76799e-07	482730	24.1286
Parkinson's disease	Creatinine levels	rs28370649	G	A	G	A	0.2836	-0.0151	0.0272	0.0262	12	40399149	0.0185	291	0.4153	12	40399149	0.0547	2.20298e-07	482730	26.8805
Parkinson's disease	Creatinine levels	rs2949760	A	G	A	G	0.0915	-0.0008	0.3649	0.3515	7	143210952	0.0048	291	0.8636	7	143210952	0.0193	1.99802e-06	482730	22.4764
Parkinson's disease	Creatinine levels	rs329647	C	G	C	G	-0.1133	0.005	0.6662	0.7035	11	133764666	0.0052	291	0.3369	11	133764666	0.0178	1.94402e-10	482730	40.5154
Parkinson's disease	Creatinine levels	rs34311866	C	T	C	T	0.2272	-0.0071	0.1958	0.1619	4	951947	0.0062	291	0.2498	4	951947	0.0231	7.97444e-23	482730	96.737
Parkinson's disease	Creatinine levels	rs34679758	G	A	G	A	-0.1275	0.0018	0.1216	0.1086	16	71995427	0.0079	291	0.8189	16	71995427	0.0259	8.71505e-07	482730	24.2338
Parkinson's disease	Creatinine levels	rs35265698	G	C	G	C	-0.2	0.0112	0.1547	0.1719	6	32561334	0.0066	291	0.0875105	6	32561334	0.0303	3.92735e-11	480593	43.5687
Parkinson's disease	Creatinine levels	rs356203	T	C	T	C	-0.2398	-0.0012	0.6169	0.5898	4	90666041	0.0048	291	0.8105	4	90666041	0.0178	3.00677e-41	482730	181.492
Parkinson's disease	Creatinine levels	rs35749011	A	G	A	G	0.7508	-0.0015	0.0191	0.0142	1	155135036	0.0198	291	0.9395	1	155135036	0.0659	5.02227e-30	482730	129.801
Parkinson's disease	Creatinine levels	rs41286192	G	A	G	A	0.3164	-0.0129	0.0308	0.031	6	133118216	0.0135	291	0.3382	6	133118216	0.067	2.298e-06	469486	22.3009
Parkinson's disease	Creatinine levels	rs4488803	A	G	A	G	-0.1136	0.0016	0.3746	0.4106	3	58218352	0.0047	291	0.7267	3	58218352	0.0199	1.07599e-08	482730	32.5875
Parkinson's disease	Creatinine levels	rs4588066	A	G	A	G	0.1046	-0.0018	0.326	0.3093	18	40672964	0.0051	291	0.724201	18	40672964	0.0178	4.45297e-09	482730	34.5321
Parkinson's disease	Creatinine levels	rs4613239	G	C	G	C	0.1784	0.0033	0.1326	0.112	2	169119609	0.0076	291	0.6664	2	169119609	0.0248	6.21441e-13	482730	51.7471
Parkinson's disease	Creatinine levels	rs4698412	A	G	A	G	0.1258	-0.0039	0.553	0.5501	4	15737348	0.0048	291	0.4113	4	15737348	0.0168	7.04855e-14	482730	56.0716
Parkinson's disease	Creatinine levels	rs4774417	A	G	A	G	0.1052	0.0145	0.7397	0.7373	15	61993702	0.0055	291	0.00805694	15	61993702	0.0192	4.62605e-08	482730	30.0213
Parkinson's disease	Creatinine levels	rs4810687	T	G	T	G	0.0932	0.0041	0.5642	0.542	20	46408929	0.005	291	0.422	20	46408929	0.0187	6.27004e-07	482730	24.8398
Parkinson's disease	Creatinine levels	rs4836108	A	G	A	G	0.1094	0.0014	0.4795	0.4768	5	124010261	0.005	291	0.771401	5	124010261	0.0225	1.19801e-06	468692	23.6412
Parkinson's disease	Creatinine levels	rs4851487	T	C	T	C	0.0808	0.0019	0.3907	0.3883	2	102302978	0.005	291	0.704001	2	102302978	0.0174	3.249e-06	482730	21.5637
Parkinson's disease	Creatinine levels	rs58879558	C	T	C	T	-0.2383	-0.0007	0.2229	0.199	17	44095467	0.0063	291	0.9084	17	44095467	0.025	1.36301e-21	482730	90.859
Parkinson's disease	Creatinine levels	rs61835654	C	T	C	T	0.1032	-0.0084	0.23	0.2063	1	226983330	0.0057	291	0.141	1	226983330	0.0216	1.85302e-06	482730	22.8272
Parkinson's disease	Creatinine levels	rs620490	G	T	G	T	-0.1174	-0.0028	0.2762	0.2698	8	16697579	0.0054	291	0.6059	8	16697579	0.019	6.45595e-10	482730	38.1794
Parkinson's disease	Creatinine levels	rs6715875	C	T	C	T	0.2902	0.0115	0.0362	0.0451	2	182299679	0.0109	291	0.294	2	182299679	0.0599	1.24601e-06	468692	23.4715
Parkinson's disease	Creatinine levels	rs6741007	G	T	G	T	-0.1233	-0.0001	0.4507	0.4655	2	135537119	0.0046	291	0.9795	2	135537119	0.0175	2.08689e-12	482730	49.6421
Parkinson's disease	Creatinine levels	rs6808178	C	T	C	T	-0.0864	0.0065	0.6228	0.6254	3	28705690	0.0049	291	0.1805	3	28705690	0.0174	7.19896e-07	482730	24.6564
Parkinson's disease	Creatinine levels	rs73032517	G	A	G	A	0.2706	-0.0034	0.0295	0.0272	3	18199602	0.0154	291	0.8232	3	18199602	0.0558	1.26701e-06	482730	23.5173
Parkinson's disease	Creatinine levels	rs75505347	T	C	T	C	0.3917	-0.0091	0.0195	0.0208	12	40885549	0.0177	291	0.609799	12	40885549	0.0674	6.11702e-09	482730	33.7744
Parkinson's disease	Creatinine levels	rs75646569	G	T	G	T	0.1916	-0.0047	0.1117	0.1039	5	60345424	0.0079	291	0.5508	5	60345424	0.0266	5.61824e-13	482730	51.8833
Parkinson's disease	Creatinine levels	rs7695720	C	A	C	A	-0.1255	0.0025	0.2091	0.2301	4	77183300	0.0054	291	0.6494	4	77183300	0.0208	1.52799e-09	482730	36.405
Parkinson's disease	Creatinine levels	rs79436216	G	A	G	A	0.2816	0.029	0.0351	0.0328	12	64263528	0.0141	291	0.0392004	12	64263528	0.0603	3.02197e-06	468692	21.8087
Parkinson's disease	Creatinine levels	rs823106	C	G	C	G	-0.1492	0.0036	0.8488	0.8513	1	205656453	0.0065	291	0.579499	1	205656453	0.0239	4.09996e-10	482730	38.971
Parkinson's disease	Creatinine levels	rs847685	C	G	C	G	-0.1483	0.0012	0.2028	0.2008	17	48200834	0.0059	291	0.8408	17	48200834	0.0293	3.983e-07	468692	25.6181
Parkinson's disease	Creatinine levels	rs858295	G	A	G	A	-0.1039	0.0011	0.3947	0.4105	7	23245569	0.0047	291	0.8217	7	23245569	0.0176	3.83098e-09	482730	34.8502
Parkinson's disease	Creatinine levels	rs9840232	T	C	T	C	0.1157	0.0016	0.1766	0.1653	3	151052362	0.0065	291	0.7995	3	151052362	0.0233	6.56493e-07	482730	24.6578
Parkinson's disease	Creatinine levels	rs9845968	G	A	G	A	0.0842	-0.0005	0.5157	0.5315	3	46531144	0.0046	291	0.9177	3	46531144	0.0175	1.41599e-06	482730	23.1498
Parkinson's disease	Urate levels	rs10513789	G	T	G	T	-0.1596	0.0239	0.1826	0.196	3	182760073	0.0153	291	0.1179	3	182760073	0.0219	3.18493e-13	482730	53.1102
Parkinson's disease	Urate levels	rs10756905	T	C	T	C	0.1011	-0.009	0.2409	0.2324	9	17726888	0.014	291	0.5189	9	17726888	0.0196	2.45601e-07	482730	26.6066
Parkinson's disease	Urate levels	rs10766301	T	C	T	C	0.0907	0.0033	0.4104	0.4068	11	16217413	0.0122	291	0.7889	11	16217413	0.0192	2.20501e-06	482730	22.3158
Parkinson's disease	Urate levels	rs10847864	T	G	T	G	0.1274	0.0047	0.3625	0.3391	12	123326598	0.0129	291	0.7133	12	123326598	0.0179	9.81296e-13	482730	50.6562
Parkinson's disease	Urate levels	rs111972941	G	A	G	A	0.2482	-0.0321	0.0472	0.0459	1	4823709	0.0293	291	0.2742	1	4823709	0.0514	1.37499e-06	468692	23.3172
Parkinson's disease	Urate levels	rs112413063	C	T	C	T	-0.1813	0.0184	0.0637	0.0553	2	29130587	0.027	291	0.4948	2	29130587	0.0396	4.61796e-06	482730	20.9607
Parkinson's disease	Urate levels	rs12929797	T	C	T	C	0.082	-0.0239	0.4285	0.3987	16	52632944	0.0121	291	0.0493197	16	52632944	0.017	1.31999e-06	482730	23.2664
Parkinson's disease	Urate levels	rs12934900	T	A	T	A	0.1215	-0.0111	0.6571	0.6354	16	30923602	0.0133	291	0.4041	16	30923602	0.0184	4.33112e-11	482730	43.6031
Parkinson's disease	Urate levels	rs144814361	T	C	T	C	0.4411	-0.0927	0.0174	0.0197	10	121410917	0.0436	291	0.0336101	10	121410917	0.068	9.06567e-11	482730	42.0781
Parkinson's disease	Urate levels	rs182621729	T	C	T	C	0.3083	0.0244	0.0289	0.0391	7	152417849	0.033	291	0.4589	7	152417849	0.0633	1.11299e-06	480593	23.7214
Parkinson's disease	Urate levels	rs2208485	A	G	A	G	-0.0936	0.0008	0.415	0.4102	9	17599212	0.0133	291	0.9535	9	17599212	0.0182	2.65198e-07	482730	26.449
Parkinson's disease	Urate levels	rs2248244	A	G	A	G	0.1001	0.0171	0.2898	0.2685	21	38852361	0.0128	291	0.1798	21	38852361	0.0211	2.00498e-06	482730	22.5063
Parkinson's disease	Urate levels	rs2295547	C	A	C	A	-0.0894	-0.0093	0.32	0.3433	20	3172246	0.013	291	0.4751	20	3172246	0.0182	8.76799e-07	482730	24.1286
Parkinson's disease	Urate levels	rs28370649	G	A	G	A	0.2836	-0.0062	0.0272	0.0262	12	40399149	0.0476	291	0.8962	12	40399149	0.0547	2.20298e-07	482730	26.8805
Parkinson's disease	Urate levels	rs2949760	A	G	A	G	0.0915	-0.001	0.3649	0.3515	7	143210952	0.0124	291	0.938	7	143210952	0.0193	1.99802e-06	482730	22.4764
Parkinson's disease	Urate levels	rs329647	C	G	C	G	-0.1133	-0.013	0.6662	0.7041	11	133764666	0.0134	291	0.333	11	133764666	0.0178	1.94402e-10	482730	40.5154
Parkinson's disease	Urate levels	rs34311866	C	T	C	T	0.2272	-0.0044	0.1958	0.1621	4	951947	0.0161	291	0.7837	4	951947	0.0231	7.97444e-23	482730	96.737
Parkinson's disease	Urate levels	rs34679758	G	A	G	A	-0.1275	-0.001	0.1216	0.1086	16	71995427	0.0202	291	0.9615	16	71995427	0.0259	8.71505e-07	482730	24.2338
Parkinson's disease	Urate levels	rs35265698	G	C	G	C	-0.2	-0.0191	0.1547	0.1719	6	32561334	0.0169	291	0.2584	6	32561334	0.0303	3.92735e-11	480593	43.5687
Parkinson's disease	Urate levels	rs356203	T	C	T	C	-0.2398	0.0221	0.6169	0.5897	4	90666041	0.0124	291	0.0739997	4	90666041	0.0178	3.00677e-41	482730	181.492
Parkinson's disease	Urate levels	rs35749011	A	G	A	G	0.7508	0.027	0.0191	0.0142	1	155135036	0.051	291	0.597	1	155135036	0.0659	5.02227e-30	482730	129.801
Parkinson's disease	Urate levels	rs41286192	G	A	G	A	0.3164	-0.0372	0.0308	0.0311	6	133118216	0.0348	291	0.285	6	133118216	0.067	2.298e-06	469486	22.3009
Parkinson's disease	Urate levels	rs4488803	A	G	A	G	-0.1136	-0.0213	0.3746	0.4104	3	58218352	0.012	291	0.0760799	3	58218352	0.0199	1.07599e-08	482730	32.5875
Parkinson's disease	Urate levels	rs4588066	A	G	A	G	0.1046	-0.0184	0.326	0.3093	18	40672964	0.0131	291	0.1614	18	40672964	0.0178	4.45297e-09	482730	34.5321
Parkinson's disease	Urate levels	rs4613239	G	C	G	C	0.1784	0.006	0.1326	0.112	2	169119609	0.0195	291	0.757699	2	169119609	0.0248	6.21441e-13	482730	51.7471
Parkinson's disease	Urate levels	rs4698412	A	G	A	G	0.1258	0.0036	0.553	0.5501	4	15737348	0.0124	291	0.774	4	15737348	0.0168	7.04855e-14	482730	56.0716
Parkinson's disease	Urate levels	rs4774417	A	G	A	G	0.1052	-0.0164	0.7397	0.7373	15	61993702	0.0142	291	0.2474	15	61993702	0.0192	4.62605e-08	482730	30.0213
Parkinson's disease	Urate levels	rs4810687	T	G	T	G	0.0932	0.0161	0.5642	0.5418	20	46408929	0.013	291	0.2151	20	46408929	0.0187	6.27004e-07	482730	24.8398
Parkinson's disease	Urate levels	rs4836108	A	G	A	G	0.1094	0.0039	0.4795	0.4768	5	124010261	0.0127	291	0.758099	5	124010261	0.0225	1.19801e-06	468692	23.6412
Parkinson's disease	Urate levels	rs4851487	T	C	T	C	0.0808	0.0216	0.3907	0.3883	2	102302978	0.0127	291	0.0898194	2	102302978	0.0174	3.249e-06	482730	21.5637
Parkinson's disease	Urate levels	rs58879558	C	T	C	T	-0.2383	-0.0121	0.2229	0.1991	17	44095467	0.0163	291	0.4566	17	44095467	0.025	1.36301e-21	482730	90.859
Parkinson's disease	Urate levels	rs61835654	C	T	C	T	0.1032	0.0024	0.23	0.2063	1	226983330	0.0147	291	0.8686	1	226983330	0.0216	1.85302e-06	482730	22.8272
Parkinson's disease	Urate levels	rs620490	G	T	G	T	-0.1174	-0.0016	0.2762	0.2698	8	16697579	0.0138	291	0.9073	8	16697579	0.019	6.45595e-10	482730	38.1794
Parkinson's disease	Urate levels	rs6715875	C	T	C	T	0.2902	0.0159	0.0362	0.0452	2	182299679	0.0282	291	0.573	2	182299679	0.0599	1.24601e-06	468692	23.4715
Parkinson's disease	Urate levels	rs6741007	G	T	G	T	-0.1233	0.0042	0.4507	0.4655	2	135537119	0.0119	291	0.7218	2	135537119	0.0175	2.08689e-12	482730	49.6421
Parkinson's disease	Urate levels	rs6808178	C	T	C	T	-0.0864	0.0043	0.6228	0.6254	3	28705690	0.0126	291	0.7338	3	28705690	0.0174	7.19896e-07	482730	24.6564
Parkinson's disease	Urate levels	rs73032517	G	A	G	A	0.2706	0.0608	0.0295	0.0272	3	18199602	0.0395	291	0.1234	3	18199602	0.0558	1.26701e-06	482730	23.5173
Parkinson's disease	Urate levels	rs75505347	T	C	T	C	0.3917	0.021	0.0195	0.0208	12	40885549	0.0462	291	0.649999	12	40885549	0.0674	6.11702e-09	482730	33.7744
Parkinson's disease	Urate levels	rs75646569	G	T	G	T	0.1916	-0.0318	0.1117	0.1039	5	60345424	0.0202	291	0.1148	5	60345424	0.0266	5.61824e-13	482730	51.8833
Parkinson's disease	Urate levels	rs7695720	C	A	C	A	-0.1255	0.0222	0.2091	0.23	4	77183300	0.0139	291	0.1112	4	77183300	0.0208	1.52799e-09	482730	36.405
Parkinson's disease	Urate levels	rs79436216	G	A	G	A	0.2816	-0.0245	0.0351	0.0327	12	64263528	0.0365	291	0.502599	12	64263528	0.0603	3.02197e-06	468692	21.8087
Parkinson's disease	Urate levels	rs823106	C	G	C	G	-0.1492	-0.0451	0.8488	0.8512	1	205656453	0.0166	291	0.006475	1	205656453	0.0239	4.09996e-10	482730	38.971
Parkinson's disease	Urate levels	rs847685	C	G	C	G	-0.1483	0.0088	0.2028	0.2008	17	48200834	0.0151	291	0.5627	17	48200834	0.0293	3.983e-07	468692	25.6181
Parkinson's disease	Urate levels	rs858295	G	A	G	A	-0.1039	-0.0022	0.3947	0.4105	7	23245569	0.012	291	0.8547	7	23245569	0.0176	3.83098e-09	482730	34.8502
Parkinson's disease	Urate levels	rs9840232	T	C	T	C	0.1157	-0.0065	0.1766	0.1654	3	151052362	0.0168	291	0.697301	3	151052362	0.0233	6.56493e-07	482730	24.6578
Parkinson's disease	Urate levels	rs9845968	G	A	G	A	0.0842	0.0177	0.5157	0.5314	3	46531144	0.0117	291	0.1301	3	46531144	0.0175	1.41599e-06	482730	23.1498
Parkinson's disease	Bilirubin (z,z) levels	rs10513789	G	T	G	T	-0.1596	0.0235	0.1826	0.1933	3	182760073	0.0289	291	0.4158	3	182760073	0.0219	3.18493e-13	482730	53.1102
Parkinson's disease	Bilirubin (z,z) levels	rs10756905	T	C	T	C	0.1011	-0.0188	0.2409	0.2335	9	17726888	0.0263	291	0.4747	9	17726888	0.0196	2.45601e-07	482730	26.6066
Parkinson's disease	Bilirubin (z,z) levels	rs10766301	T	C	T	C	0.0907	0.0046	0.4104	0.4087	11	16217413	0.0229	291	0.841	11	16217413	0.0192	2.20501e-06	482730	22.3158
Parkinson's disease	Bilirubin (z,z) levels	rs10847864	T	G	T	G	0.1274	-0.0195	0.3625	0.3412	12	123326598	0.0239	291	0.4144	12	123326598	0.0179	9.81296e-13	482730	50.6562
Parkinson's disease	Bilirubin (z,z) levels	rs111972941	G	A	G	A	0.2482	0.0519	0.0472	0.0466	1	4823709	0.0551	291	0.3458	1	4823709	0.0514	1.37499e-06	468692	23.3172
Parkinson's disease	Bilirubin (z,z) levels	rs112413063	C	T	C	T	-0.1813	0.0898	0.0637	0.0556	2	29130587	0.0503	291	0.0741703	2	29130587	0.0396	4.61796e-06	482730	20.9607
Parkinson's disease	Bilirubin (z,z) levels	rs12929797	T	C	T	C	0.082	-0.0211	0.4285	0.3966	16	52632944	0.0228	291	0.356	16	52632944	0.017	1.31999e-06	482730	23.2664
Parkinson's disease	Bilirubin (z,z) levels	rs12934900	T	A	T	A	0.1215	-0.0016	0.6571	0.6376	16	30923602	0.0249	291	0.9501	16	30923602	0.0184	4.33112e-11	482730	43.6031
Parkinson's disease	Bilirubin (z,z) levels	rs144814361	T	C	T	C	0.4411	-0.2022	0.0174	0.02	10	121410917	0.0806	291	0.0120501	10	121410917	0.068	9.06567e-11	482730	42.0781
Parkinson's disease	Bilirubin (z,z) levels	rs182621729	T	C	T	C	0.3083	-0.0086	0.0289	0.0379	7	152417849	0.0626	291	0.8914	7	152417849	0.0633	1.11299e-06	480593	23.7214
Parkinson's disease	Bilirubin (z,z) levels	rs2208485	A	G	A	G	-0.0936	0.004	0.415	0.4054	9	17599212	0.025	291	0.8714	9	17599212	0.0182	2.65198e-07	482730	26.449
Parkinson's disease	Bilirubin (z,z) levels	rs2248244	A	G	A	G	0.1001	-0.0059	0.2898	0.2677	21	38852361	0.0241	291	0.8078	21	38852361	0.0211	2.00498e-06	482730	22.5063
Parkinson's disease	Bilirubin (z,z) levels	rs2295547	C	A	C	A	-0.0894	-0.0251	0.32	0.3439	20	3172246	0.0245	291	0.3069	20	3172246	0.0182	8.76799e-07	482730	24.1286
Parkinson's disease	Bilirubin (z,z) levels	rs28370649	G	A	G	A	0.2836	-0.159	0.0272	0.0266	12	40399149	0.0856	291	0.0630899	12	40399149	0.0547	2.20298e-07	482730	26.8805
Parkinson's disease	Bilirubin (z,z) levels	rs2949760	A	G	A	G	0.0915	0.0398	0.3649	0.3481	7	143210952	0.0232	291	0.0863794	7	143210952	0.0193	1.99802e-06	482730	22.4764
Parkinson's disease	Bilirubin (z,z) levels	rs329647	C	G	C	G	-0.1133	0.0244	0.6662	0.6998	11	133764666	0.025	291	0.3305	11	133764666	0.0178	1.94402e-10	482730	40.5154
Parkinson's disease	Bilirubin (z,z) levels	rs34311866	C	T	C	T	0.2272	0.0057	0.1958	0.1609	4	951947	0.0304	291	0.8512	4	951947	0.0231	7.97444e-23	482730	96.737
Parkinson's disease	Bilirubin (z,z) levels	rs34679758	G	A	G	A	-0.1275	-0.0675	0.1216	0.1075	16	71995427	0.0378	291	0.0743396	16	71995427	0.0259	8.71505e-07	482730	24.2338
Parkinson's disease	Bilirubin (z,z) levels	rs35265698	G	C	G	C	-0.2	-0.0759	0.1547	0.1714	6	32561334	0.0316	291	0.0162499	6	32561334	0.0303	3.92735e-11	480593	43.5687
Parkinson's disease	Bilirubin (z,z) levels	rs356203	T	C	T	C	-0.2398	0.0244	0.6169	0.5874	4	90666041	0.0233	291	0.2953	4	90666041	0.0178	3.00677e-41	482730	181.492
Parkinson's disease	Bilirubin (z,z) levels	rs35749011	A	G	A	G	0.7508	0.1105	0.0191	0.0145	1	155135036	0.0945	291	0.242	1	155135036	0.0659	5.02227e-30	482730	129.801
Parkinson's disease	Bilirubin (z,z) levels	rs41286192	G	A	G	A	0.3164	-0.0777	0.0308	0.0308	6	133118216	0.065	291	0.2318	6	133118216	0.067	2.298e-06	469486	22.3009
Parkinson's disease	Bilirubin (z,z) levels	rs4488803	A	G	A	G	-0.1136	0.0358	0.3746	0.4086	3	58218352	0.0227	291	0.1147	3	58218352	0.0199	1.07599e-08	482730	32.5875
Parkinson's disease	Bilirubin (z,z) levels	rs4588066	A	G	A	G	0.1046	-0.0425	0.326	0.309	18	40672964	0.0246	291	0.08362	18	40672964	0.0178	4.45297e-09	482730	34.5321
Parkinson's disease	Bilirubin (z,z) levels	rs4613239	G	C	G	C	0.1784	-0.0415	0.1326	0.1094	2	169119609	0.0366	291	0.2561	2	169119609	0.0248	6.21441e-13	482730	51.7471
Parkinson's disease	Bilirubin (z,z) levels	rs4698412	A	G	A	G	0.1258	-0.029	0.553	0.555	4	15737348	0.0232	291	0.2113	4	15737348	0.0168	7.04855e-14	482730	56.0716
Parkinson's disease	Bilirubin (z,z) levels	rs4774417	A	G	A	G	0.1052	0.0148	0.7397	0.7371	15	61993702	0.0268	291	0.5824	15	61993702	0.0192	4.62605e-08	482730	30.0213
Parkinson's disease	Bilirubin (z,z) levels	rs4810687	T	G	T	G	0.0932	0.0283	0.5642	0.5453	20	46408929	0.0246	291	0.2486	20	46408929	0.0187	6.27004e-07	482730	24.8398
Parkinson's disease	Bilirubin (z,z) levels	rs4836108	A	G	A	G	0.1094	0.039	0.4795	0.4758	5	124010261	0.0239	291	0.1036	5	124010261	0.0225	1.19801e-06	468692	23.6412
Parkinson's disease	Bilirubin (z,z) levels	rs4851487	T	C	T	C	0.0808	-0.0156	0.3907	0.3882	2	102302978	0.024	291	0.5155	2	102302978	0.0174	3.249e-06	482730	21.5637
Parkinson's disease	Bilirubin (z,z) levels	rs58879558	C	T	C	T	-0.2383	-0.0538	0.2229	0.2016	17	44095467	0.0303	291	0.0757304	17	44095467	0.025	1.36301e-21	482730	90.859
Parkinson's disease	Bilirubin (z,z) levels	rs61835654	C	T	C	T	0.1032	-0.0394	0.23	0.2042	1	226983330	0.0275	291	0.1518	1	226983330	0.0216	1.85302e-06	482730	22.8272
Parkinson's disease	Bilirubin (z,z) levels	rs620490	G	T	G	T	-0.1174	0.0267	0.2762	0.2704	8	16697579	0.0259	291	0.3017	8	16697579	0.019	6.45595e-10	482730	38.1794
Parkinson's disease	Bilirubin (z,z) levels	rs6715875	C	T	C	T	0.2902	0.0531	0.0362	0.0439	2	182299679	0.0535	291	0.3203	2	182299679	0.0599	1.24601e-06	468692	23.4715
Parkinson's disease	Bilirubin (z,z) levels	rs6741007	G	T	G	T	-0.1233	-0.0016	0.4507	0.465	2	135537119	0.0223	291	0.9413	2	135537119	0.0175	2.08689e-12	482730	49.6421
Parkinson's disease	Bilirubin (z,z) levels	rs6808178	C	T	C	T	-0.0864	0.0097	0.6228	0.6255	3	28705690	0.0234	291	0.679599	3	28705690	0.0174	7.19896e-07	482730	24.6564
Parkinson's disease	Bilirubin (z,z) levels	rs73032517	G	A	G	A	0.2706	0.0844	0.0295	0.028	3	18199602	0.0731	291	0.2483	3	18199602	0.0558	1.26701e-06	482730	23.5173
Parkinson's disease	Bilirubin (z,z) levels	rs75505347	T	C	T	C	0.3917	0.0888	0.0195	0.02	12	40885549	0.0888	291	0.3173	12	40885549	0.0674	6.11702e-09	482730	33.7744
Parkinson's disease	Bilirubin (z,z) levels	rs75646569	G	T	G	T	0.1916	-0.0087	0.1117	0.1028	5	60345424	0.0382	291	0.82	5	60345424	0.0266	5.61824e-13	482730	51.8833
Parkinson's disease	Bilirubin (z,z) levels	rs7695720	C	A	C	A	-0.1255	-0.0389	0.2091	0.2288	4	77183300	0.0262	291	0.1384	4	77183300	0.0208	1.52799e-09	482730	36.405
Parkinson's disease	Bilirubin (z,z) levels	rs79436216	G	A	G	A	0.2816	0.1008	0.0351	0.0337	12	64263528	0.0665	291	0.1298	12	64263528	0.0603	3.02197e-06	468692	21.8087
Parkinson's disease	Bilirubin (z,z) levels	rs823106	C	G	C	G	-0.1492	-0.0622	0.8488	0.8502	1	205656453	0.0311	291	0.0457604	1	205656453	0.0239	4.09996e-10	482730	38.971
Parkinson's disease	Bilirubin (z,z) levels	rs847685	C	G	C	G	-0.1483	-0.0131	0.2028	0.1993	17	48200834	0.0286	291	0.6463	17	48200834	0.0293	3.983e-07	468692	25.6181
Parkinson's disease	Bilirubin (z,z) levels	rs858295	G	A	G	A	-0.1039	0.0175	0.3947	0.4087	7	23245569	0.0225	291	0.4368	7	23245569	0.0176	3.83098e-09	482730	34.8502
Parkinson's disease	Bilirubin (z,z) levels	rs9840232	T	C	T	C	0.1157	-0.0039	0.1766	0.1645	3	151052362	0.0316	291	0.903	3	151052362	0.0233	6.56493e-07	482730	24.6578
Parkinson's disease	Bilirubin (z,z) levels	rs9845968	G	A	G	A	0.0842	-0.0029	0.5157	0.5308	3	46531144	0.0222	291	0.8944	3	46531144	0.0175	1.41599e-06	482730	23.1498
Parkinson's disease	Cholesterol levels	rs10513789	G	T	G	T	-0.1596	0.0034	0.1826	0.1901	3	182760073	0.014	291	0.807	3	182760073	0.0219	3.18493e-13	482730	53.1102
Parkinson's disease	Cholesterol levels	rs10756905	T	C	T	C	0.1011	0.0002	0.2409	0.2351	9	17726888	0.0127	291	0.9882	9	17726888	0.0196	2.45601e-07	482730	26.6066
Parkinson's disease	Cholesterol levels	rs10766301	T	C	T	C	0.0907	0.0089	0.4104	0.4113	11	16217413	0.011	291	0.4183	11	16217413	0.0192	2.20501e-06	482730	22.3158
Parkinson's disease	Cholesterol levels	rs10847864	T	G	T	G	0.1274	-0.019	0.3625	0.3435	12	123326598	0.0116	291	0.102	12	123326598	0.0179	9.81296e-13	482730	50.6562
Parkinson's disease	Cholesterol levels	rs111972941	G	A	G	A	0.2482	-0.0046	0.0472	0.0476	1	4823709	0.0264	291	0.8612	1	4823709	0.0514	1.37499e-06	468692	23.3172
Parkinson's disease	Cholesterol levels	rs112413063	C	T	C	T	-0.1813	-0.0153	0.0637	0.0561	2	29130587	0.0243	291	0.5302	2	29130587	0.0396	4.61796e-06	482730	20.9607
Parkinson's disease	Cholesterol levels	rs12929797	T	C	T	C	0.082	-0.0223	0.4285	0.3942	16	52632944	0.011	291	0.0426796	16	52632944	0.017	1.31999e-06	482730	23.2664
Parkinson's disease	Cholesterol levels	rs12934900	T	A	T	A	0.1215	0.0021	0.6571	0.6401	16	30923602	0.0119	291	0.8599	16	30923602	0.0184	4.33112e-11	482730	43.6031
Parkinson's disease	Cholesterol levels	rs144814361	T	C	T	C	0.4411	-0.0419	0.0174	0.0206	10	121410917	0.0388	291	0.2794	10	121410917	0.068	9.06567e-11	482730	42.0781
Parkinson's disease	Cholesterol levels	rs182621729	T	C	T	C	0.3083	-0.0175	0.0289	0.0362	7	152417849	0.0311	291	0.5743	7	152417849	0.0633	1.11299e-06	480593	23.7214
Parkinson's disease	Cholesterol levels	rs2208485	A	G	A	G	-0.0936	0.0008	0.415	0.3984	9	17599212	0.0123	291	0.9488	9	17599212	0.0182	2.65198e-07	482730	26.449
Parkinson's disease	Cholesterol levels	rs2248244	A	G	A	G	0.1001	0.0081	0.2898	0.2666	21	38852361	0.0117	291	0.4879	21	38852361	0.0211	2.00498e-06	482730	22.5063
Parkinson's disease	Cholesterol levels	rs2295547	C	A	C	A	-0.0894	-0.0041	0.32	0.3446	20	3172246	0.0119	291	0.7317	20	3172246	0.0182	8.76799e-07	482730	24.1286
Parkinson's disease	Cholesterol levels	rs28370649	G	A	G	A	0.2836	-0.0255	0.0272	0.0273	12	40399149	0.0397	291	0.52	12	40399149	0.0547	2.20298e-07	482730	26.8805
Parkinson's disease	Cholesterol levels	rs2949760	A	G	A	G	0.0915	0.001	0.3649	0.3446	7	143210952	0.0113	291	0.9299	7	143210952	0.0193	1.99802e-06	482730	22.4764
Parkinson's disease	Cholesterol levels	rs329647	C	G	C	G	-0.1133	-0.003	0.6662	0.6955	11	133764666	0.012	291	0.8013	11	133764666	0.0178	1.94402e-10	482730	40.5154
Parkinson's disease	Cholesterol levels	rs34311866	C	T	C	T	0.2272	-0.0162	0.1958	0.1591	4	951947	0.0145	291	0.2655	4	951947	0.0231	7.97444e-23	482730	96.737
Parkinson's disease	Cholesterol levels	rs34679758	G	A	G	A	-0.1275	-0.0298	0.1216	0.1063	16	71995427	0.0184	291	0.1053	16	71995427	0.0259	8.71505e-07	482730	24.2338
Parkinson's disease	Cholesterol levels	rs35265698	G	C	G	C	-0.2	0.0165	0.1547	0.1708	6	32561334	0.0154	291	0.2836	6	32561334	0.0303	3.92735e-11	480593	43.5687
Parkinson's disease	Cholesterol levels	rs35749011	A	G	A	G	0.7508	0.0261	0.0191	0.0148	1	155135036	0.0452	291	0.5636	1	155135036	0.0659	5.02227e-30	482730	129.801
Parkinson's disease	Cholesterol levels	rs41286192	G	A	G	A	0.3164	-0.0362	0.0308	0.0305	6	133118216	0.0317	291	0.2535	6	133118216	0.067	2.298e-06	469486	22.3009
Parkinson's disease	Cholesterol levels	rs4488803	A	G	A	G	-0.1136	0.0102	0.3746	0.4062	3	58218352	0.0111	291	0.3553	3	58218352	0.0199	1.07599e-08	482730	32.5875
Parkinson's disease	Cholesterol levels	rs4588066	A	G	A	G	0.1046	-0.0106	0.326	0.3085	18	40672964	0.0119	291	0.3732	18	40672964	0.0178	4.45297e-09	482730	34.5321
Parkinson's disease	Cholesterol levels	rs4613239	G	C	G	C	0.1784	0.0088	0.1326	0.1065	2	169119609	0.0179	291	0.6231	2	169119609	0.0248	6.21441e-13	482730	51.7471
Parkinson's disease	Cholesterol levels	rs4698412	A	G	A	G	0.1258	-0.0015	0.553	0.5618	4	15737348	0.0113	291	0.8965	4	15737348	0.0168	7.04855e-14	482730	56.0716
Parkinson's disease	Cholesterol levels	rs4774417	A	G	A	G	0.1052	0.019	0.7397	0.7368	15	61993702	0.013	291	0.1434	15	61993702	0.0192	4.62605e-08	482730	30.0213
Parkinson's disease	Cholesterol levels	rs4810687	T	G	T	G	0.0932	0.0054	0.5642	0.5502	20	46408929	0.012	291	0.653	20	46408929	0.0187	6.27004e-07	482730	24.8398
Parkinson's disease	Cholesterol levels	rs4836108	A	G	A	G	0.1094	0.0113	0.4795	0.4744	5	124010261	0.0117	291	0.3319	5	124010261	0.0225	1.19801e-06	468692	23.6412
Parkinson's disease	Cholesterol levels	rs4851487	T	C	T	C	0.0808	0.0053	0.3907	0.388	2	102302978	0.0116	291	0.6446	2	102302978	0.0174	3.249e-06	482730	21.5637
Parkinson's disease	Cholesterol levels	rs58879558	C	T	C	T	-0.2383	-0.0121	0.2229	0.205	17	44095467	0.0146	291	0.4078	17	44095467	0.025	1.36301e-21	482730	90.859
Parkinson's disease	Cholesterol levels	rs61835654	C	T	C	T	0.1032	-0.003	0.23	0.201	1	226983330	0.0134	291	0.8206	1	226983330	0.0216	1.85302e-06	482730	22.8272
Parkinson's disease	Cholesterol levels	rs620490	G	T	G	T	-0.1174	0.0165	0.2762	0.2711	8	16697579	0.0125	291	0.1873	8	16697579	0.019	6.45595e-10	482730	38.1794
Parkinson's disease	Cholesterol levels	rs6715875	C	T	C	T	0.2902	0.0407	0.0362	0.0424	2	182299679	0.026	291	0.118	2	182299679	0.0599	1.24601e-06	468692	23.4715
Parkinson's disease	Cholesterol levels	rs6741007	G	T	G	T	-0.1233	-0.013	0.4507	0.4644	2	135537119	0.0107	291	0.2259	2	135537119	0.0175	2.08689e-12	482730	49.6421
Parkinson's disease	Cholesterol levels	rs6808178	C	T	C	T	-0.0864	-0.0097	0.6228	0.6255	3	28705690	0.0113	291	0.3931	3	28705690	0.0174	7.19896e-07	482730	24.6564
Parkinson's disease	Cholesterol levels	rs73032517	G	A	G	A	0.2706	-0.0448	0.0295	0.0288	3	18199602	0.0349	291	0.1992	3	18199602	0.0558	1.26701e-06	482730	23.5173
Parkinson's disease	Cholesterol levels	rs75505347	T	C	T	C	0.3917	-0.0085	0.0195	0.0188	12	40885549	0.0444	291	0.8484	12	40885549	0.0674	6.11702e-09	482730	33.7744
Parkinson's disease	Cholesterol levels	rs75646569	G	T	G	T	0.1916	-0.006	0.1117	0.1012	5	60345424	0.0185	291	0.745	5	60345424	0.0266	5.61824e-13	482730	51.8833
Parkinson's disease	Cholesterol levels	rs7695720	C	A	C	A	-0.1255	-0.0098	0.2091	0.2273	4	77183300	0.0128	291	0.4469	4	77183300	0.0208	1.52799e-09	482730	36.405
Parkinson's disease	Cholesterol levels	rs79436216	G	A	G	A	0.2816	0.0305	0.0351	0.0349	12	64263528	0.0312	291	0.3288	12	64263528	0.0603	3.02197e-06	468692	21.8087
Parkinson's disease	Cholesterol levels	rs823106	C	G	C	G	-0.1492	-0.0072	0.8488	0.8486	1	205656453	0.0151	291	0.6338	1	205656453	0.0239	4.09996e-10	482730	38.971
Parkinson's disease	Cholesterol levels	rs847685	C	G	C	G	-0.1483	-0.0101	0.2028	0.1972	17	48200834	0.0139	291	0.4674	17	48200834	0.0293	3.983e-07	468692	25.6181
Parkinson's disease	Cholesterol levels	rs858295	G	A	G	A	-0.1039	0.0121	0.3947	0.4065	7	23245569	0.0109	291	0.2659	7	23245569	0.0176	3.83098e-09	482730	34.8502
Parkinson's disease	Cholesterol levels	rs9840232	T	C	T	C	0.1157	-0.0082	0.1766	0.1634	3	151052362	0.0153	291	0.5951	3	151052362	0.0233	6.56493e-07	482730	24.6578
Parkinson's disease	Cholesterol levels	rs9845968	G	A	G	A	0.0842	0.0039	0.5157	0.53	3	46531144	0.0108	291	0.7209	3	46531144	0.0175	1.41599e-06	482730	23.1498
Parkinson's disease	Lysine levels	rs10513789	G	T	G	T	-0.1596	0.0197	0.1826	0.1957	3	182760073	0.0091	291	0.0299502	3	182760073	0.0219	3.18493e-13	482730	53.1102
Parkinson's disease	Lysine levels	rs10756905	T	C	T	C	0.1011	0.0036	0.2409	0.2324	9	17726888	0.0084	291	0.6666	9	17726888	0.0196	2.45601e-07	482730	26.6066
Parkinson's disease	Lysine levels	rs10766301	T	C	T	C	0.0907	-0.0033	0.4104	0.4067	11	16217413	0.0073	291	0.651799	11	16217413	0.0192	2.20501e-06	482730	22.3158
Parkinson's disease	Lysine levels	rs10847864	T	G	T	G	0.1274	0.0059	0.3625	0.3387	12	123326598	0.0076	291	0.4328	12	123326598	0.0179	9.81296e-13	482730	50.6562
Parkinson's disease	Lysine levels	rs111972941	G	A	G	A	0.2482	-0.01	0.0472	0.0458	1	4823709	0.0176	291	0.5711	1	4823709	0.0514	1.37499e-06	468692	23.3172
Parkinson's disease	Lysine levels	rs112413063	C	T	C	T	-0.1813	0.0144	0.0637	0.0552	2	29130587	0.0161	291	0.3725	2	29130587	0.0396	4.61796e-06	482730	20.9607
Parkinson's disease	Lysine levels	rs12929797	T	C	T	C	0.082	-0.0116	0.4285	0.3985	16	52632944	0.0073	291	0.1097	16	52632944	0.017	1.31999e-06	482730	23.2664
Parkinson's disease	Lysine levels	rs12934900	T	A	T	A	0.1215	-0.0083	0.6571	0.6356	16	30923602	0.0079	291	0.2938	16	30923602	0.0184	4.33112e-11	482730	43.6031
Parkinson's disease	Lysine levels	rs144814361	T	C	T	C	0.4411	-0.0138	0.0174	0.0197	10	121410917	0.0262	291	0.5978	10	121410917	0.068	9.06567e-11	482730	42.0781
Parkinson's disease	Lysine levels	rs182621729	T	C	T	C	0.3083	0.0019	0.0289	0.0391	7	152417849	0.0196	291	0.9229	7	152417849	0.0633	1.11299e-06	480593	23.7214
Parkinson's disease	Lysine levels	rs2208485	A	G	A	G	-0.0936	-0.0016	0.415	0.4101	9	17599212	0.008	291	0.8385	9	17599212	0.0182	2.65198e-07	482730	26.449
Parkinson's disease	Lysine levels	rs2248244	A	G	A	G	0.1001	0.0068	0.2898	0.2685	21	38852361	0.0076	291	0.3711	21	38852361	0.0211	2.00498e-06	482730	22.5063
Parkinson's disease	Lysine levels	rs2295547	C	A	C	A	-0.0894	0.0071	0.32	0.3432	20	3172246	0.0077	291	0.3601	20	3172246	0.0182	8.76799e-07	482730	24.1286
Parkinson's disease	Lysine levels	rs28370649	G	A	G	A	0.2836	-0.0196	0.0272	0.0262	12	40399149	0.0284	291	0.490601	12	40399149	0.0547	2.20298e-07	482730	26.8805
Parkinson's disease	Lysine levels	rs2949760	A	G	A	G	0.0915	0.0052	0.3649	0.3517	7	143210952	0.0074	291	0.4837	7	143210952	0.0193	1.99802e-06	482730	22.4764
Parkinson's disease	Lysine levels	rs329647	C	G	C	G	-0.1133	0.0021	0.6662	0.7038	11	133764666	0.008	291	0.792	11	133764666	0.0178	1.94402e-10	482730	40.5154
Parkinson's disease	Lysine levels	rs34311866	C	T	C	T	0.2272	-0.0105	0.1958	0.1621	4	951947	0.0096	291	0.2727	4	951947	0.0231	7.97444e-23	482730	96.737
Parkinson's disease	Lysine levels	rs34679758	G	A	G	A	-0.1275	-0.0154	0.1216	0.1085	16	71995427	0.012	291	0.2007	16	71995427	0.0259	8.71505e-07	482730	24.2338
Parkinson's disease	Lysine levels	rs35265698	G	C	G	C	-0.2	0.0065	0.1547	0.1719	6	32561334	0.0101	291	0.519501	6	32561334	0.0303	3.92735e-11	480593	43.5687
Parkinson's disease	Lysine levels	rs356203	T	C	T	C	-0.2398	0.0062	0.6169	0.59	4	90666041	0.0074	291	0.3978	4	90666041	0.0178	3.00677e-41	482730	181.492
Parkinson's disease	Lysine levels	rs35749011	A	G	A	G	0.7508	-0.0078	0.0191	0.0142	1	155135036	0.0304	291	0.798	1	155135036	0.0659	5.02227e-30	482730	129.801
Parkinson's disease	Lysine levels	rs41286192	G	A	G	A	0.3164	-0.0343	0.0308	0.031	6	133118216	0.0205	291	0.0950298	6	133118216	0.067	2.298e-06	469486	22.3009
Parkinson's disease	Lysine levels	rs4488803	A	G	A	G	-0.1136	-0.0018	0.3746	0.4105	3	58218352	0.0072	291	0.8012	3	58218352	0.0199	1.07599e-08	482730	32.5875
Parkinson's disease	Lysine levels	rs4588066	A	G	A	G	0.1046	-0.0212	0.326	0.3094	18	40672964	0.0077	291	0.00604798	18	40672964	0.0178	4.45297e-09	482730	34.5321
Parkinson's disease	Lysine levels	rs4613239	G	C	G	C	0.1784	0.0026	0.1326	0.1119	2	169119609	0.0116	291	0.8205	2	169119609	0.0248	6.21441e-13	482730	51.7471
Parkinson's disease	Lysine levels	rs4698412	A	G	A	G	0.1258	0.004	0.553	0.5502	4	15737348	0.0074	291	0.5864	4	15737348	0.0168	7.04855e-14	482730	56.0716
Parkinson's disease	Lysine levels	rs4774417	A	G	A	G	0.1052	-0.002	0.7397	0.7373	15	61993702	0.0085	291	0.8093	15	61993702	0.0192	4.62605e-08	482730	30.0213
Parkinson's disease	Lysine levels	rs4810687	T	G	T	G	0.0932	0.0079	0.5642	0.5419	20	46408929	0.0078	291	0.3107	20	46408929	0.0187	6.27004e-07	482730	24.8398
Parkinson's disease	Lysine levels	rs4836108	A	G	A	G	0.1094	-0.0013	0.4795	0.4768	5	124010261	0.0076	291	0.8685	5	124010261	0.0225	1.19801e-06	468692	23.6412
Parkinson's disease	Lysine levels	rs4851487	T	C	T	C	0.0808	-0.0051	0.3907	0.3883	2	102302978	0.0076	291	0.5031	2	102302978	0.0174	3.249e-06	482730	21.5637
Parkinson's disease	Lysine levels	rs58879558	C	T	C	T	-0.2383	-0.0164	0.2229	0.1989	17	44095467	0.0097	291	0.089869	17	44095467	0.025	1.36301e-21	482730	90.859
Parkinson's disease	Lysine levels	rs61835654	C	T	C	T	0.1032	0.001	0.23	0.2063	1	226983330	0.0088	291	0.9079	1	226983330	0.0216	1.85302e-06	482730	22.8272
Parkinson's disease	Lysine levels	rs620490	G	T	G	T	-0.1174	0.0105	0.2762	0.2698	8	16697579	0.0082	291	0.2009	8	16697579	0.019	6.45595e-10	482730	38.1794
Parkinson's disease	Lysine levels	rs6715875	C	T	C	T	0.2902	0.0077	0.0362	0.0452	2	182299679	0.0168	291	0.6484	2	182299679	0.0599	1.24601e-06	468692	23.4715
Parkinson's disease	Lysine levels	rs6741007	G	T	G	T	-0.1233	-0.0062	0.4507	0.4655	2	135537119	0.0071	291	0.3834	2	135537119	0.0175	2.08689e-12	482730	49.6421
Parkinson's disease	Lysine levels	rs6808178	C	T	C	T	-0.0864	0.008	0.6228	0.6254	3	28705690	0.0075	291	0.2831	3	28705690	0.0174	7.19896e-07	482730	24.6564
Parkinson's disease	Lysine levels	rs73032517	G	A	G	A	0.2706	0.0191	0.0295	0.0272	3	18199602	0.0235	291	0.4168	3	18199602	0.0558	1.26701e-06	482730	23.5173
Parkinson's disease	Lysine levels	rs75505347	T	C	T	C	0.3917	0.0168	0.0195	0.0207	12	40885549	0.0274	291	0.5396	12	40885549	0.0674	6.11702e-09	482730	33.7744
Parkinson's disease	Lysine levels	rs75646569	G	T	G	T	0.1916	0.0058	0.1117	0.1039	5	60345424	0.012	291	0.6311	5	60345424	0.0266	5.61824e-13	482730	51.8833
Parkinson's disease	Lysine levels	rs7695720	C	A	C	A	-0.1255	0.0066	0.2091	0.23	4	77183300	0.0083	291	0.4293	4	77183300	0.0208	1.52799e-09	482730	36.405
Parkinson's disease	Lysine levels	rs79436216	G	A	G	A	0.2816	0.0158	0.0351	0.0328	12	64263528	0.0217	291	0.4664	12	64263528	0.0603	3.02197e-06	468692	21.8087
Parkinson's disease	Lysine levels	rs823106	C	G	C	G	-0.1492	-0.0025	0.8488	0.8513	1	205656453	0.01	291	0.8012	1	205656453	0.0239	4.09996e-10	482730	38.971
Parkinson's disease	Lysine levels	rs847685	C	G	C	G	-0.1483	-0.007	0.2028	0.2007	17	48200834	0.009	291	0.4401	17	48200834	0.0293	3.983e-07	468692	25.6181
Parkinson's disease	Lysine levels	rs858295	G	A	G	A	-0.1039	0.0078	0.3947	0.4105	7	23245569	0.0071	291	0.276	7	23245569	0.0176	3.83098e-09	482730	34.8502
Parkinson's disease	Lysine levels	rs9840232	T	C	T	C	0.1157	-0.0092	0.1766	0.1653	3	151052362	0.01	291	0.3564	3	151052362	0.0233	6.56493e-07	482730	24.6578
Parkinson's disease	Lysine levels	rs9845968	G	A	G	A	0.0842	0.0007	0.5157	0.5315	3	46531144	0.007	291	0.924	3	46531144	0.0175	1.41599e-06	482730	23.1498
Parkinson's disease	Tyrosine levels	rs10513789	G	T	G	T	-0.1596	0.0248	0.1826	0.1964	3	182760073	0.0103	291	0.01556	3	182760073	0.0219	3.18493e-13	482730	53.1102
Parkinson's disease	Tyrosine levels	rs10756905	T	C	T	C	0.1011	-0.0019	0.2409	0.2323	9	17726888	0.0095	291	0.8414	9	17726888	0.0196	2.45601e-07	482730	26.6066
Parkinson's disease	Tyrosine levels	rs10766301	T	C	T	C	0.0907	-0.0103	0.4104	0.4071	11	16217413	0.0082	291	0.2091	11	16217413	0.0192	2.20501e-06	482730	22.3158
Parkinson's disease	Tyrosine levels	rs10847864	T	G	T	G	0.1274	0.0028	0.3625	0.3392	12	123326598	0.0088	291	0.7516	12	123326598	0.0179	9.81296e-13	482730	50.6562
Parkinson's disease	Tyrosine levels	rs111972941	G	A	G	A	0.2482	-0.026	0.0472	0.0459	1	4823709	0.0199	291	0.1896	1	4823709	0.0514	1.37499e-06	468692	23.3172
Parkinson's disease	Tyrosine levels	rs112413063	C	T	C	T	-0.1813	0.0173	0.0637	0.0552	2	29130587	0.0184	291	0.3449	2	29130587	0.0396	4.61796e-06	482730	20.9607
Parkinson's disease	Tyrosine levels	rs12929797	T	C	T	C	0.082	0.0007	0.4285	0.3984	16	52632944	0.0083	291	0.9371	16	52632944	0.017	1.31999e-06	482730	23.2664
Parkinson's disease	Tyrosine levels	rs12934900	T	A	T	A	0.1215	-0.0149	0.6571	0.6355	16	30923602	0.009	291	0.0971203	16	30923602	0.0184	4.33112e-11	482730	43.6031
Parkinson's disease	Tyrosine levels	rs144814361	T	C	T	C	0.4411	0.007	0.0174	0.0197	10	121410917	0.0298	291	0.8154	10	121410917	0.068	9.06567e-11	482730	42.0781
Parkinson's disease	Tyrosine levels	rs182621729	T	C	T	C	0.3083	0.0306	0.0289	0.0391	7	152417849	0.0223	291	0.1699	7	152417849	0.0633	1.11299e-06	480593	23.7214
Parkinson's disease	Tyrosine levels	rs2208485	A	G	A	G	-0.0936	0.0002	0.415	0.41	9	17599212	0.009	291	0.9822	9	17599212	0.0182	2.65198e-07	482730	26.449
Parkinson's disease	Tyrosine levels	rs2248244	A	G	A	G	0.1001	0.0053	0.2898	0.2685	21	38852361	0.0087	291	0.5432	21	38852361	0.0211	2.00498e-06	482730	22.5063
Parkinson's disease	Tyrosine levels	rs2295547	C	A	C	A	-0.0894	0.0019	0.32	0.3433	20	3172246	0.0089	291	0.8331	20	3172246	0.0182	8.76799e-07	482730	24.1286
Parkinson's disease	Tyrosine levels	rs28370649	G	A	G	A	0.2836	0.0155	0.0272	0.0262	12	40399149	0.0323	291	0.6307	12	40399149	0.0547	2.20298e-07	482730	26.8805
Parkinson's disease	Tyrosine levels	rs2949760	A	G	A	G	0.0915	0.0001	0.3649	0.3514	7	143210952	0.0084	291	0.9868	7	143210952	0.0193	1.99802e-06	482730	22.4764
Parkinson's disease	Tyrosine levels	rs329647	C	G	C	G	-0.1133	-0.0096	0.6662	0.7035	11	133764666	0.0091	291	0.2919	11	133764666	0.0178	1.94402e-10	482730	40.5154
Parkinson's disease	Tyrosine levels	rs34311866	C	T	C	T	0.2272	-0.0019	0.1958	0.162	4	951947	0.011	291	0.8649	4	951947	0.0231	7.97444e-23	482730	96.737
Parkinson's disease	Tyrosine levels	rs34679758	G	A	G	A	-0.1275	-0.0251	0.1216	0.1085	16	71995427	0.0137	291	0.0658006	16	71995427	0.0259	8.71505e-07	482730	24.2338
Parkinson's disease	Tyrosine levels	rs35265698	G	C	G	C	-0.2	-0.0257	0.1547	0.172	6	32561334	0.0114	291	0.0238902	6	32561334	0.0303	3.92735e-11	480593	43.5687
Parkinson's disease	Tyrosine levels	rs356203	T	C	T	C	-0.2398	0.0086	0.6169	0.5896	4	90666041	0.0084	291	0.3065	4	90666041	0.0178	3.00677e-41	482730	181.492
Parkinson's disease	Tyrosine levels	rs35749011	A	G	A	G	0.7508	0.0456	0.0191	0.0142	1	155135036	0.0345	291	0.1859	1	155135036	0.0659	5.02227e-30	482730	129.801
Parkinson's disease	Tyrosine levels	rs41286192	G	A	G	A	0.3164	0.0139	0.0308	0.031	6	133118216	0.0236	291	0.5554	6	133118216	0.067	2.298e-06	469486	22.3009
Parkinson's disease	Tyrosine levels	rs4488803	A	G	A	G	-0.1136	-0.0117	0.3746	0.4106	3	58218352	0.0082	291	0.1507	3	58218352	0.0199	1.07599e-08	482730	32.5875
Parkinson's disease	Tyrosine levels	rs4588066	A	G	A	G	0.1046	-0.0164	0.326	0.3093	18	40672964	0.0089	291	0.0648903	18	40672964	0.0178	4.45297e-09	482730	34.5321
Parkinson's disease	Tyrosine levels	rs4613239	G	C	G	C	0.1784	-0.0038	0.1326	0.112	2	169119609	0.0132	291	0.7719	2	169119609	0.0248	6.21441e-13	482730	51.7471
Parkinson's disease	Tyrosine levels	rs4698412	A	G	A	G	0.1258	0.0017	0.553	0.5502	4	15737348	0.0084	291	0.837	4	15737348	0.0168	7.04855e-14	482730	56.0716
Parkinson's disease	Tyrosine levels	rs4774417	A	G	A	G	0.1052	0.0033	0.7397	0.7373	15	61993702	0.0097	291	0.731301	15	61993702	0.0192	4.62605e-08	482730	30.0213
Parkinson's disease	Tyrosine levels	rs4810687	T	G	T	G	0.0932	0.0124	0.5642	0.5423	20	46408929	0.0088	291	0.1602	20	46408929	0.0187	6.27004e-07	482730	24.8398
Parkinson's disease	Tyrosine levels	rs4836108	A	G	A	G	0.1094	0.0079	0.4795	0.4768	5	124010261	0.0086	291	0.3605	5	124010261	0.0225	1.19801e-06	468692	23.6412
Parkinson's disease	Tyrosine levels	rs4851487	T	C	T	C	0.0808	-0.0016	0.3907	0.3883	2	102302978	0.0087	291	0.8539	2	102302978	0.0174	3.249e-06	482730	21.5637
Parkinson's disease	Tyrosine levels	rs58879558	C	T	C	T	-0.2383	-0.0107	0.2229	0.1992	17	44095467	0.011	291	0.33	17	44095467	0.025	1.36301e-21	482730	90.859
Parkinson's disease	Tyrosine levels	rs61835654	C	T	C	T	0.1032	0.0075	0.23	0.2065	1	226983330	0.0099	291	0.4504	1	226983330	0.0216	1.85302e-06	482730	22.8272
Parkinson's disease	Tyrosine levels	rs620490	G	T	G	T	-0.1174	0.0008	0.2762	0.2698	8	16697579	0.0094	291	0.9309	8	16697579	0.019	6.45595e-10	482730	38.1794
Parkinson's disease	Tyrosine levels	rs6715875	C	T	C	T	0.2902	0.0226	0.0362	0.0451	2	182299679	0.0191	291	0.2358	2	182299679	0.0599	1.24601e-06	468692	23.4715
Parkinson's disease	Tyrosine levels	rs6741007	G	T	G	T	-0.1233	-0.0023	0.4507	0.4655	2	135537119	0.0081	291	0.774701	2	135537119	0.0175	2.08689e-12	482730	49.6421
Parkinson's disease	Tyrosine levels	rs6808178	C	T	C	T	-0.0864	0.0137	0.6228	0.6254	3	28705690	0.0085	291	0.1063	3	28705690	0.0174	7.19896e-07	482730	24.6564
Parkinson's disease	Tyrosine levels	rs73032517	G	A	G	A	0.2706	-0.0197	0.0295	0.0272	3	18199602	0.0269	291	0.4638	3	18199602	0.0558	1.26701e-06	482730	23.5173
Parkinson's disease	Tyrosine levels	rs75505347	T	C	T	C	0.3917	-0.0092	0.0195	0.0208	12	40885549	0.0314	291	0.7698	12	40885549	0.0674	6.11702e-09	482730	33.7744
Parkinson's disease	Tyrosine levels	rs75646569	G	T	G	T	0.1916	0.0136	0.1117	0.1038	5	60345424	0.0137	291	0.3201	5	60345424	0.0266	5.61824e-13	482730	51.8833
Parkinson's disease	Tyrosine levels	rs7695720	C	A	C	A	-0.1255	0.0184	0.2091	0.23	4	77183300	0.0094	291	0.0506104	4	77183300	0.0208	1.52799e-09	482730	36.405
Parkinson's disease	Tyrosine levels	rs79436216	G	A	G	A	0.2816	0.0439	0.0351	0.0323	12	64263528	0.0244	291	0.0725204	12	64263528	0.0603	3.02197e-06	468692	21.8087
Parkinson's disease	Tyrosine levels	rs823106	C	G	C	G	-0.1492	-0.0107	0.8488	0.8513	1	205656453	0.0114	291	0.3486	1	205656453	0.0239	4.09996e-10	482730	38.971
Parkinson's disease	Tyrosine levels	rs847685	C	G	C	G	-0.1483	0.0094	0.2028	0.2007	17	48200834	0.0103	291	0.3602	17	48200834	0.0293	3.983e-07	468692	25.6181
Parkinson's disease	Tyrosine levels	rs858295	G	A	G	A	-0.1039	0.0069	0.3947	0.4102	7	23245569	0.0081	291	0.3912	7	23245569	0.0176	3.83098e-09	482730	34.8502
Parkinson's disease	Tyrosine levels	rs9840232	T	C	T	C	0.1157	-0.0049	0.1766	0.1653	3	151052362	0.0114	291	0.668399	3	151052362	0.0233	6.56493e-07	482730	24.6578
Parkinson's disease	Tyrosine levels	rs9845968	G	A	G	A	0.0842	0.0085	0.5157	0.5314	3	46531144	0.008	291	0.2843	3	46531144	0.0175	1.41599e-06	482730	23.1498
Parkinson's disease	Pyroglutamine levels	rs10513789	G	T	G	T	-0.1596	0.0027	0.1826	0.1976	3	182760073	0.0203	291	0.8945	3	182760073	0.0219	3.18493e-13	482730	53.1102
Parkinson's disease	Pyroglutamine levels	rs10756905	T	C	T	C	0.1011	0.0105	0.2409	0.2314	9	17726888	0.0187	291	0.5752	9	17726888	0.0196	2.45601e-07	482730	26.6066
Parkinson's disease	Pyroglutamine levels	rs10766301	T	C	T	C	0.0907	-0.0036	0.4104	0.4051	11	16217413	0.0161	291	0.8253	11	16217413	0.0192	2.20501e-06	482730	22.3158
Parkinson's disease	Pyroglutamine levels	rs10847864	T	G	T	G	0.1274	-0.009	0.3625	0.3377	12	123326598	0.0171	291	0.5989	12	123326598	0.0179	9.81296e-13	482730	50.6562
Parkinson's disease	Pyroglutamine levels	rs111972941	G	A	G	A	0.2482	-0.0053	0.0472	0.0452	1	4823709	0.0397	291	0.8933	1	4823709	0.0514	1.37499e-06	468692	23.3172
Parkinson's disease	Pyroglutamine levels	rs112413063	C	T	C	T	-0.1813	0.0669	0.0637	0.055	2	29130587	0.0359	291	0.0621699	2	29130587	0.0396	4.61796e-06	482730	20.9607
Parkinson's disease	Pyroglutamine levels	rs12929797	T	C	T	C	0.082	-0.0113	0.4285	0.3998	16	52632944	0.0163	291	0.4865	16	52632944	0.017	1.31999e-06	482730	23.2664
Parkinson's disease	Pyroglutamine levels	rs12934900	T	A	T	A	0.1215	-0.0034	0.6571	0.6339	16	30923602	0.0178	291	0.8484	16	30923602	0.0184	4.33112e-11	482730	43.6031
Parkinson's disease	Pyroglutamine levels	rs144814361	T	C	T	C	0.4411	-0.0885	0.0174	0.0194	10	121410917	0.0587	291	0.1318	10	121410917	0.068	9.06567e-11	482730	42.0781
Parkinson's disease	Pyroglutamine levels	rs182621729	T	C	T	C	0.3083	-0.0349	0.0289	0.0399	7	152417849	0.0432	291	0.4198	7	152417849	0.0633	1.11299e-06	480593	23.7214
Parkinson's disease	Pyroglutamine levels	rs2208485	A	G	A	G	-0.0936	0.0014	0.415	0.414	9	17599212	0.0176	291	0.9368	9	17599212	0.0182	2.65198e-07	482730	26.449
Parkinson's disease	Pyroglutamine levels	rs2248244	A	G	A	G	0.1001	0.0039	0.2898	0.2691	21	38852361	0.0169	291	0.8171	21	38852361	0.0211	2.00498e-06	482730	22.5063
Parkinson's disease	Pyroglutamine levels	rs2295547	C	A	C	A	-0.0894	-0.0057	0.32	0.3428	20	3172246	0.0173	291	0.7424	20	3172246	0.0182	8.76799e-07	482730	24.1286
Parkinson's disease	Pyroglutamine levels	rs28370649	G	A	G	A	0.2836	-0.0575	0.0272	0.0257	12	40399149	0.0654	291	0.379	12	40399149	0.0547	2.20298e-07	482730	26.8805
Parkinson's disease	Pyroglutamine levels	rs2949760	A	G	A	G	0.0915	0.008	0.3649	0.3538	7	143210952	0.0165	291	0.6267	7	143210952	0.0193	1.99802e-06	482730	22.4764
Parkinson's disease	Pyroglutamine levels	rs329647	C	G	C	G	-0.1133	0.0199	0.6662	0.707	11	133764666	0.0179	291	0.2643	11	133764666	0.0178	1.94402e-10	482730	40.5154
Parkinson's disease	Pyroglutamine levels	rs34311866	C	T	C	T	0.2272	-0.0474	0.1958	0.163	4	951947	0.0212	291	0.0254203	4	951947	0.0231	7.97444e-23	482730	96.737
Parkinson's disease	Pyroglutamine levels	rs34679758	G	A	G	A	-0.1275	0.0047	0.1216	0.1094	16	71995427	0.0268	291	0.8608	16	71995427	0.0259	8.71505e-07	482730	24.2338
Parkinson's disease	Pyroglutamine levels	rs35265698	G	C	G	C	-0.2	0.0403	0.1547	0.1723	6	32561334	0.0224	291	0.0720692	6	32561334	0.0303	3.92735e-11	480593	43.5687
Parkinson's disease	Pyroglutamine levels	rs356203	T	C	T	C	-0.2398	-0.0036	0.6169	0.5915	4	90666041	0.0165	291	0.829	4	90666041	0.0178	3.00677e-41	482730	181.492
Parkinson's disease	Pyroglutamine levels	rs35749011	A	G	A	G	0.7508	-0.0533	0.0191	0.014	1	155135036	0.0682	291	0.4344	1	155135036	0.0659	5.02227e-30	482730	129.801
Parkinson's disease	Pyroglutamine levels	rs41286192	G	A	G	A	0.3164	0.0167	0.0308	0.0312	6	133118216	0.0461	291	0.7181	6	133118216	0.067	2.298e-06	469486	22.3009
Parkinson's disease	Pyroglutamine levels	rs4488803	A	G	A	G	-0.1136	0.0159	0.3746	0.4119	3	58218352	0.016	291	0.3185	3	58218352	0.0199	1.07599e-08	482730	32.5875
Parkinson's disease	Pyroglutamine levels	rs4588066	A	G	A	G	0.1046	0.0137	0.326	0.3096	18	40672964	0.0175	291	0.432	18	40672964	0.0178	4.45297e-09	482730	34.5321
Parkinson's disease	Pyroglutamine levels	rs4613239	G	C	G	C	0.1784	0.0207	0.1326	0.114	2	169119609	0.0257	291	0.4216	2	169119609	0.0248	6.21441e-13	482730	51.7471
Parkinson's disease	Pyroglutamine levels	rs4698412	A	G	A	G	0.1258	-0.0016	0.553	0.5462	4	15737348	0.0164	291	0.922	4	15737348	0.0168	7.04855e-14	482730	56.0716
Parkinson's disease	Pyroglutamine levels	rs4774417	A	G	A	G	0.1052	0.0064	0.7397	0.7374	15	61993702	0.0188	291	0.732501	15	61993702	0.0192	4.62605e-08	482730	30.0213
Parkinson's disease	Pyroglutamine levels	rs4810687	T	G	T	G	0.0932	0.0119	0.5642	0.5392	20	46408929	0.0172	291	0.4891	20	46408929	0.0187	6.27004e-07	482730	24.8398
Parkinson's disease	Pyroglutamine levels	rs4836108	A	G	A	G	0.1094	0.0092	0.4795	0.4776	5	124010261	0.0168	291	0.5823	5	124010261	0.0225	1.19801e-06	468692	23.6412
Parkinson's disease	Pyroglutamine levels	rs4851487	T	C	T	C	0.0808	0.014	0.3907	0.3884	2	102302978	0.017	291	0.4093	2	102302978	0.0174	3.249e-06	482730	21.5637
Parkinson's disease	Pyroglutamine levels	rs58879558	C	T	C	T	-0.2383	0.0202	0.2229	0.1968	17	44095467	0.0216	291	0.3496	17	44095467	0.025	1.36301e-21	482730	90.859
Parkinson's disease	Pyroglutamine levels	rs61835654	C	T	C	T	0.1032	-0.0121	0.23	0.2082	1	226983330	0.0195	291	0.5337	1	226983330	0.0216	1.85302e-06	482730	22.8272
Parkinson's disease	Pyroglutamine levels	rs620490	G	T	G	T	-0.1174	0.0015	0.2762	0.2694	8	16697579	0.0184	291	0.9346	8	16697579	0.019	6.45595e-10	482730	38.1794
Parkinson's disease	Pyroglutamine levels	rs6715875	C	T	C	T	0.2902	0.0014	0.0362	0.0462	2	182299679	0.0372	291	0.9691	2	182299679	0.0599	1.24601e-06	468692	23.4715
Parkinson's disease	Pyroglutamine levels	rs6741007	G	T	G	T	-0.1233	-0.0191	0.4507	0.4659	2	135537119	0.0158	291	0.2254	2	135537119	0.0175	2.08689e-12	482730	49.6421
Parkinson's disease	Pyroglutamine levels	rs6808178	C	T	C	T	-0.0864	-0.0164	0.6228	0.6254	3	28705690	0.0167	291	0.3271	3	28705690	0.0174	7.19896e-07	482730	24.6564
Parkinson's disease	Pyroglutamine levels	rs73032517	G	A	G	A	0.2706	0.0306	0.0295	0.0266	3	18199602	0.0531	291	0.564901	3	18199602	0.0558	1.26701e-06	482730	23.5173
Parkinson's disease	Pyroglutamine levels	rs75505347	T	C	T	C	0.3917	0.0667	0.0195	0.0212	12	40885549	0.0598	291	0.2649	12	40885549	0.0674	6.11702e-09	482730	33.7744
Parkinson's disease	Pyroglutamine levels	rs75646569	G	T	G	T	0.1916	0.0033	0.1117	0.1048	5	60345424	0.0268	291	0.901	5	60345424	0.0266	5.61824e-13	482730	51.8833
Parkinson's disease	Pyroglutamine levels	rs7695720	C	A	C	A	-0.1255	0.0056	0.2091	0.2309	4	77183300	0.0184	291	0.763001	4	77183300	0.0208	1.52799e-09	482730	36.405
Parkinson's disease	Pyroglutamine levels	rs79436216	G	A	G	A	0.2816	0.071	0.0351	0.0319	12	64263528	0.0493	291	0.1499	12	64263528	0.0603	3.02197e-06	468692	21.8087
Parkinson's disease	Pyroglutamine levels	rs823106	C	G	C	G	-0.1492	-0.0196	0.8488	0.8523	1	205656453	0.0224	291	0.3804	1	205656453	0.0239	4.09996e-10	482730	38.971
Parkinson's disease	Pyroglutamine levels	rs847685	C	G	C	G	-0.1483	-0.0019	0.2028	0.2019	17	48200834	0.02	291	0.9253	17	48200834	0.0293	3.983e-07	468692	25.6181
Parkinson's disease	Pyroglutamine levels	rs858295	G	A	G	A	-0.1039	-0.01	0.3947	0.4117	7	23245569	0.016	291	0.530401	7	23245569	0.0176	3.83098e-09	482730	34.8502
Parkinson's disease	Pyroglutamine levels	rs9840232	T	C	T	C	0.1157	0.0059	0.1766	0.166	3	151052362	0.0222	291	0.791701	3	151052362	0.0233	6.56493e-07	482730	24.6578
Parkinson's disease	Pyroglutamine levels	rs9845968	G	A	G	A	0.0842	0.0166	0.5157	0.5318	3	46531144	0.0154	291	0.2814	3	46531144	0.0175	1.41599e-06	482730	23.1498
Parkinson's disease	Cortisol levels	rs10513789	G	T	G	T	-0.1596	-0.027	0.1826	0.196	3	182760073	0.0175	291	0.1234	3	182760073	0.0219	3.18493e-13	482730	53.1102
Parkinson's disease	Cortisol levels	rs10756905	T	C	T	C	0.1011	0.0031	0.2409	0.2323	9	17726888	0.0161	291	0.8466	9	17726888	0.0196	2.45601e-07	482730	26.6066
Parkinson's disease	Cortisol levels	rs10766301	T	C	T	C	0.0907	0.0005	0.4104	0.4068	11	16217413	0.014	291	0.9703	11	16217413	0.0192	2.20501e-06	482730	22.3158
Parkinson's disease	Cortisol levels	rs10847864	T	G	T	G	0.1274	0.0246	0.3625	0.3391	12	123326598	0.0147	291	0.0941499	12	123326598	0.0179	9.81296e-13	482730	50.6562
Parkinson's disease	Cortisol levels	rs111972941	G	A	G	A	0.2482	0.0725	0.0472	0.0456	1	4823709	0.0336	291	0.0312299	1	4823709	0.0514	1.37499e-06	468692	23.3172
Parkinson's disease	Cortisol levels	rs112413063	C	T	C	T	-0.1813	0.0476	0.0637	0.0553	2	29130587	0.0308	291	0.1219	2	29130587	0.0396	4.61796e-06	482730	20.9607
Parkinson's disease	Cortisol levels	rs12929797	T	C	T	C	0.082	-0.0015	0.4285	0.3984	16	52632944	0.014	291	0.9132	16	52632944	0.017	1.31999e-06	482730	23.2664
Parkinson's disease	Cortisol levels	rs12934900	T	A	T	A	0.1215	0.0174	0.6571	0.6355	16	30923602	0.0152	291	0.2545	16	30923602	0.0184	4.33112e-11	482730	43.6031
Parkinson's disease	Cortisol levels	rs144814361	T	C	T	C	0.4411	-0.0272	0.0174	0.0197	10	121410917	0.0504	291	0.5898	10	121410917	0.068	9.06567e-11	482730	42.0781
Parkinson's disease	Cortisol levels	rs182621729	T	C	T	C	0.3083	-0.0133	0.0289	0.0391	7	152417849	0.0377	291	0.723701	7	152417849	0.0633	1.11299e-06	480593	23.7214
Parkinson's disease	Cortisol levels	rs2208485	A	G	A	G	-0.0936	-0.0087	0.415	0.4102	9	17599212	0.0153	291	0.5703	9	17599212	0.0182	2.65198e-07	482730	26.449
Parkinson's disease	Cortisol levels	rs2248244	A	G	A	G	0.1001	0.0341	0.2898	0.2684	21	38852361	0.0145	291	0.0186698	21	38852361	0.0211	2.00498e-06	482730	22.5063
Parkinson's disease	Cortisol levels	rs2295547	C	A	C	A	-0.0894	-0.03	0.32	0.3434	20	3172246	0.0148	291	0.0430596	20	3172246	0.0182	8.76799e-07	482730	24.1286
Parkinson's disease	Cortisol levels	rs28370649	G	A	G	A	0.2836	-0.1265	0.0272	0.0263	12	40399149	0.0538	291	0.01874	12	40399149	0.0547	2.20298e-07	482730	26.8805
Parkinson's disease	Cortisol levels	rs2949760	A	G	A	G	0.0915	-0.0331	0.3649	0.3521	7	143210952	0.0141	291	0.01869	7	143210952	0.0193	1.99802e-06	482730	22.4764
Parkinson's disease	Cortisol levels	rs329647	C	G	C	G	-0.1133	0.0147	0.6662	0.7038	11	133764666	0.0154	291	0.3404	11	133764666	0.0178	1.94402e-10	482730	40.5154
Parkinson's disease	Cortisol levels	rs34311866	C	T	C	T	0.2272	0.0001	0.1958	0.1621	4	951947	0.0185	291	0.9968	4	951947	0.0231	7.97444e-23	482730	96.737
Parkinson's disease	Cortisol levels	rs34679758	G	A	G	A	-0.1275	-0.0211	0.1216	0.1086	16	71995427	0.0232	291	0.3641	16	71995427	0.0259	8.71505e-07	482730	24.2338
Parkinson's disease	Cortisol levels	rs35265698	G	C	G	C	-0.2	-0.0512	0.1547	0.1718	6	32561334	0.0191	291	0.00733196	6	32561334	0.0303	3.92735e-11	480593	43.5687
Parkinson's disease	Cortisol levels	rs356203	T	C	T	C	-0.2398	0.0052	0.6169	0.5898	4	90666041	0.0143	291	0.714801	4	90666041	0.0178	3.00677e-41	482730	181.492
Parkinson's disease	Cortisol levels	rs35749011	A	G	A	G	0.7508	0.0632	0.0191	0.0142	1	155135036	0.0584	291	0.2789	1	155135036	0.0659	5.02227e-30	482730	129.801
Parkinson's disease	Cortisol levels	rs41286192	G	A	G	A	0.3164	-0.0539	0.0308	0.031	6	133118216	0.0397	291	0.1745	6	133118216	0.067	2.298e-06	469486	22.3009
Parkinson's disease	Cortisol levels	rs4488803	A	G	A	G	-0.1136	0.0024	0.3746	0.4106	3	58218352	0.0138	291	0.8612	3	58218352	0.0199	1.07599e-08	482730	32.5875
Parkinson's disease	Cortisol levels	rs4588066	A	G	A	G	0.1046	0.0001	0.326	0.3093	18	40672964	0.0151	291	0.9946	18	40672964	0.0178	4.45297e-09	482730	34.5321
Parkinson's disease	Cortisol levels	rs4613239	G	C	G	C	0.1784	0.0177	0.1326	0.1121	2	169119609	0.0223	291	0.4273	2	169119609	0.0248	6.21441e-13	482730	51.7471
Parkinson's disease	Cortisol levels	rs4698412	A	G	A	G	0.1258	0.001	0.553	0.5501	4	15737348	0.0142	291	0.9434	4	15737348	0.0168	7.04855e-14	482730	56.0716
Parkinson's disease	Cortisol levels	rs4774417	A	G	A	G	0.1052	-0.0182	0.7397	0.7373	15	61993702	0.0163	291	0.2633	15	61993702	0.0192	4.62605e-08	482730	30.0213
Parkinson's disease	Cortisol levels	rs4810687	T	G	T	G	0.0932	0.0155	0.5642	0.5419	20	46408929	0.0149	291	0.3	20	46408929	0.0187	6.27004e-07	482730	24.8398
Parkinson's disease	Cortisol levels	rs4836108	A	G	A	G	0.1094	0.0214	0.4795	0.4768	5	124010261	0.0146	291	0.1413	5	124010261	0.0225	1.19801e-06	468692	23.6412
Parkinson's disease	Cortisol levels	rs4851487	T	C	T	C	0.0808	0.0099	0.3907	0.3883	2	102302978	0.0146	291	0.5006	2	102302978	0.0174	3.249e-06	482730	21.5637
Parkinson's disease	Cortisol levels	rs58879558	C	T	C	T	-0.2383	-0.0081	0.2229	0.1991	17	44095467	0.0187	291	0.666	17	44095467	0.025	1.36301e-21	482730	90.859
Parkinson's disease	Cortisol levels	rs61835654	C	T	C	T	0.1032	0.0253	0.23	0.2058	1	226983330	0.0166	291	0.1279	1	226983330	0.0216	1.85302e-06	482730	22.8272
Parkinson's disease	Cortisol levels	rs620490	G	T	G	T	-0.1174	-0.001	0.2762	0.2698	8	16697579	0.0157	291	0.9506	8	16697579	0.019	6.45595e-10	482730	38.1794
Parkinson's disease	Cortisol levels	rs6715875	C	T	C	T	0.2902	-0.0618	0.0362	0.0452	2	182299679	0.0321	291	0.0546298	2	182299679	0.0599	1.24601e-06	468692	23.4715
Parkinson's disease	Cortisol levels	rs6741007	G	T	G	T	-0.1233	-0.0093	0.4507	0.4655	2	135537119	0.0136	291	0.4939	2	135537119	0.0175	2.08689e-12	482730	49.6421
Parkinson's disease	Cortisol levels	rs6808178	C	T	C	T	-0.0864	-0.009	0.6228	0.6254	3	28705690	0.0144	291	0.5302	3	28705690	0.0174	7.19896e-07	482730	24.6564
Parkinson's disease	Cortisol levels	rs73032517	G	A	G	A	0.2706	-0.0077	0.0295	0.0272	3	18199602	0.0453	291	0.8641	3	18199602	0.0558	1.26701e-06	482730	23.5173
Parkinson's disease	Cortisol levels	rs75505347	T	C	T	C	0.3917	-0.1833	0.0195	0.0208	12	40885549	0.0517	291	0.000392302	12	40885549	0.0674	6.11702e-09	482730	33.7744
Parkinson's disease	Cortisol levels	rs75646569	G	T	G	T	0.1916	0.001	0.1117	0.1039	5	60345424	0.0232	291	0.9671	5	60345424	0.0266	5.61824e-13	482730	51.8833
Parkinson's disease	Cortisol levels	rs7695720	C	A	C	A	-0.1255	-0.0149	0.2091	0.2302	4	77183300	0.0158	291	0.3448	4	77183300	0.0208	1.52799e-09	482730	36.405
Parkinson's disease	Cortisol levels	rs79436216	G	A	G	A	0.2816	0.0238	0.0351	0.0328	12	64263528	0.0418	291	0.5697	12	64263528	0.0603	3.02197e-06	468692	21.8087
Parkinson's disease	Cortisol levels	rs823106	C	G	C	G	-0.1492	-0.0121	0.8488	0.8513	1	205656453	0.0192	291	0.5283	1	205656453	0.0239	4.09996e-10	482730	38.971
Parkinson's disease	Cortisol levels	rs847685	C	G	C	G	-0.1483	0.005	0.2028	0.2007	17	48200834	0.0174	291	0.7719	17	48200834	0.0293	3.983e-07	468692	25.6181
Parkinson's disease	Cortisol levels	rs858295	G	A	G	A	-0.1039	-0.0294	0.3947	0.4106	7	23245569	0.0137	291	0.0310099	7	23245569	0.0176	3.83098e-09	482730	34.8502
Parkinson's disease	Cortisol levels	rs9840232	T	C	T	C	0.1157	0.0229	0.1766	0.1653	3	151052362	0.0192	291	0.2327	3	151052362	0.0233	6.56493e-07	482730	24.6578
Parkinson's disease	Cortisol levels	rs9845968	G	A	G	A	0.0842	-0.0132	0.5157	0.5315	3	46531144	0.0134	291	0.3248	3	46531144	0.0175	1.41599e-06	482730	23.1498
Parkinson's disease	Lactate levels	rs10513789	G	T	G	T	-0.1596	0.0157	0.1826	0.1942	3	182760073	0.0074	291	0.0336504	3	182760073	0.0219	3.18493e-13	482730	53.1102
Parkinson's disease	Lactate levels	rs10756905	T	C	T	C	0.1011	-0.0079	0.2409	0.2332	9	17726888	0.0068	291	0.2424	9	17726888	0.0196	2.45601e-07	482730	26.6066
Parkinson's disease	Lactate levels	rs10766301	T	C	T	C	0.0907	-0.0113	0.4104	0.4086	11	16217413	0.0059	291	0.0535501	11	16217413	0.0192	2.20501e-06	482730	22.3158
Parkinson's disease	Lactate levels	rs10847864	T	G	T	G	0.1274	0.0114	0.3625	0.3408	12	123326598	0.0062	291	0.06574	12	123326598	0.0179	9.81296e-13	482730	50.6562
Parkinson's disease	Lactate levels	rs111972941	G	A	G	A	0.2482	-0.0235	0.0472	0.0464	1	4823709	0.0142	291	0.0984804	1	4823709	0.0514	1.37499e-06	468692	23.3172
Parkinson's disease	Lactate levels	rs112413063	C	T	C	T	-0.1813	0.0034	0.0637	0.0555	2	29130587	0.013	291	0.7921	2	29130587	0.0396	4.61796e-06	482730	20.9607
Parkinson's disease	Lactate levels	rs12929797	T	C	T	C	0.082	-0.0005	0.4285	0.3971	16	52632944	0.0059	291	0.9289	16	52632944	0.017	1.31999e-06	482730	23.2664
Parkinson's disease	Lactate levels	rs12934900	T	A	T	A	0.1215	-0.0112	0.6571	0.6367	16	30923602	0.0064	291	0.07942	16	30923602	0.0184	4.33112e-11	482730	43.6031
Parkinson's disease	Lactate levels	rs144814361	T	C	T	C	0.4411	-0.0027	0.0174	0.02	10	121410917	0.0211	291	0.8984	10	121410917	0.068	9.06567e-11	482730	42.0781
Parkinson's disease	Lactate levels	rs182621729	T	C	T	C	0.3083	0.005	0.0289	0.0382	7	152417849	0.0162	291	0.757399	7	152417849	0.0633	1.11299e-06	480593	23.7214
Parkinson's disease	Lactate levels	rs2208485	A	G	A	G	-0.0936	0.0045	0.415	0.4061	9	17599212	0.0065	291	0.4868	9	17599212	0.0182	2.65198e-07	482730	26.449
Parkinson's disease	Lactate levels	rs2248244	A	G	A	G	0.1001	0.0003	0.2898	0.2679	21	38852361	0.0062	291	0.9581	21	38852361	0.0211	2.00498e-06	482730	22.5063
Parkinson's disease	Lactate levels	rs2295547	C	A	C	A	-0.0894	0.0057	0.32	0.3436	20	3172246	0.0063	291	0.3668	20	3172246	0.0182	8.76799e-07	482730	24.1286
Parkinson's disease	Lactate levels	rs28370649	G	A	G	A	0.2836	-0.0144	0.0272	0.0266	12	40399149	0.0224	291	0.5199	12	40399149	0.0547	2.20298e-07	482730	26.8805
Parkinson's disease	Lactate levels	rs2949760	A	G	A	G	0.0915	-0.0045	0.3649	0.3491	7	143210952	0.006	291	0.4522	7	143210952	0.0193	1.99802e-06	482730	22.4764
Parkinson's disease	Lactate levels	rs329647	C	G	C	G	-0.1133	-0.0048	0.6662	0.7009	11	133764666	0.0065	291	0.464	11	133764666	0.0178	1.94402e-10	482730	40.5154
Parkinson's disease	Lactate levels	rs34311866	C	T	C	T	0.2272	0.0032	0.1958	0.1612	4	951947	0.0078	291	0.684101	4	951947	0.0231	7.97444e-23	482730	96.737
Parkinson's disease	Lactate levels	rs34679758	G	A	G	A	-0.1275	-0.0065	0.1216	0.1078	16	71995427	0.0098	291	0.5064	16	71995427	0.0259	8.71505e-07	482730	24.2338
Parkinson's disease	Lactate levels	rs35265698	G	C	G	C	-0.2	0.0005	0.1547	0.1715	6	32561334	0.0082	291	0.9479	6	32561334	0.0303	3.92735e-11	480593	43.5687
Parkinson's disease	Lactate levels	rs356203	T	C	T	C	-0.2398	0.013	0.6169	0.5877	4	90666041	0.006	291	0.0292402	4	90666041	0.0178	3.00677e-41	482730	181.492
Parkinson's disease	Lactate levels	rs35749011	A	G	A	G	0.7508	0.0619	0.0191	0.0144	1	155135036	0.0242	291	0.0106101	1	155135036	0.0659	5.02227e-30	482730	129.801
Parkinson's disease	Lactate levels	rs41286192	G	A	G	A	0.3164	0.0049	0.0308	0.0309	6	133118216	0.017	291	0.774801	6	133118216	0.067	2.298e-06	469486	22.3009
Parkinson's disease	Lactate levels	rs4488803	A	G	A	G	-0.1136	-0.0006	0.3746	0.4091	3	58218352	0.0059	291	0.925	3	58218352	0.0199	1.07599e-08	482730	32.5875
Parkinson's disease	Lactate levels	rs4588066	A	G	A	G	0.1046	-0.0026	0.326	0.309	18	40672964	0.0064	291	0.6868	18	40672964	0.0178	4.45297e-09	482730	34.5321
Parkinson's disease	Lactate levels	rs4613239	G	C	G	C	0.1784	0.0024	0.1326	0.1102	2	169119609	0.0095	291	0.7983	2	169119609	0.0248	6.21441e-13	482730	51.7471
Parkinson's disease	Lactate levels	rs4698412	A	G	A	G	0.1258	-0.0093	0.553	0.5539	4	15737348	0.006	291	0.1186	4	15737348	0.0168	7.04855e-14	482730	56.0716
Parkinson's disease	Lactate levels	rs4774417	A	G	A	G	0.1052	-0.0064	0.7397	0.7371	15	61993702	0.0069	291	0.3513	15	61993702	0.0192	4.62605e-08	482730	30.0213
Parkinson's disease	Lactate levels	rs4810687	T	G	T	G	0.0932	-0.0044	0.5642	0.5444	20	46408929	0.0064	291	0.487	20	46408929	0.0187	6.27004e-07	482730	24.8398
Parkinson's disease	Lactate levels	rs4836108	A	G	A	G	0.1094	0.0013	0.4795	0.476	5	124010261	0.0062	291	0.8302	5	124010261	0.0225	1.19801e-06	468692	23.6412
Parkinson's disease	Lactate levels	rs4851487	T	C	T	C	0.0808	0.0029	0.3907	0.3882	2	102302978	0.0062	291	0.643301	2	102302978	0.0174	3.249e-06	482730	21.5637
Parkinson's disease	Lactate levels	rs58879558	C	T	C	T	-0.2383	-0.0032	0.2229	0.2009	17	44095467	0.0079	291	0.6819	17	44095467	0.025	1.36301e-21	482730	90.859
Parkinson's disease	Lactate levels	rs61835654	C	T	C	T	0.1032	-0.0066	0.23	0.2046	1	226983330	0.0071	291	0.3552	1	226983330	0.0216	1.85302e-06	482730	22.8272
Parkinson's disease	Lactate levels	rs620490	G	T	G	T	-0.1174	0.0082	0.2762	0.2703	8	16697579	0.0067	291	0.2165	8	16697579	0.019	6.45595e-10	482730	38.1794
Parkinson's disease	Lactate levels	rs6715875	C	T	C	T	0.2902	0.0143	0.0362	0.044	2	182299679	0.0137	291	0.2977	2	182299679	0.0599	1.24601e-06	468692	23.4715
Parkinson's disease	Lactate levels	rs6741007	G	T	G	T	-0.1233	0.0003	0.4507	0.4651	2	135537119	0.0058	291	0.9619	2	135537119	0.0175	2.08689e-12	482730	49.6421
Parkinson's disease	Lactate levels	rs6808178	C	T	C	T	-0.0864	0.0092	0.6228	0.6255	3	28705690	0.0061	291	0.1292	3	28705690	0.0174	7.19896e-07	482730	24.6564
Parkinson's disease	Lactate levels	rs73032517	G	A	G	A	0.2706	0.0089	0.0295	0.0277	3	18199602	0.019	291	0.6382	3	18199602	0.0558	1.26701e-06	482730	23.5173
Parkinson's disease	Lactate levels	rs75505347	T	C	T	C	0.3917	-0.0445	0.0195	0.0203	12	40885549	0.0226	291	0.0486194	12	40885549	0.0674	6.11702e-09	482730	33.7744
Parkinson's disease	Lactate levels	rs75646569	G	T	G	T	0.1916	0.0066	0.1117	0.1031	5	60345424	0.0098	291	0.500299	5	60345424	0.0266	5.61824e-13	482730	51.8833
Parkinson's disease	Lactate levels	rs7695720	C	A	C	A	-0.1255	0.0009	0.2091	0.2292	4	77183300	0.0068	291	0.8931	4	77183300	0.0208	1.52799e-09	482730	36.405
Parkinson's disease	Lactate levels	rs79436216	G	A	G	A	0.2816	-0.0117	0.0351	0.0335	12	64263528	0.0174	291	0.502	12	64263528	0.0603	3.02197e-06	468692	21.8087
Parkinson's disease	Lactate levels	rs823106	C	G	C	G	-0.1492	-0.0121	0.8488	0.8504	1	205656453	0.0081	291	0.1355	1	205656453	0.0239	4.09996e-10	482730	38.971
Parkinson's disease	Lactate levels	rs847685	C	G	C	G	-0.1483	0.0027	0.2028	0.1996	17	48200834	0.0074	291	0.7141	17	48200834	0.0293	3.983e-07	468692	25.6181
Parkinson's disease	Lactate levels	rs858295	G	A	G	A	-0.1039	0.006	0.3947	0.409	7	23245569	0.0058	291	0.2985	7	23245569	0.0176	3.83098e-09	482730	34.8502
Parkinson's disease	Lactate levels	rs9840232	T	C	T	C	0.1157	0.0113	0.1766	0.1647	3	151052362	0.0081	291	0.1649	3	151052362	0.0233	6.56493e-07	482730	24.6578
Parkinson's disease	Lactate levels	rs9845968	G	A	G	A	0.0842	-0.0052	0.5157	0.5309	3	46531144	0.0057	291	0.3631	3	46531144	0.0175	1.41599e-06	482730	23.1498
Parkinson's disease	Sulfate levels	rs10513789	G	T	G	T	-0.1596	0.0093	0.1826	0.1976	3	182760073	0.0075	291	0.2136	3	182760073	0.0219	3.18493e-13	482730	53.1102
Parkinson's disease	Sulfate levels	rs10756905	T	C	T	C	0.1011	-0.0033	0.2409	0.2313	9	17726888	0.0069	291	0.632799	9	17726888	0.0196	2.45601e-07	482730	26.6066
Parkinson's disease	Sulfate levels	rs10766301	T	C	T	C	0.0907	0.001	0.4104	0.4051	11	16217413	0.006	291	0.864	11	16217413	0.0192	2.20501e-06	482730	22.3158
Parkinson's disease	Sulfate levels	rs10847864	T	G	T	G	0.1274	-0.0025	0.3625	0.3376	12	123326598	0.0063	291	0.6878	12	123326598	0.0179	9.81296e-13	482730	50.6562
Parkinson's disease	Sulfate levels	rs111972941	G	A	G	A	0.2482	0.0047	0.0472	0.0451	1	4823709	0.0145	291	0.7461	1	4823709	0.0514	1.37499e-06	468692	23.3172
Parkinson's disease	Sulfate levels	rs112413063	C	T	C	T	-0.1813	0.0076	0.0637	0.055	2	29130587	0.0133	291	0.565599	2	29130587	0.0396	4.61796e-06	482730	20.9607
Parkinson's disease	Sulfate levels	rs12929797	T	C	T	C	0.082	-0.0029	0.4285	0.3998	16	52632944	0.006	291	0.6268	16	52632944	0.017	1.31999e-06	482730	23.2664
Parkinson's disease	Sulfate levels	rs12934900	T	A	T	A	0.1215	-0.0007	0.6571	0.6339	16	30923602	0.0065	291	0.9138	16	30923602	0.0184	4.33112e-11	482730	43.6031
Parkinson's disease	Sulfate levels	rs144814361	T	C	T	C	0.4411	-0.0163	0.0174	0.0194	10	121410917	0.0217	291	0.4517	10	121410917	0.068	9.06567e-11	482730	42.0781
Parkinson's disease	Sulfate levels	rs182621729	T	C	T	C	0.3083	-0.0051	0.0289	0.04	7	152417849	0.0159	291	0.747599	7	152417849	0.0633	1.11299e-06	480593	23.7214
Parkinson's disease	Sulfate levels	rs2208485	A	G	A	G	-0.0936	0.006	0.415	0.4143	9	17599212	0.0065	291	0.3573	9	17599212	0.0182	2.65198e-07	482730	26.449
Parkinson's disease	Sulfate levels	rs2248244	A	G	A	G	0.1001	0.0045	0.2898	0.2692	21	38852361	0.0062	291	0.4743	21	38852361	0.0211	2.00498e-06	482730	22.5063
Parkinson's disease	Sulfate levels	rs2295547	C	A	C	A	-0.0894	-0.0083	0.32	0.3428	20	3172246	0.0063	291	0.1923	20	3172246	0.0182	8.76799e-07	482730	24.1286
Parkinson's disease	Sulfate levels	rs28370649	G	A	G	A	0.2836	-0.0529	0.0272	0.0258	12	40399149	0.0238	291	0.0262198	12	40399149	0.0547	2.20298e-07	482730	26.8805
Parkinson's disease	Sulfate levels	rs2949760	A	G	A	G	0.0915	-0.0037	0.3649	0.3537	7	143210952	0.0061	291	0.5373	7	143210952	0.0193	1.99802e-06	482730	22.4764
Parkinson's disease	Sulfate levels	rs329647	C	G	C	G	-0.1133	-0.002	0.6662	0.7069	11	133764666	0.0066	291	0.7582	11	133764666	0.0178	1.94402e-10	482730	40.5154
Parkinson's disease	Sulfate levels	rs34311866	C	T	C	T	0.2272	-0.0114	0.1958	0.1628	4	951947	0.0078	291	0.1431	4	951947	0.0231	7.97444e-23	482730	96.737
Parkinson's disease	Sulfate levels	rs34679758	G	A	G	A	-0.1275	0.0058	0.1216	0.1094	16	71995427	0.0099	291	0.5543	16	71995427	0.0259	8.71505e-07	482730	24.2338
Parkinson's disease	Sulfate levels	rs35265698	G	C	G	C	-0.2	0.0186	0.1547	0.1723	6	32561334	0.0082	291	0.0235603	6	32561334	0.0303	3.92735e-11	480593	43.5687
Parkinson's disease	Sulfate levels	rs356203	T	C	T	C	-0.2398	-0.0094	0.6169	0.5914	4	90666041	0.0061	291	0.1217	4	90666041	0.0178	3.00677e-41	482730	181.492
Parkinson's disease	Sulfate levels	rs35749011	A	G	A	G	0.7508	0.0138	0.0191	0.014	1	155135036	0.0251	291	0.5824	1	155135036	0.0659	5.02227e-30	482730	129.801
Parkinson's disease	Sulfate levels	rs41286192	G	A	G	A	0.3164	-0.0122	0.0308	0.0312	6	133118216	0.017	291	0.4712	6	133118216	0.067	2.298e-06	469486	22.3009
Parkinson's disease	Sulfate levels	rs4488803	A	G	A	G	-0.1136	0.0042	0.3746	0.4121	3	58218352	0.0059	291	0.4696	3	58218352	0.0199	1.07599e-08	482730	32.5875
Parkinson's disease	Sulfate levels	rs4588066	A	G	A	G	0.1046	0.004	0.326	0.3096	18	40672964	0.0064	291	0.531401	18	40672964	0.0178	4.45297e-09	482730	34.5321
Parkinson's disease	Sulfate levels	rs4613239	G	C	G	C	0.1784	-0.004	0.1326	0.114	2	169119609	0.0095	291	0.668499	2	169119609	0.0248	6.21441e-13	482730	51.7471
Parkinson's disease	Sulfate levels	rs4774417	A	G	A	G	0.1052	0.0013	0.7397	0.7374	15	61993702	0.0069	291	0.8524	15	61993702	0.0192	4.62605e-08	482730	30.0213
Parkinson's disease	Sulfate levels	rs4810687	T	G	T	G	0.0932	0.0168	0.5642	0.539	20	46408929	0.0063	291	0.00740491	20	46408929	0.0187	6.27004e-07	482730	24.8398
Parkinson's disease	Sulfate levels	rs4836108	A	G	A	G	0.1094	-0.0055	0.4795	0.4776	5	124010261	0.0062	291	0.3765	5	124010261	0.0225	1.19801e-06	468692	23.6412
Parkinson's disease	Sulfate levels	rs4851487	T	C	T	C	0.0808	0.0045	0.3907	0.3884	2	102302978	0.0062	291	0.4672	2	102302978	0.0174	3.249e-06	482730	21.5637
Parkinson's disease	Sulfate levels	rs58879558	C	T	C	T	-0.2383	-0.0111	0.2229	0.197	17	44095467	0.008	291	0.1611	17	44095467	0.025	1.36301e-21	482730	90.859
Parkinson's disease	Sulfate levels	rs61835654	C	T	C	T	0.1032	-0.0012	0.23	0.2082	1	226983330	0.0072	291	0.8682	1	226983330	0.0216	1.85302e-06	482730	22.8272
Parkinson's disease	Sulfate levels	rs620490	G	T	G	T	-0.1174	0.0024	0.2762	0.2694	8	16697579	0.0067	291	0.7175	8	16697579	0.019	6.45595e-10	482730	38.1794
Parkinson's disease	Sulfate levels	rs6715875	C	T	C	T	0.2902	0.0303	0.0362	0.0461	2	182299679	0.0135	291	0.0253501	2	182299679	0.0599	1.24601e-06	468692	23.4715
Parkinson's disease	Sulfate levels	rs6741007	G	T	G	T	-0.1233	-0.0096	0.4507	0.4659	2	135537119	0.0058	291	0.0982992	2	135537119	0.0175	2.08689e-12	482730	49.6421
Parkinson's disease	Sulfate levels	rs6808178	C	T	C	T	-0.0864	0.0084	0.6228	0.6254	3	28705690	0.0061	291	0.1707	3	28705690	0.0174	7.19896e-07	482730	24.6564
Parkinson's disease	Sulfate levels	rs73032517	G	A	G	A	0.2706	-0.0103	0.0295	0.0266	3	18199602	0.0195	291	0.5989	3	18199602	0.0558	1.26701e-06	482730	23.5173
Parkinson's disease	Sulfate levels	rs75505347	T	C	T	C	0.3917	-0.0462	0.0195	0.0215	12	40885549	0.0219	291	0.03491	12	40885549	0.0674	6.11702e-09	482730	33.7744
Parkinson's disease	Sulfate levels	rs75646569	G	T	G	T	0.1916	-0.0049	0.1117	0.1049	5	60345424	0.0098	291	0.616601	5	60345424	0.0266	5.61824e-13	482730	51.8833
Parkinson's disease	Sulfate levels	rs7695720	C	A	C	A	-0.1255	0.0038	0.2091	0.2308	4	77183300	0.0068	291	0.5745	4	77183300	0.0208	1.52799e-09	482730	36.405
Parkinson's disease	Sulfate levels	rs79436216	G	A	G	A	0.2816	0.0274	0.0351	0.0319	12	64263528	0.0181	291	0.1299	12	64263528	0.0603	3.02197e-06	468692	21.8087
Parkinson's disease	Sulfate levels	rs823106	C	G	C	G	-0.1492	-0.0129	0.8488	0.8522	1	205656453	0.0082	291	0.1166	1	205656453	0.0239	4.09996e-10	482730	38.971
Parkinson's disease	Sulfate levels	rs847685	C	G	C	G	-0.1483	-0.0036	0.2028	0.2019	17	48200834	0.0073	291	0.627899	17	48200834	0.0293	3.983e-07	468692	25.6181
Parkinson's disease	Sulfate levels	rs858295	G	A	G	A	-0.1039	-0.0033	0.3947	0.4118	7	23245569	0.0059	291	0.576301	7	23245569	0.0176	3.83098e-09	482730	34.8502
Parkinson's disease	Sulfate levels	rs9840232	T	C	T	C	0.1157	0.0135	0.1766	0.166	3	151052362	0.0082	291	0.0977102	3	151052362	0.0233	6.56493e-07	482730	24.6578
Parkinson's disease	Sulfate levels	rs9845968	G	A	G	A	0.0842	-0.0083	0.5157	0.532	3	46531144	0.0057	291	0.1448	3	46531144	0.0175	1.41599e-06	482730	23.1498
Parkinson's disease	1,5-anhydroglucitol (1,5-ag) levels	rs10513789	G	T	G	T	-0.1596	-0.0158	0.1826	0.203	3	182760073	0.0215	291	0.4635	3	182760073	0.0219	3.18493e-13	482730	53.1102
Parkinson's disease	1,5-anhydroglucitol (1,5-ag) levels	rs10756905	T	C	T	C	0.1011	-0.0039	0.2409	0.2287	9	17726888	0.0201	291	0.8451	9	17726888	0.0196	2.45601e-07	482730	26.6066
Parkinson's disease	1,5-anhydroglucitol (1,5-ag) levels	rs10766301	T	C	T	C	0.0907	0.0172	0.4104	0.4004	11	16217413	0.0175	291	0.3279	11	16217413	0.0192	2.20501e-06	482730	22.3158
Parkinson's disease	1,5-anhydroglucitol (1,5-ag) levels	rs10847864	T	G	T	G	0.1274	-0.0102	0.3625	0.3331	12	123326598	0.0184	291	0.5784	12	123326598	0.0179	9.81296e-13	482730	50.6562
Parkinson's disease	1,5-anhydroglucitol (1,5-ag) levels	rs111972941	G	A	G	A	0.2482	0.0344	0.0472	0.0432	1	4823709	0.0432	291	0.4249	1	4823709	0.0514	1.37499e-06	468692	23.3172
Parkinson's disease	1,5-anhydroglucitol (1,5-ag) levels	rs112413063	C	T	C	T	-0.1813	-0.0328	0.0637	0.0541	2	29130587	0.0389	291	0.3992	2	29130587	0.0396	4.61796e-06	482730	20.9607
Parkinson's disease	1,5-anhydroglucitol (1,5-ag) levels	rs12929797	T	C	T	C	0.082	-0.0221	0.4285	0.4039	16	52632944	0.0174	291	0.2028	16	52632944	0.017	1.31999e-06	482730	23.2664
Parkinson's disease	1,5-anhydroglucitol (1,5-ag) levels	rs12934900	T	A	T	A	0.1215	-0.0074	0.6571	0.6289	16	30923602	0.0192	291	0.7005	16	30923602	0.0184	4.33112e-11	482730	43.6031
Parkinson's disease	1,5-anhydroglucitol (1,5-ag) levels	rs144814361	T	C	T	C	0.4411	-0.0842	0.0174	0.0184	10	121410917	0.0646	291	0.1928	10	121410917	0.068	9.06567e-11	482730	42.0781
Parkinson's disease	1,5-anhydroglucitol (1,5-ag) levels	rs182621729	T	C	T	C	0.3083	0.03	0.0289	0.0425	7	152417849	0.0447	291	0.501	7	152417849	0.0633	1.11299e-06	480593	23.7214
Parkinson's disease	1,5-anhydroglucitol (1,5-ag) levels	rs2208485	A	G	A	G	-0.0936	0.0099	0.415	0.4247	9	17599212	0.0186	291	0.5951	9	17599212	0.0182	2.65198e-07	482730	26.449
Parkinson's disease	1,5-anhydroglucitol (1,5-ag) levels	rs2248244	A	G	A	G	0.1001	-0.0082	0.2898	0.271	21	38852361	0.018	291	0.6496	21	38852361	0.0211	2.00498e-06	482730	22.5063
Parkinson's disease	1,5-anhydroglucitol (1,5-ag) levels	rs2295547	C	A	C	A	-0.0894	-0.0027	0.32	0.3416	20	3172246	0.0183	291	0.8809	20	3172246	0.0182	8.76799e-07	482730	24.1286
Parkinson's disease	1,5-anhydroglucitol (1,5-ag) levels	rs28370649	G	A	G	A	0.2836	0.1179	0.0272	0.024	12	40399149	0.0776	291	0.1285	12	40399149	0.0547	2.20298e-07	482730	26.8805
Parkinson's disease	1,5-anhydroglucitol (1,5-ag) levels	rs2949760	A	G	A	G	0.0915	-0.0084	0.3649	0.3604	7	143210952	0.0175	291	0.6324	7	143210952	0.0193	1.99802e-06	482730	22.4764
Parkinson's disease	1,5-anhydroglucitol (1,5-ag) levels	rs329647	C	G	C	G	-0.1133	-0.0143	0.6662	0.7157	11	133764666	0.0193	291	0.4586	11	133764666	0.0178	1.94402e-10	482730	40.5154
Parkinson's disease	1,5-anhydroglucitol (1,5-ag) levels	rs34311866	C	T	C	T	0.2272	-0.0178	0.1958	0.1657	4	951947	0.0227	291	0.4335	4	951947	0.0231	7.97444e-23	482730	96.737
Parkinson's disease	1,5-anhydroglucitol (1,5-ag) levels	rs34679758	G	A	G	A	-0.1275	-0.0092	0.1216	0.1116	16	71995427	0.0285	291	0.748201	16	71995427	0.0259	8.71505e-07	482730	24.2338
Parkinson's disease	1,5-anhydroglucitol (1,5-ag) levels	rs35265698	G	C	G	C	-0.2	0.0605	0.1547	0.1734	6	32561334	0.0237	291	0.0107599	6	32561334	0.0303	3.92735e-11	480593	43.5687
Parkinson's disease	1,5-anhydroglucitol (1,5-ag) levels	rs356203	T	C	T	C	-0.2398	0.0101	0.6169	0.5966	4	90666041	0.0176	291	0.5654	4	90666041	0.0178	3.00677e-41	482730	181.492
Parkinson's disease	1,5-anhydroglucitol (1,5-ag) levels	rs35749011	A	G	A	G	0.7508	0.0084	0.0191	0.0133	1	155135036	0.0748	291	0.9111	1	155135036	0.0659	5.02227e-30	482730	129.801
Parkinson's disease	1,5-anhydroglucitol (1,5-ag) levels	rs41286192	G	A	G	A	0.3164	0.0247	0.0308	0.0317	6	133118216	0.049	291	0.6137	6	133118216	0.067	2.298e-06	469486	22.3009
Parkinson's disease	1,5-anhydroglucitol (1,5-ag) levels	rs4488803	A	G	A	G	-0.1136	0.0128	0.3746	0.416	3	58218352	0.0169	291	0.4479	3	58218352	0.0199	1.07599e-08	482730	32.5875
Parkinson's disease	1,5-anhydroglucitol (1,5-ag) levels	rs4588066	A	G	A	G	0.1046	0.0468	0.326	0.3103	18	40672964	0.0185	291	0.01136	18	40672964	0.0178	4.45297e-09	482730	34.5321
Parkinson's disease	1,5-anhydroglucitol (1,5-ag) levels	rs4613239	G	C	G	C	0.1784	0.0286	0.1326	0.1191	2	169119609	0.0272	291	0.2938	2	169119609	0.0248	6.21441e-13	482730	51.7471
Parkinson's disease	1,5-anhydroglucitol (1,5-ag) levels	rs4698412	A	G	A	G	0.1258	0.0022	0.553	0.5348	4	15737348	0.0174	291	0.8974	4	15737348	0.0168	7.04855e-14	482730	56.0716
Parkinson's disease	1,5-anhydroglucitol (1,5-ag) levels	rs4774417	A	G	A	G	0.1052	0.005	0.7397	0.7379	15	61993702	0.0199	291	0.8011	15	61993702	0.0192	4.62605e-08	482730	30.0213
Parkinson's disease	1,5-anhydroglucitol (1,5-ag) levels	rs4810687	T	G	T	G	0.0932	-0.0113	0.5642	0.5311	20	46408929	0.0182	291	0.5359	20	46408929	0.0187	6.27004e-07	482730	24.8398
Parkinson's disease	1,5-anhydroglucitol (1,5-ag) levels	rs4836108	A	G	A	G	0.1094	-0.0055	0.4795	0.4797	5	124010261	0.0178	291	0.758799	5	124010261	0.0225	1.19801e-06	468692	23.6412
Parkinson's disease	1,5-anhydroglucitol (1,5-ag) levels	rs4851487	T	C	T	C	0.0808	0.0135	0.3907	0.3888	2	102302978	0.0181	291	0.4542	2	102302978	0.0174	3.249e-06	482730	21.5637
Parkinson's disease	1,5-anhydroglucitol (1,5-ag) levels	rs58879558	C	T	C	T	-0.2383	0.0012	0.2229	0.191	17	44095467	0.0232	291	0.9579	17	44095467	0.025	1.36301e-21	482730	90.859
Parkinson's disease	1,5-anhydroglucitol (1,5-ag) levels	rs61835654	C	T	C	T	0.1032	-0.0156	0.23	0.2134	1	226983330	0.0208	291	0.4532	1	226983330	0.0216	1.85302e-06	482730	22.8272
Parkinson's disease	1,5-anhydroglucitol (1,5-ag) levels	rs620490	G	T	G	T	-0.1174	-0.0061	0.2762	0.2682	8	16697579	0.0195	291	0.7554	8	16697579	0.019	6.45595e-10	482730	38.1794
Parkinson's disease	1,5-anhydroglucitol (1,5-ag) levels	rs6715875	C	T	C	T	0.2902	-0.001	0.0362	0.0488	2	182299679	0.0387	291	0.9787	2	182299679	0.0599	1.24601e-06	468692	23.4715
Parkinson's disease	1,5-anhydroglucitol (1,5-ag) levels	rs6741007	G	T	G	T	-0.1233	-0.03	0.4507	0.4672	2	135537119	0.0168	291	0.0734598	2	135537119	0.0175	2.08689e-12	482730	49.6421
Parkinson's disease	1,5-anhydroglucitol (1,5-ag) levels	rs6808178	C	T	C	T	-0.0864	-0.0087	0.6228	0.6253	3	28705690	0.018	291	0.6268	3	28705690	0.0174	7.19896e-07	482730	24.6564
Parkinson's disease	1,5-anhydroglucitol (1,5-ag) levels	rs73032517	G	A	G	A	0.2706	-0.0433	0.0295	0.0248	3	18199602	0.0582	291	0.4565	3	18199602	0.0558	1.26701e-06	482730	23.5173
Parkinson's disease	1,5-anhydroglucitol (1,5-ag) levels	rs75505347	T	C	T	C	0.3917	0.0157	0.0195	0.0228	12	40885549	0.0609	291	0.7964	12	40885549	0.0674	6.11702e-09	482730	33.7744
Parkinson's disease	1,5-anhydroglucitol (1,5-ag) levels	rs75646569	G	T	G	T	0.1916	0.0123	0.1117	0.1074	5	60345424	0.0283	291	0.664	5	60345424	0.0266	5.61824e-13	482730	51.8833
Parkinson's disease	1,5-anhydroglucitol (1,5-ag) levels	rs7695720	C	A	C	A	-0.1255	0.0055	0.2091	0.2332	4	77183300	0.0193	291	0.7751	4	77183300	0.0208	1.52799e-09	482730	36.405
Parkinson's disease	1,5-anhydroglucitol (1,5-ag) levels	rs79436216	G	A	G	A	0.2816	-0.0289	0.0351	0.0291	12	64263528	0.0562	291	0.606801	12	64263528	0.0603	3.02197e-06	468692	21.8087
Parkinson's disease	1,5-anhydroglucitol (1,5-ag) levels	rs823106	C	G	C	G	-0.1492	0.0009	0.8488	0.8552	1	205656453	0.0241	291	0.9693	1	205656453	0.0239	4.09996e-10	482730	38.971
Parkinson's disease	1,5-anhydroglucitol (1,5-ag) levels	rs847685	C	G	C	G	-0.1483	0.0145	0.2028	0.205	17	48200834	0.0211	291	0.4903	17	48200834	0.0293	3.983e-07	468692	25.6181
Parkinson's disease	1,5-anhydroglucitol (1,5-ag) levels	rs858295	G	A	G	A	-0.1039	0.0144	0.3947	0.4157	7	23245569	0.017	291	0.3969	7	23245569	0.0176	3.83098e-09	482730	34.8502
Parkinson's disease	1,5-anhydroglucitol (1,5-ag) levels	rs9840232	T	C	T	C	0.1157	-0.0207	0.1766	0.1678	3	151052362	0.0236	291	0.3809	3	151052362	0.0233	6.56493e-07	482730	24.6578
Parkinson's disease	1,5-anhydroglucitol (1,5-ag) levels	rs9845968	G	A	G	A	0.0842	0.0083	0.5157	0.5333	3	46531144	0.0164	291	0.615399	3	46531144	0.0175	1.41599e-06	482730	23.1498
Parkinson's disease	Kynurenine levels	rs10513789	G	T	G	T	-0.1596	0.0244	0.1826	0.1992	3	182760073	0.0145	291	0.0935298	3	182760073	0.0219	3.18493e-13	482730	53.1102
Parkinson's disease	Kynurenine levels	rs10756905	T	C	T	C	0.1011	0.0189	0.2409	0.2306	9	17726888	0.0134	291	0.1592	9	17726888	0.0196	2.45601e-07	482730	26.6066
Parkinson's disease	Kynurenine levels	rs10766301	T	C	T	C	0.0907	-0.0088	0.4104	0.4039	11	16217413	0.0118	291	0.4546	11	16217413	0.0192	2.20501e-06	482730	22.3158
Parkinson's disease	Kynurenine levels	rs10847864	T	G	T	G	0.1274	-0.0071	0.3625	0.3364	12	123326598	0.0124	291	0.5645	12	123326598	0.0179	9.81296e-13	482730	50.6562
Parkinson's disease	Kynurenine levels	rs111972941	G	A	G	A	0.2482	-0.0033	0.0472	0.0446	1	4823709	0.0287	291	0.9087	1	4823709	0.0514	1.37499e-06	468692	23.3172
Parkinson's disease	Kynurenine levels	rs112413063	C	T	C	T	-0.1813	0.0277	0.0637	0.0547	2	29130587	0.026	291	0.2872	2	29130587	0.0396	4.61796e-06	482730	20.9607
Parkinson's disease	Kynurenine levels	rs12929797	T	C	T	C	0.082	-0.0061	0.4285	0.4009	16	52632944	0.0117	291	0.602101	16	52632944	0.017	1.31999e-06	482730	23.2664
Parkinson's disease	Kynurenine levels	rs12934900	T	A	T	A	0.1215	-0.0109	0.6571	0.6325	16	30923602	0.0128	291	0.3934	16	30923602	0.0184	4.33112e-11	482730	43.6031
Parkinson's disease	Kynurenine levels	rs144814361	T	C	T	C	0.4411	-0.0436	0.0174	0.0191	10	121410917	0.0427	291	0.3074	10	121410917	0.068	9.06567e-11	482730	42.0781
Parkinson's disease	Kynurenine levels	rs182621729	T	C	T	C	0.3083	0.0208	0.0289	0.0407	7	152417849	0.0309	291	0.5009	7	152417849	0.0633	1.11299e-06	480593	23.7214
Parkinson's disease	Kynurenine levels	rs2208485	A	G	A	G	-0.0936	-0.0086	0.415	0.4173	9	17599212	0.0126	291	0.4975	9	17599212	0.0182	2.65198e-07	482730	26.449
Parkinson's disease	Kynurenine levels	rs2248244	A	G	A	G	0.1001	0.0143	0.2898	0.2697	21	38852361	0.0122	291	0.2387	21	38852361	0.0211	2.00498e-06	482730	22.5063
Parkinson's disease	Kynurenine levels	rs2295547	C	A	C	A	-0.0894	-0.0229	0.32	0.3424	20	3172246	0.0123	291	0.0639396	20	3172246	0.0182	8.76799e-07	482730	24.1286
Parkinson's disease	Kynurenine levels	rs28370649	G	A	G	A	0.2836	0.0396	0.0272	0.0254	12	40399149	0.0483	291	0.4123	12	40399149	0.0547	2.20298e-07	482730	26.8805
Parkinson's disease	Kynurenine levels	rs2949760	A	G	A	G	0.0915	-0.0026	0.3649	0.3557	7	143210952	0.0119	291	0.8274	7	143210952	0.0193	1.99802e-06	482730	22.4764
Parkinson's disease	Kynurenine levels	rs329647	C	G	C	G	-0.1133	-0.0067	0.6662	0.7093	11	133764666	0.0129	291	0.6059	11	133764666	0.0178	1.94402e-10	482730	40.5154
Parkinson's disease	Kynurenine levels	rs34311866	C	T	C	T	0.2272	0.0175	0.1958	0.1638	4	951947	0.0153	291	0.2535	4	951947	0.0231	7.97444e-23	482730	96.737
Parkinson's disease	Kynurenine levels	rs34679758	G	A	G	A	-0.1275	-0.0156	0.1216	0.11	16	71995427	0.0193	291	0.4177	16	71995427	0.0259	8.71505e-07	482730	24.2338
Parkinson's disease	Kynurenine levels	rs35265698	G	C	G	C	-0.2	0.008	0.1547	0.1726	6	32561334	0.0162	291	0.622401	6	32561334	0.0303	3.92735e-11	480593	43.5687
Parkinson's disease	Kynurenine levels	rs356203	T	C	T	C	-0.2398	-0.0018	0.6169	0.5929	4	90666041	0.0119	291	0.8814	4	90666041	0.0178	3.00677e-41	482730	181.492
Parkinson's disease	Kynurenine levels	rs35749011	A	G	A	G	0.7508	0.0336	0.0191	0.0138	1	155135036	0.0496	291	0.4979	1	155135036	0.0659	5.02227e-30	482730	129.801
Parkinson's disease	Kynurenine levels	rs41286192	G	A	G	A	0.3164	-0.0253	0.0308	0.0314	6	133118216	0.0332	291	0.4451	6	133118216	0.067	2.298e-06	469486	22.3009
Parkinson's disease	Kynurenine levels	rs4488803	A	G	A	G	-0.1136	0.0092	0.3746	0.413	3	58218352	0.0114	291	0.4185	3	58218352	0.0199	1.07599e-08	482730	32.5875
Parkinson's disease	Kynurenine levels	rs4588066	A	G	A	G	0.1046	-0.0237	0.326	0.3098	18	40672964	0.0125	291	0.0584898	18	40672964	0.0178	4.45297e-09	482730	34.5321
Parkinson's disease	Kynurenine levels	rs4613239	G	C	G	C	0.1784	0.0137	0.1326	0.1151	2	169119609	0.0185	291	0.4572	2	169119609	0.0248	6.21441e-13	482730	51.7471
Parkinson's disease	Kynurenine levels	rs4698412	A	G	A	G	0.1258	-0.0136	0.553	0.5423	4	15737348	0.0117	291	0.2452	4	15737348	0.0168	7.04855e-14	482730	56.0716
Parkinson's disease	Kynurenine levels	rs4774417	A	G	A	G	0.1052	-0.0099	0.7397	0.7375	15	61993702	0.0134	291	0.4612	15	61993702	0.0192	4.62605e-08	482730	30.0213
Parkinson's disease	Kynurenine levels	rs4810687	T	G	T	G	0.0932	0.0129	0.5642	0.5374	20	46408929	0.0123	291	0.2934	20	46408929	0.0187	6.27004e-07	482730	24.8398
Parkinson's disease	Kynurenine levels	rs4836108	A	G	A	G	0.1094	0.0047	0.4795	0.4782	5	124010261	0.0121	291	0.698101	5	124010261	0.0225	1.19801e-06	468692	23.6412
Parkinson's disease	Kynurenine levels	rs4851487	T	C	T	C	0.0808	0.0032	0.3907	0.3885	2	102302978	0.0122	291	0.7902	2	102302978	0.0174	3.249e-06	482730	21.5637
Parkinson's disease	Kynurenine levels	rs58879558	C	T	C	T	-0.2383	0.0033	0.2229	0.1953	17	44095467	0.0157	291	0.8342	17	44095467	0.025	1.36301e-21	482730	90.859
Parkinson's disease	Kynurenine levels	rs61835654	C	T	C	T	0.1032	0.0064	0.23	0.2097	1	226983330	0.014	291	0.6506	1	226983330	0.0216	1.85302e-06	482730	22.8272
Parkinson's disease	Kynurenine levels	rs620490	G	T	G	T	-0.1174	0.0012	0.2762	0.2691	8	16697579	0.0131	291	0.9253	8	16697579	0.019	6.45595e-10	482730	38.1794
Parkinson's disease	Kynurenine levels	rs6715875	C	T	C	T	0.2902	0.0303	0.0362	0.047	2	182299679	0.0265	291	0.2535	2	182299679	0.0599	1.24601e-06	468692	23.4715
Parkinson's disease	Kynurenine levels	rs6741007	G	T	G	T	-0.1233	0.0046	0.4507	0.4663	2	135537119	0.0114	291	0.6834	2	135537119	0.0175	2.08689e-12	482730	49.6421
Parkinson's disease	Kynurenine levels	rs6808178	C	T	C	T	-0.0864	0.0054	0.6228	0.6254	3	28705690	0.0121	291	0.655101	3	28705690	0.0174	7.19896e-07	482730	24.6564
Parkinson's disease	Kynurenine levels	rs73032517	G	A	G	A	0.2706	-0.0313	0.0295	0.0261	3	18199602	0.0385	291	0.4167	3	18199602	0.0558	1.26701e-06	482730	23.5173
Parkinson's disease	Kynurenine levels	rs75505347	T	C	T	C	0.3917	0.0194	0.0195	0.0218	12	40885549	0.0427	291	0.649901	12	40885549	0.0674	6.11702e-09	482730	33.7744
Parkinson's disease	Kynurenine levels	rs75646569	G	T	G	T	0.1916	0.0087	0.1117	0.1056	5	60345424	0.0192	291	0.6497	5	60345424	0.0266	5.61824e-13	482730	51.8833
Parkinson's disease	Kynurenine levels	rs7695720	C	A	C	A	-0.1255	0.0068	0.2091	0.2316	4	77183300	0.0132	291	0.6077	4	77183300	0.0208	1.52799e-09	482730	36.405
Parkinson's disease	Kynurenine levels	rs79436216	G	A	G	A	0.2816	0.0198	0.0351	0.0312	12	64263528	0.0362	291	0.5843	12	64263528	0.0603	3.02197e-06	468692	21.8087
Parkinson's disease	Kynurenine levels	rs823106	C	G	C	G	-0.1492	-0.0233	0.8488	0.853	1	205656453	0.0161	291	0.1477	1	205656453	0.0239	4.09996e-10	482730	38.971
Parkinson's disease	Kynurenine levels	rs847685	C	G	C	G	-0.1483	-0.0056	0.2028	0.2028	17	48200834	0.0144	291	0.697	17	48200834	0.0293	3.983e-07	468692	25.6181
Parkinson's disease	Kynurenine levels	rs858295	G	A	G	A	-0.1039	-0.0005	0.3947	0.4128	7	23245569	0.0115	291	0.9669	7	23245569	0.0176	3.83098e-09	482730	34.8502
Parkinson's disease	Kynurenine levels	rs9840232	T	C	T	C	0.1157	0.0046	0.1766	0.1665	3	151052362	0.016	291	0.774499	3	151052362	0.0233	6.56493e-07	482730	24.6578
Parkinson's disease	Kynurenine levels	rs9845968	G	A	G	A	0.0842	0.0022	0.5157	0.5323	3	46531144	0.0111	291	0.8427	3	46531144	0.0175	1.41599e-06	482730	23.1498
Parkinson's disease	Asparagine levels	rs10513789	G	T	G	T	-0.1596	0.0114	0.1826	0.1992	3	182760073	0.0081	291	0.1568	3	182760073	0.0219	3.18493e-13	482730	53.1102
Parkinson's disease	Asparagine levels	rs10756905	T	C	T	C	0.1011	-0.0143	0.2409	0.2306	9	17726888	0.0074	291	0.0542001	9	17726888	0.0196	2.45601e-07	482730	26.6066
Parkinson's disease	Asparagine levels	rs10766301	T	C	T	C	0.0907	-0.0034	0.4104	0.4041	11	16217413	0.0065	291	0.5997	11	16217413	0.0192	2.20501e-06	482730	22.3158
Parkinson's disease	Asparagine levels	rs10847864	T	G	T	G	0.1274	0.0104	0.3625	0.3364	12	123326598	0.0069	291	0.1296	12	123326598	0.0179	9.81296e-13	482730	50.6562
Parkinson's disease	Asparagine levels	rs111972941	G	A	G	A	0.2482	-0.0012	0.0472	0.0447	1	4823709	0.016	291	0.9387	1	4823709	0.0514	1.37499e-06	468692	23.3172
Parkinson's disease	Asparagine levels	rs112413063	C	T	C	T	-0.1813	0.0205	0.0637	0.0547	2	29130587	0.0145	291	0.1558	2	29130587	0.0396	4.61796e-06	482730	20.9607
Parkinson's disease	Asparagine levels	rs12929797	T	C	T	C	0.082	-0.0055	0.4285	0.4008	16	52632944	0.0065	291	0.4007	16	52632944	0.017	1.31999e-06	482730	23.2664
Parkinson's disease	Asparagine levels	rs12934900	T	A	T	A	0.1215	-0.0075	0.6571	0.6329	16	30923602	0.0071	291	0.2938	16	30923602	0.0184	4.33112e-11	482730	43.6031
Parkinson's disease	Asparagine levels	rs144814361	T	C	T	C	0.4411	0.018	0.0174	0.0192	10	121410917	0.0238	291	0.4491	10	121410917	0.068	9.06567e-11	482730	42.0781
Parkinson's disease	Asparagine levels	rs182621729	T	C	T	C	0.3083	-0.0243	0.0289	0.0407	7	152417849	0.0171	291	0.1569	7	152417849	0.0633	1.11299e-06	480593	23.7214
Parkinson's disease	Asparagine levels	rs2208485	A	G	A	G	-0.0936	0.0104	0.415	0.4164	9	17599212	0.007	291	0.1379	9	17599212	0.0182	2.65198e-07	482730	26.449
Parkinson's disease	Asparagine levels	rs2248244	A	G	A	G	0.1001	0.0033	0.2898	0.2696	21	38852361	0.0068	291	0.627001	21	38852361	0.0211	2.00498e-06	482730	22.5063
Parkinson's disease	Asparagine levels	rs2295547	C	A	C	A	-0.0894	-0.0074	0.32	0.3426	20	3172246	0.0069	291	0.2801	20	3172246	0.0182	8.76799e-07	482730	24.1286
Parkinson's disease	Asparagine levels	rs28370649	G	A	G	A	0.2836	0.0014	0.0272	0.0254	12	40399149	0.0269	291	0.9585	12	40399149	0.0547	2.20298e-07	482730	26.8805
Parkinson's disease	Asparagine levels	rs2949760	A	G	A	G	0.0915	0.0049	0.3649	0.3555	7	143210952	0.0066	291	0.4544	7	143210952	0.0193	1.99802e-06	482730	22.4764
Parkinson's disease	Asparagine levels	rs329647	C	G	C	G	-0.1133	0.0142	0.6662	0.7088	11	133764666	0.0072	291	0.0480496	11	133764666	0.0178	1.94402e-10	482730	40.5154
Parkinson's disease	Asparagine levels	rs34311866	C	T	C	T	0.2272	-0.0133	0.1958	0.1637	4	951947	0.0085	291	0.12	4	951947	0.0231	7.97444e-23	482730	96.737
Parkinson's disease	Asparagine levels	rs34679758	G	A	G	A	-0.1275	-0.0159	0.1216	0.1099	16	71995427	0.0107	291	0.1377	16	71995427	0.0259	8.71505e-07	482730	24.2338
Parkinson's disease	Asparagine levels	rs35265698	G	C	G	C	-0.2	-0.0002	0.1547	0.1726	6	32561334	0.009	291	0.9844	6	32561334	0.0303	3.92735e-11	480593	43.5687
Parkinson's disease	Asparagine levels	rs356203	T	C	T	C	-0.2398	0.0104	0.6169	0.593	4	90666041	0.0066	291	0.1149	4	90666041	0.0178	3.00677e-41	482730	181.492
Parkinson's disease	Asparagine levels	rs35749011	A	G	A	G	0.7508	0.0376	0.0191	0.0139	1	155135036	0.0275	291	0.1715	1	155135036	0.0659	5.02227e-30	482730	129.801
Parkinson's disease	Asparagine levels	rs41286192	G	A	G	A	0.3164	-0.0202	0.0308	0.0313	6	133118216	0.0185	291	0.2726	6	133118216	0.067	2.298e-06	469486	22.3009
Parkinson's disease	Asparagine levels	rs4488803	A	G	A	G	-0.1136	0.0011	0.3746	0.413	3	58218352	0.0064	291	0.8614	3	58218352	0.0199	1.07599e-08	482730	32.5875
Parkinson's disease	Asparagine levels	rs4588066	A	G	A	G	0.1046	-0.011	0.326	0.3097	18	40672964	0.007	291	0.1148	18	40672964	0.0178	4.45297e-09	482730	34.5321
Parkinson's disease	Asparagine levels	rs4613239	G	C	G	C	0.1784	0.0057	0.1326	0.1151	2	169119609	0.0103	291	0.5797	2	169119609	0.0248	6.21441e-13	482730	51.7471
Parkinson's disease	Asparagine levels	rs4698412	A	G	A	G	0.1258	-0.0056	0.553	0.5433	4	15737348	0.0066	291	0.3924	4	15737348	0.0168	7.04855e-14	482730	56.0716
Parkinson's disease	Asparagine levels	rs4774417	A	G	A	G	0.1052	-0.0025	0.7397	0.7375	15	61993702	0.0075	291	0.742099	15	61993702	0.0192	4.62605e-08	482730	30.0213
Parkinson's disease	Asparagine levels	rs4810687	T	G	T	G	0.0932	-0.0008	0.5642	0.5371	20	46408929	0.0069	291	0.9042	20	46408929	0.0187	6.27004e-07	482730	24.8398
Parkinson's disease	Asparagine levels	rs4836108	A	G	A	G	0.1094	0.0101	0.4795	0.4781	5	124010261	0.0067	291	0.1336	5	124010261	0.0225	1.19801e-06	468692	23.6412
Parkinson's disease	Asparagine levels	rs4851487	T	C	T	C	0.0808	0.0071	0.3907	0.3885	2	102302978	0.0068	291	0.2991	2	102302978	0.0174	3.249e-06	482730	21.5637
Parkinson's disease	Asparagine levels	rs58879558	C	T	C	T	-0.2383	-0.0086	0.2229	0.1957	17	44095467	0.0087	291	0.3214	17	44095467	0.025	1.36301e-21	482730	90.859
Parkinson's disease	Asparagine levels	rs61835654	C	T	C	T	0.1032	0.0014	0.23	0.2094	1	226983330	0.0078	291	0.8597	1	226983330	0.0216	1.85302e-06	482730	22.8272
Parkinson's disease	Asparagine levels	rs620490	G	T	G	T	-0.1174	0.0073	0.2762	0.2692	8	16697579	0.0073	291	0.323	8	16697579	0.019	6.45595e-10	482730	38.1794
Parkinson's disease	Asparagine levels	rs6715875	C	T	C	T	0.2902	0.0012	0.0362	0.0468	2	182299679	0.0147	291	0.9372	2	182299679	0.0599	1.24601e-06	468692	23.4715
Parkinson's disease	Asparagine levels	rs6741007	G	T	G	T	-0.1233	-0.0089	0.4507	0.4662	2	135537119	0.0063	291	0.1575	2	135537119	0.0175	2.08689e-12	482730	49.6421
Parkinson's disease	Asparagine levels	rs6808178	C	T	C	T	-0.0864	-0.0032	0.6228	0.6254	3	28705690	0.0067	291	0.6311	3	28705690	0.0174	7.19896e-07	482730	24.6564
Parkinson's disease	Asparagine levels	rs73032517	G	A	G	A	0.2706	-0.0027	0.0295	0.0262	3	18199602	0.0214	291	0.9006	3	18199602	0.0558	1.26701e-06	482730	23.5173
Parkinson's disease	Asparagine levels	rs75505347	T	C	T	C	0.3917	-0.0336	0.0195	0.0218	12	40885549	0.0237	291	0.1572	12	40885549	0.0674	6.11702e-09	482730	33.7744
Parkinson's disease	Asparagine levels	rs75646569	G	T	G	T	0.1916	0.0068	0.1117	0.1054	5	60345424	0.0107	291	0.5259	5	60345424	0.0266	5.61824e-13	482730	51.8833
Parkinson's disease	Asparagine levels	rs7695720	C	A	C	A	-0.1255	-0.0027	0.2091	0.2315	4	77183300	0.0073	291	0.7118	4	77183300	0.0208	1.52799e-09	482730	36.405
Parkinson's disease	Asparagine levels	rs79436216	G	A	G	A	0.2816	0.0432	0.0351	0.0313	12	64263528	0.0199	291	0.0304201	12	64263528	0.0603	3.02197e-06	468692	21.8087
Parkinson's disease	Asparagine levels	rs823106	C	G	C	G	-0.1492	-0.0027	0.8488	0.853	1	205656453	0.009	291	0.7613	1	205656453	0.0239	4.09996e-10	482730	38.971
Parkinson's disease	Asparagine levels	rs847685	C	G	C	G	-0.1483	-0.0038	0.2028	0.2026	17	48200834	0.008	291	0.6342	17	48200834	0.0293	3.983e-07	468692	25.6181
Parkinson's disease	Asparagine levels	rs858295	G	A	G	A	-0.1039	0.0001	0.3947	0.4126	7	23245569	0.0064	291	0.9814	7	23245569	0.0176	3.83098e-09	482730	34.8502
Parkinson's disease	Asparagine levels	rs9845968	G	A	G	A	0.0842	0.0044	0.5157	0.5322	3	46531144	0.0062	291	0.474	3	46531144	0.0175	1.41599e-06	482730	23.1498
Parkinson's disease	Glycine levels	rs10513789	G	T	G	T	-0.1596	0.0055	0.1826	0.1997	3	182760073	0.0128	291	0.6698	3	182760073	0.0219	3.18493e-13	482730	53.1102
Parkinson's disease	Glycine levels	rs10756905	T	C	T	C	0.1011	-0.0196	0.2409	0.2303	9	17726888	0.0118	291	0.0959091	9	17726888	0.0196	2.45601e-07	482730	26.6066
Parkinson's disease	Glycine levels	rs10766301	T	C	T	C	0.0907	-0.0088	0.4104	0.4034	11	16217413	0.0103	291	0.3964	11	16217413	0.0192	2.20501e-06	482730	22.3158
Parkinson's disease	Glycine levels	rs10847864	T	G	T	G	0.1274	-0.0039	0.3625	0.3359	12	123326598	0.0109	291	0.718399	12	123326598	0.0179	9.81296e-13	482730	50.6562
Parkinson's disease	Glycine levels	rs111972941	G	A	G	A	0.2482	-0.0115	0.0472	0.0444	1	4823709	0.0253	291	0.6481	1	4823709	0.0514	1.37499e-06	468692	23.3172
Parkinson's disease	Glycine levels	rs112413063	C	T	C	T	-0.1813	0.0046	0.0637	0.0546	2	29130587	0.023	291	0.8412	2	29130587	0.0396	4.61796e-06	482730	20.9607
Parkinson's disease	Glycine levels	rs12929797	T	C	T	C	0.082	-0.0069	0.4285	0.4014	16	52632944	0.0103	291	0.5019	16	52632944	0.017	1.31999e-06	482730	23.2664
Parkinson's disease	Glycine levels	rs12934900	T	A	T	A	0.1215	-0.0005	0.6571	0.632	16	30923602	0.0113	291	0.9657	16	30923602	0.0184	4.33112e-11	482730	43.6031
Parkinson's disease	Glycine levels	rs144814361	T	C	T	C	0.4411	-0.0061	0.0174	0.019	10	121410917	0.0377	291	0.8716	10	121410917	0.068	9.06567e-11	482730	42.0781
Parkinson's disease	Glycine levels	rs182621729	T	C	T	C	0.3083	-0.0511	0.0289	0.041	7	152417849	0.0269	291	0.05745	7	152417849	0.0633	1.11299e-06	480593	23.7214
Parkinson's disease	Glycine levels	rs2208485	A	G	A	G	-0.0936	0.0215	0.415	0.4176	9	17599212	0.011	291	0.0514802	9	17599212	0.0182	2.65198e-07	482730	26.449
Parkinson's disease	Glycine levels	rs2248244	A	G	A	G	0.1001	-0.0023	0.2898	0.2699	21	38852361	0.0107	291	0.8313	21	38852361	0.0211	2.00498e-06	482730	22.5063
Parkinson's disease	Glycine levels	rs2295547	C	A	C	A	-0.0894	-0.007	0.32	0.3423	20	3172246	0.0109	291	0.5192	20	3172246	0.0182	8.76799e-07	482730	24.1286
Parkinson's disease	Glycine levels	rs28370649	G	A	G	A	0.2836	-0.0011	0.0272	0.0251	12	40399149	0.043	291	0.9788	12	40399149	0.0547	2.20298e-07	482730	26.8805
Parkinson's disease	Glycine levels	rs2949760	A	G	A	G	0.0915	0.0112	0.3649	0.3566	7	143210952	0.0104	291	0.2807	7	143210952	0.0193	1.99802e-06	482730	22.4764
Parkinson's disease	Glycine levels	rs329647	C	G	C	G	-0.1133	0.0113	0.6662	0.7098	11	133764666	0.0114	291	0.3195	11	133764666	0.0178	1.94402e-10	482730	40.5154
Parkinson's disease	Glycine levels	rs34311866	C	T	C	T	0.2272	-0.0195	0.1958	0.1641	4	951947	0.0135	291	0.1482	4	951947	0.0231	7.97444e-23	482730	96.737
Parkinson's disease	Glycine levels	rs34679758	G	A	G	A	-0.1275	0.0116	0.1216	0.1102	16	71995427	0.017	291	0.4945	16	71995427	0.0259	8.71505e-07	482730	24.2338
Parkinson's disease	Glycine levels	rs35265698	G	C	G	C	-0.2	0.0112	0.1547	0.1727	6	32561334	0.0142	291	0.4313	6	32561334	0.0303	3.92735e-11	480593	43.5687
Parkinson's disease	Glycine levels	rs356203	T	C	T	C	-0.2398	0.0017	0.6169	0.5934	4	90666041	0.0105	291	0.8722	4	90666041	0.0178	3.00677e-41	482730	181.492
Parkinson's disease	Glycine levels	rs35749011	A	G	A	G	0.7508	0.0821	0.0191	0.0138	1	155135036	0.0434	291	0.0581902	1	155135036	0.0659	5.02227e-30	482730	129.801
Parkinson's disease	Glycine levels	rs41286192	G	A	G	A	0.3164	-0.035	0.0308	0.0314	6	133118216	0.0291	291	0.2295	6	133118216	0.067	2.298e-06	469486	22.3009
Parkinson's disease	Glycine levels	rs4488803	A	G	A	G	-0.1136	-0.0043	0.3746	0.4135	3	58218352	0.01	291	0.67	3	58218352	0.0199	1.07599e-08	482730	32.5875
Parkinson's disease	Glycine levels	rs4588066	A	G	A	G	0.1046	0.0014	0.326	0.3099	18	40672964	0.0111	291	0.9002	18	40672964	0.0178	4.45297e-09	482730	34.5321
Parkinson's disease	Glycine levels	rs4613239	G	C	G	C	0.1784	0.0045	0.1326	0.1159	2	169119609	0.0163	291	0.783599	2	169119609	0.0248	6.21441e-13	482730	51.7471
Parkinson's disease	Glycine levels	rs4698412	A	G	A	G	0.1258	-0.0046	0.553	0.5418	4	15737348	0.0104	291	0.6598	4	15737348	0.0168	7.04855e-14	482730	56.0716
Parkinson's disease	Glycine levels	rs4774417	A	G	A	G	0.1052	0.003	0.7397	0.7376	15	61993702	0.0118	291	0.7988	15	61993702	0.0192	4.62605e-08	482730	30.0213
Parkinson's disease	Glycine levels	rs4810687	T	G	T	G	0.0932	-0.0079	0.5642	0.5358	20	46408929	0.0108	291	0.4646	20	46408929	0.0187	6.27004e-07	482730	24.8398
Parkinson's disease	Glycine levels	rs4836108	A	G	A	G	0.1094	0.0055	0.4795	0.4784	5	124010261	0.0106	291	0.6071	5	124010261	0.0225	1.19801e-06	468692	23.6412
Parkinson's disease	Glycine levels	rs4851487	T	C	T	C	0.0808	0.0005	0.3907	0.3886	2	102302978	0.0108	291	0.9617	2	102302978	0.0174	3.249e-06	482730	21.5637
Parkinson's disease	Glycine levels	rs58879558	C	T	C	T	-0.2383	-0.0025	0.2229	0.1948	17	44095467	0.0137	291	0.8579	17	44095467	0.025	1.36301e-21	482730	90.859
Parkinson's disease	Glycine levels	rs61835654	C	T	C	T	0.1032	-0.0025	0.23	0.2102	1	226983330	0.0124	291	0.8385	1	226983330	0.0216	1.85302e-06	482730	22.8272
Parkinson's disease	Glycine levels	rs620490	G	T	G	T	-0.1174	0.0007	0.2762	0.2689	8	16697579	0.0116	291	0.9518	8	16697579	0.019	6.45595e-10	482730	38.1794
Parkinson's disease	Glycine levels	rs6715875	C	T	C	T	0.2902	0.0306	0.0362	0.0472	2	182299679	0.0232	291	0.1877	2	182299679	0.0599	1.24601e-06	468692	23.4715
Parkinson's disease	Glycine levels	rs6741007	G	T	G	T	-0.1233	0.0058	0.4507	0.4664	2	135537119	0.01	291	0.561	2	135537119	0.0175	2.08689e-12	482730	49.6421
Parkinson's disease	Glycine levels	rs6808178	C	T	C	T	-0.0864	0.0007	0.6228	0.6254	3	28705690	0.0105	291	0.9466	3	28705690	0.0174	7.19896e-07	482730	24.6564
Parkinson's disease	Glycine levels	rs73032517	G	A	G	A	0.2706	-0.0172	0.0295	0.0259	3	18199602	0.0339	291	0.6125	3	18199602	0.0558	1.26701e-06	482730	23.5173
Parkinson's disease	Glycine levels	rs75505347	T	C	T	C	0.3917	-0.0292	0.0195	0.022	12	40885549	0.0373	291	0.4334	12	40885549	0.0674	6.11702e-09	482730	33.7744
Parkinson's disease	Glycine levels	rs75646569	G	T	G	T	0.1916	0.0112	0.1117	0.1058	5	60345424	0.0169	291	0.5085	5	60345424	0.0266	5.61824e-13	482730	51.8833
Parkinson's disease	Glycine levels	rs7695720	C	A	C	A	-0.1255	0.009	0.2091	0.2318	4	77183300	0.0116	291	0.4348	4	77183300	0.0208	1.52799e-09	482730	36.405
Parkinson's disease	Glycine levels	rs79436216	G	A	G	A	0.2816	-0.0003	0.0351	0.0309	12	64263528	0.032	291	0.9933	12	64263528	0.0603	3.02197e-06	468692	21.8087
Parkinson's disease	Glycine levels	rs823106	C	G	C	G	-0.1492	0.0276	0.8488	0.8533	1	205656453	0.0141	291	0.0513098	1	205656453	0.0239	4.09996e-10	482730	38.971
Parkinson's disease	Glycine levels	rs847685	C	G	C	G	-0.1483	-0.006	0.2028	0.2031	17	48200834	0.0126	291	0.632	17	48200834	0.0293	3.983e-07	468692	25.6181
Parkinson's disease	Glycine levels	rs858295	G	A	G	A	-0.1039	-0.0133	0.3947	0.4131	7	23245569	0.0101	291	0.1875	7	23245569	0.0176	3.83098e-09	482730	34.8502
Parkinson's disease	Glycine levels	rs9840232	T	C	T	C	0.1157	-0.001	0.1766	0.1667	3	151052362	0.0141	291	0.942	3	151052362	0.0233	6.56493e-07	482730	24.6578
Parkinson's disease	Glycine levels	rs9845968	G	A	G	A	0.0842	0.011	0.5157	0.5325	3	46531144	0.0098	291	0.2623	3	46531144	0.0175	1.41599e-06	482730	23.1498
Parkinson's disease	Proline levels	rs10513789	G	T	G	T	-0.1596	0.0293	0.1826	0.1915	3	182760073	0.0187	291	0.1182	3	182760073	0.0219	3.18493e-13	482730	53.1102
Parkinson's disease	Proline levels	rs10756905	T	C	T	C	0.1011	0.0101	0.2409	0.2344	9	17726888	0.017	291	0.5533	9	17726888	0.0196	2.45601e-07	482730	26.6066
Parkinson's disease	Proline levels	rs10766301	T	C	T	C	0.0907	-0.0073	0.4104	0.4103	11	16217413	0.0147	291	0.6202	11	16217413	0.0192	2.20501e-06	482730	22.3158
Parkinson's disease	Proline levels	rs10847864	T	G	T	G	0.1274	0.0107	0.3625	0.3425	12	123326598	0.0156	291	0.4931	12	123326598	0.0179	9.81296e-13	482730	50.6562
Parkinson's disease	Proline levels	rs111972941	G	A	G	A	0.2482	-0.0866	0.0472	0.0473	1	4823709	0.0349	291	0.01322	1	4823709	0.0514	1.37499e-06	468692	23.3172
Parkinson's disease	Proline levels	rs112413063	C	T	C	T	-0.1813	0.0419	0.0637	0.0559	2	29130587	0.0325	291	0.1975	2	29130587	0.0396	4.61796e-06	482730	20.9607
Parkinson's disease	Proline levels	rs12929797	T	C	T	C	0.082	-0.0102	0.4285	0.3954	16	52632944	0.0148	291	0.4928	16	52632944	0.017	1.31999e-06	482730	23.2664
Parkinson's disease	Proline levels	rs12934900	T	A	T	A	0.1215	-0.0053	0.6571	0.6391	16	30923602	0.0161	291	0.742099	16	30923602	0.0184	4.33112e-11	482730	43.6031
Parkinson's disease	Proline levels	rs144814361	T	C	T	C	0.4411	0.0537	0.0174	0.0204	10	121410917	0.0522	291	0.3033	10	121410917	0.068	9.06567e-11	482730	42.0781
Parkinson's disease	Proline levels	rs182621729	T	C	T	C	0.3083	-0.014	0.0289	0.0369	7	152417849	0.0413	291	0.733599	7	152417849	0.0633	1.11299e-06	480593	23.7214
Parkinson's disease	Proline levels	rs2208485	A	G	A	G	-0.0936	0.0215	0.415	0.4012	9	17599212	0.0163	291	0.189	9	17599212	0.0182	2.65198e-07	482730	26.449
Parkinson's disease	Proline levels	rs2248244	A	G	A	G	0.1001	0.0078	0.2898	0.2671	21	38852361	0.0157	291	0.619001	21	38852361	0.0211	2.00498e-06	482730	22.5063
Parkinson's disease	Proline levels	rs2295547	C	A	C	A	-0.0894	-0.0222	0.32	0.3442	20	3172246	0.0159	291	0.1614	20	3172246	0.0182	8.76799e-07	482730	24.1286
Parkinson's disease	Proline levels	rs28370649	G	A	G	A	0.2836	-0.0077	0.0272	0.0271	12	40399149	0.0542	291	0.8872	12	40399149	0.0547	2.20298e-07	482730	26.8805
Parkinson's disease	Proline levels	rs2949760	A	G	A	G	0.0915	0.0251	0.3649	0.3461	7	143210952	0.0151	291	0.0965495	7	143210952	0.0193	1.99802e-06	482730	22.4764
Parkinson's disease	Proline levels	rs329647	C	G	C	G	-0.1133	0.012	0.6662	0.697	11	133764666	0.0161	291	0.4572	11	133764666	0.0178	1.94402e-10	482730	40.5154
Parkinson's disease	Proline levels	rs34311866	C	T	C	T	0.2272	-0.0195	0.1958	0.1599	4	951947	0.0196	291	0.32	4	951947	0.0231	7.97444e-23	482730	96.737
Parkinson's disease	Proline levels	rs34679758	G	A	G	A	-0.1275	-0.0018	0.1216	0.1069	16	71995427	0.0247	291	0.9411	16	71995427	0.0259	8.71505e-07	482730	24.2338
Parkinson's disease	Proline levels	rs35265698	G	C	G	C	-0.2	-0.0008	0.1547	0.171	6	32561334	0.0207	291	0.9677	6	32561334	0.0303	3.92735e-11	480593	43.5687
Parkinson's disease	Proline levels	rs356203	T	C	T	C	-0.2398	0.0113	0.6169	0.5858	4	90666041	0.0151	291	0.4537	4	90666041	0.0178	3.00677e-41	482730	181.492
Parkinson's disease	Proline levels	rs35749011	A	G	A	G	0.7508	0.0895	0.0191	0.0147	1	155135036	0.0607	291	0.1402	1	155135036	0.0659	5.02227e-30	482730	129.801
Parkinson's disease	Proline levels	rs41286192	G	A	G	A	0.3164	-0.0072	0.0308	0.0306	6	133118216	0.0426	291	0.865	6	133118216	0.067	2.298e-06	469486	22.3009
Parkinson's disease	Proline levels	rs4488803	A	G	A	G	-0.1136	0.0039	0.3746	0.4072	3	58218352	0.0148	291	0.793299	3	58218352	0.0199	1.07599e-08	482730	32.5875
Parkinson's disease	Proline levels	rs4588066	A	G	A	G	0.1046	-0.0001	0.326	0.3087	18	40672964	0.016	291	0.9944	18	40672964	0.0178	4.45297e-09	482730	34.5321
Parkinson's disease	Proline levels	rs4613239	G	C	G	C	0.1784	-0.0061	0.1326	0.1078	2	169119609	0.0239	291	0.7989	2	169119609	0.0248	6.21441e-13	482730	51.7471
Parkinson's disease	Proline levels	rs4698412	A	G	A	G	0.1258	-0.0061	0.553	0.5591	4	15737348	0.0151	291	0.686901	4	15737348	0.0168	7.04855e-14	482730	56.0716
Parkinson's disease	Proline levels	rs4774417	A	G	A	G	0.1052	-0.0016	0.7397	0.7369	15	61993702	0.0174	291	0.9278	15	61993702	0.0192	4.62605e-08	482730	30.0213
Parkinson's disease	Proline levels	rs4810687	T	G	T	G	0.0932	0.0021	0.5642	0.5481	20	46408929	0.016	291	0.8961	20	46408929	0.0187	6.27004e-07	482730	24.8398
Parkinson's disease	Proline levels	rs4836108	A	G	A	G	0.1094	0.0083	0.4795	0.4751	5	124010261	0.0156	291	0.5961	5	124010261	0.0225	1.19801e-06	468692	23.6412
Parkinson's disease	Proline levels	rs4851487	T	C	T	C	0.0808	0.0211	0.3907	0.3881	2	102302978	0.0155	291	0.1718	2	102302978	0.0174	3.249e-06	482730	21.5637
Parkinson's disease	Proline levels	rs58879558	C	T	C	T	-0.2383	-0.0163	0.2229	0.2035	17	44095467	0.0197	291	0.4062	17	44095467	0.025	1.36301e-21	482730	90.859
Parkinson's disease	Proline levels	rs61835654	C	T	C	T	0.1032	-0.0068	0.23	0.2023	1	226983330	0.0179	291	0.7036	1	226983330	0.0216	1.85302e-06	482730	22.8272
Parkinson's disease	Proline levels	rs620490	G	T	G	T	-0.1174	-0.0148	0.2762	0.2708	8	16697579	0.0167	291	0.3764	8	16697579	0.019	6.45595e-10	482730	38.1794
Parkinson's disease	Proline levels	rs6715875	C	T	C	T	0.2902	0.0428	0.0362	0.0427	2	182299679	0.0348	291	0.2184	2	182299679	0.0599	1.24601e-06	468692	23.4715
Parkinson's disease	Proline levels	rs6741007	G	T	G	T	-0.1233	-0.022	0.4507	0.4646	2	135537119	0.0143	291	0.1246	2	135537119	0.0175	2.08689e-12	482730	49.6421
Parkinson's disease	Proline levels	rs6808178	C	T	C	T	-0.0864	-0.0009	0.6228	0.6255	3	28705690	0.0152	291	0.953	3	28705690	0.0174	7.19896e-07	482730	24.6564
Parkinson's disease	Proline levels	rs73032517	G	A	G	A	0.2706	-0.0217	0.0295	0.0284	3	18199602	0.0472	291	0.6454	3	18199602	0.0558	1.26701e-06	482730	23.5173
Parkinson's disease	Proline levels	rs75505347	T	C	T	C	0.3917	-0.0883	0.0195	0.0195	12	40885549	0.0583	291	0.13	12	40885549	0.0674	6.11702e-09	482730	33.7744
Parkinson's disease	Proline levels	rs75646569	G	T	G	T	0.1916	0.0481	0.1117	0.1017	5	60345424	0.0246	291	0.0500703	5	60345424	0.0266	5.61824e-13	482730	51.8833
Parkinson's disease	Proline levels	rs7695720	C	A	C	A	-0.1255	0.0173	0.2091	0.2281	4	77183300	0.0172	291	0.3145	4	77183300	0.0208	1.52799e-09	482730	36.405
Parkinson's disease	Proline levels	rs79436216	G	A	G	A	0.2816	0.0153	0.0351	0.0344	12	64263528	0.0426	291	0.719399	12	64263528	0.0603	3.02197e-06	468692	21.8087
Parkinson's disease	Proline levels	rs823106	C	G	C	G	-0.1492	-0.0261	0.8488	0.8491	1	205656453	0.0201	291	0.1934	1	205656453	0.0239	4.09996e-10	482730	38.971
Parkinson's disease	Proline levels	rs847685	C	G	C	G	-0.1483	-0.0264	0.2028	0.198	17	48200834	0.0185	291	0.1547	17	48200834	0.0293	3.983e-07	468692	25.6181
Parkinson's disease	Proline levels	rs858295	G	A	G	A	-0.1039	0.0158	0.3947	0.4075	7	23245569	0.0146	291	0.2791	7	23245569	0.0176	3.83098e-09	482730	34.8502
Parkinson's disease	Proline levels	rs9840232	T	C	T	C	0.1157	-0.0026	0.1766	0.1639	3	151052362	0.0205	291	0.901	3	151052362	0.0233	6.56493e-07	482730	24.6578
Parkinson's disease	Proline levels	rs9845968	G	A	G	A	0.0842	0.0291	0.5157	0.5302	3	46531144	0.0142	291	0.0413704	3	46531144	0.0175	1.41599e-06	482730	23.1498
Parkinson's disease	Ornithine levels	rs10513789	G	T	G	T	-0.1596	0.0193	0.1826	0.1979	3	182760073	0.0102	291	0.0588898	3	182760073	0.0219	3.18493e-13	482730	53.1102
Parkinson's disease	Ornithine levels	rs10756905	T	C	T	C	0.1011	0.0099	0.2409	0.2312	9	17726888	0.0095	291	0.2931	9	17726888	0.0196	2.45601e-07	482730	26.6066
Parkinson's disease	Ornithine levels	rs10766301	T	C	T	C	0.0907	0.0043	0.4104	0.4048	11	16217413	0.0082	291	0.6038	11	16217413	0.0192	2.20501e-06	482730	22.3158
Parkinson's disease	Ornithine levels	rs10847864	T	G	T	G	0.1274	-0.0015	0.3625	0.3373	12	123326598	0.0087	291	0.8592	12	123326598	0.0179	9.81296e-13	482730	50.6562
Parkinson's disease	Ornithine levels	rs111972941	G	A	G	A	0.2482	-0.0067	0.0472	0.045	1	4823709	0.0201	291	0.738999	1	4823709	0.0514	1.37499e-06	468692	23.3172
Parkinson's disease	Ornithine levels	rs112413063	C	T	C	T	-0.1813	0.033	0.0637	0.0549	2	29130587	0.0182	291	0.0697204	2	29130587	0.0396	4.61796e-06	482730	20.9607
Parkinson's disease	Ornithine levels	rs12929797	T	C	T	C	0.082	0.0016	0.4285	0.4001	16	52632944	0.0082	291	0.8441	16	52632944	0.017	1.31999e-06	482730	23.2664
Parkinson's disease	Ornithine levels	rs12934900	T	A	T	A	0.1215	-0.0002	0.6571	0.6336	16	30923602	0.009	291	0.9813	16	30923602	0.0184	4.33112e-11	482730	43.6031
Parkinson's disease	Ornithine levels	rs144814361	T	C	T	C	0.4411	-0.0192	0.0174	0.0193	10	121410917	0.0299	291	0.5201	10	121410917	0.068	9.06567e-11	482730	42.0781
Parkinson's disease	Ornithine levels	rs182621729	T	C	T	C	0.3083	-0.0242	0.0289	0.0401	7	152417849	0.0219	291	0.2685	7	152417849	0.0633	1.11299e-06	480593	23.7214
Parkinson's disease	Ornithine levels	rs2208485	A	G	A	G	-0.0936	0.004	0.415	0.4145	9	17599212	0.0089	291	0.6538	9	17599212	0.0182	2.65198e-07	482730	26.449
Parkinson's disease	Ornithine levels	rs2248244	A	G	A	G	0.1001	0.0126	0.2898	0.2692	21	38852361	0.0086	291	0.1426	21	38852361	0.0211	2.00498e-06	482730	22.5063
Parkinson's disease	Ornithine levels	rs2295547	C	A	C	A	-0.0894	-0.0106	0.32	0.3428	20	3172246	0.0087	291	0.2253	20	3172246	0.0182	8.76799e-07	482730	24.1286
Parkinson's disease	Ornithine levels	rs28370649	G	A	G	A	0.2836	-0.0112	0.0272	0.0257	12	40399149	0.0334	291	0.736901	12	40399149	0.0547	2.20298e-07	482730	26.8805
Parkinson's disease	Ornithine levels	rs2949760	A	G	A	G	0.0915	-0.0063	0.3649	0.3543	7	143210952	0.0084	291	0.451	7	143210952	0.0193	1.99802e-06	482730	22.4764
Parkinson's disease	Ornithine levels	rs329647	C	G	C	G	-0.1133	0.013	0.6662	0.7074	11	133764666	0.0091	291	0.1507	11	133764666	0.0178	1.94402e-10	482730	40.5154
Parkinson's disease	Ornithine levels	rs34311866	C	T	C	T	0.2272	-0.0138	0.1958	0.1633	4	951947	0.0108	291	0.2025	4	951947	0.0231	7.97444e-23	482730	96.737
Parkinson's disease	Ornithine levels	rs34679758	G	A	G	A	-0.1275	-0.0101	0.1216	0.1095	16	71995427	0.0136	291	0.4568	16	71995427	0.0259	8.71505e-07	482730	24.2338
Parkinson's disease	Ornithine levels	rs35265698	G	C	G	C	-0.2	-0.0058	0.1547	0.1724	6	32561334	0.0114	291	0.608001	6	32561334	0.0303	3.92735e-11	480593	43.5687
Parkinson's disease	Ornithine levels	rs356203	T	C	T	C	-0.2398	0.0096	0.6169	0.592	4	90666041	0.0084	291	0.253	4	90666041	0.0178	3.00677e-41	482730	181.492
Parkinson's disease	Ornithine levels	rs35749011	A	G	A	G	0.7508	-0.0029	0.0191	0.014	1	155135036	0.0346	291	0.9333	1	155135036	0.0659	5.02227e-30	482730	129.801
Parkinson's disease	Ornithine levels	rs41286192	G	A	G	A	0.3164	-0.021	0.0308	0.0313	6	133118216	0.0234	291	0.3678	6	133118216	0.067	2.298e-06	469486	22.3009
Parkinson's disease	Ornithine levels	rs4488803	A	G	A	G	-0.1136	-0.0113	0.3746	0.4123	3	58218352	0.0081	291	0.1621	3	58218352	0.0199	1.07599e-08	482730	32.5875
Parkinson's disease	Ornithine levels	rs4588066	A	G	A	G	0.1046	-0.0069	0.326	0.3096	18	40672964	0.0089	291	0.4326	18	40672964	0.0178	4.45297e-09	482730	34.5321
Parkinson's disease	Ornithine levels	rs4613239	G	C	G	C	0.1784	-0.0096	0.1326	0.1142	2	169119609	0.0131	291	0.4632	2	169119609	0.0248	6.21441e-13	482730	51.7471
Parkinson's disease	Ornithine levels	rs4698412	A	G	A	G	0.1258	-0.0052	0.553	0.5452	4	15737348	0.0083	291	0.5281	4	15737348	0.0168	7.04855e-14	482730	56.0716
Parkinson's disease	Ornithine levels	rs4774417	A	G	A	G	0.1052	-0.0115	0.7397	0.7374	15	61993702	0.0095	291	0.2277	15	61993702	0.0192	4.62605e-08	482730	30.0213
Parkinson's disease	Ornithine levels	rs4810687	T	G	T	G	0.0932	-0.0011	0.5642	0.5384	20	46408929	0.0087	291	0.9031	20	46408929	0.0187	6.27004e-07	482730	24.8398
Parkinson's disease	Ornithine levels	rs4836108	A	G	A	G	0.1094	0.0051	0.4795	0.4778	5	124010261	0.0085	291	0.552901	5	124010261	0.0225	1.19801e-06	468692	23.6412
Parkinson's disease	Ornithine levels	rs4851487	T	C	T	C	0.0808	-0.0082	0.3907	0.3884	2	102302978	0.0086	291	0.3421	2	102302978	0.0174	3.249e-06	482730	21.5637
Parkinson's disease	Ornithine levels	rs58879558	C	T	C	T	-0.2383	-0.0149	0.2229	0.1968	17	44095467	0.011	291	0.1755	17	44095467	0.025	1.36301e-21	482730	90.859
Parkinson's disease	Ornithine levels	rs61835654	C	T	C	T	0.1032	-0.0048	0.23	0.2085	1	226983330	0.0099	291	0.6275	1	226983330	0.0216	1.85302e-06	482730	22.8272
Parkinson's disease	Ornithine levels	rs620490	G	T	G	T	-0.1174	0.0018	0.2762	0.2693	8	16697579	0.0093	291	0.8445	8	16697579	0.019	6.45595e-10	482730	38.1794
Parkinson's disease	Ornithine levels	rs6715875	C	T	C	T	0.2902	0.0362	0.0362	0.0463	2	182299679	0.0187	291	0.0526902	2	182299679	0.0599	1.24601e-06	468692	23.4715
Parkinson's disease	Ornithine levels	rs6741007	G	T	G	T	-0.1233	-0.0077	0.4507	0.466	2	135537119	0.008	291	0.3344	2	135537119	0.0175	2.08689e-12	482730	49.6421
Parkinson's disease	Ornithine levels	rs6808178	C	T	C	T	-0.0864	-0.0013	0.6228	0.6254	3	28705690	0.0085	291	0.8821	3	28705690	0.0174	7.19896e-07	482730	24.6564
Parkinson's disease	Ornithine levels	rs73032517	G	A	G	A	0.2706	-0.0006	0.0295	0.0265	3	18199602	0.027	291	0.9819	3	18199602	0.0558	1.26701e-06	482730	23.5173
Parkinson's disease	Ornithine levels	rs75505347	T	C	T	C	0.3917	0.0031	0.0195	0.0215	12	40885549	0.0304	291	0.918	12	40885549	0.0674	6.11702e-09	482730	33.7744
Parkinson's disease	Ornithine levels	rs75646569	G	T	G	T	0.1916	-0.0007	0.1117	0.105	5	60345424	0.0136	291	0.9571	5	60345424	0.0266	5.61824e-13	482730	51.8833
Parkinson's disease	Ornithine levels	rs7695720	C	A	C	A	-0.1255	0.0087	0.2091	0.231	4	77183300	0.0093	291	0.3499	4	77183300	0.0208	1.52799e-09	482730	36.405
Parkinson's disease	Ornithine levels	rs79436216	G	A	G	A	0.2816	0.0296	0.0351	0.0318	12	64263528	0.0251	291	0.2381	12	64263528	0.0603	3.02197e-06	468692	21.8087
Parkinson's disease	Ornithine levels	rs823106	C	G	C	G	-0.1492	-0.0066	0.8488	0.8525	1	205656453	0.0114	291	0.5618	1	205656453	0.0239	4.09996e-10	482730	38.971
Parkinson's disease	Ornithine levels	rs847685	C	G	C	G	-0.1483	-0.0089	0.2028	0.202	17	48200834	0.0101	291	0.3776	17	48200834	0.0293	3.983e-07	468692	25.6181
Parkinson's disease	Ornithine levels	rs858295	G	A	G	A	-0.1039	-0.0034	0.3947	0.412	7	23245569	0.0081	291	0.6773	7	23245569	0.0176	3.83098e-09	482730	34.8502
Parkinson's disease	Ornithine levels	rs9840232	T	C	T	C	0.1157	-0.0068	0.1766	0.1661	3	151052362	0.0113	291	0.5474	3	151052362	0.0233	6.56493e-07	482730	24.6578
Parkinson's disease	Ornithine levels	rs9845968	G	A	G	A	0.0842	0.0035	0.5157	0.532	3	46531144	0.0078	291	0.6566	3	46531144	0.0175	1.41599e-06	482730	23.1498
Parkinson's disease	Citrulline levels	rs10513789	G	T	G	T	-0.1596	0.0065	0.1826	0.1986	3	182760073	0.012	291	0.5844	3	182760073	0.0219	3.18493e-13	482730	53.1102
Parkinson's disease	Citrulline levels	rs10756905	T	C	T	C	0.1011	-0.0066	0.2409	0.2309	9	17726888	0.011	291	0.5497	9	17726888	0.0196	2.45601e-07	482730	26.6066
Parkinson's disease	Citrulline levels	rs10766301	T	C	T	C	0.0907	-0.014	0.4104	0.4042	11	16217413	0.0096	291	0.1454	11	16217413	0.0192	2.20501e-06	482730	22.3158
Parkinson's disease	Citrulline levels	rs10847864	T	G	T	G	0.1274	0.0049	0.3625	0.3369	12	123326598	0.0101	291	0.630999	12	123326598	0.0179	9.81296e-13	482730	50.6562
Parkinson's disease	Citrulline levels	rs111972941	G	A	G	A	0.2482	0.0431	0.0472	0.0449	1	4823709	0.0233	291	0.0649307	1	4823709	0.0514	1.37499e-06	468692	23.3172
Parkinson's disease	Citrulline levels	rs112413063	C	T	C	T	-0.1813	0.0297	0.0637	0.0548	2	29130587	0.0213	291	0.1629	2	29130587	0.0396	4.61796e-06	482730	20.9607
Parkinson's disease	Citrulline levels	rs12929797	T	C	T	C	0.082	0.0018	0.4285	0.4005	16	52632944	0.0096	291	0.8502	16	52632944	0.017	1.31999e-06	482730	23.2664
Parkinson's disease	Citrulline levels	rs12934900	T	A	T	A	0.1215	0.0012	0.6571	0.6331	16	30923602	0.0105	291	0.911	16	30923602	0.0184	4.33112e-11	482730	43.6031
Parkinson's disease	Citrulline levels	rs144814361	T	C	T	C	0.4411	-0.0215	0.0174	0.0192	10	121410917	0.0349	291	0.5391	10	121410917	0.068	9.06567e-11	482730	42.0781
Parkinson's disease	Citrulline levels	rs182621729	T	C	T	C	0.3083	-0.0014	0.0289	0.0404	7	152417849	0.0254	291	0.9563	7	152417849	0.0633	1.11299e-06	480593	23.7214
Parkinson's disease	Citrulline levels	rs2208485	A	G	A	G	-0.0936	0.007	0.415	0.4154	9	17599212	0.0103	291	0.4965	9	17599212	0.0182	2.65198e-07	482730	26.449
Parkinson's disease	Citrulline levels	rs2248244	A	G	A	G	0.1001	0.006	0.2898	0.2694	21	38852361	0.01	291	0.5483	21	38852361	0.0211	2.00498e-06	482730	22.5063
Parkinson's disease	Citrulline levels	rs2295547	C	A	C	A	-0.0894	-0.015	0.32	0.3427	20	3172246	0.0102	291	0.1398	20	3172246	0.0182	8.76799e-07	482730	24.1286
Parkinson's disease	Citrulline levels	rs28370649	G	A	G	A	0.2836	-0.0138	0.0272	0.0255	12	40399149	0.0392	291	0.7251	12	40399149	0.0547	2.20298e-07	482730	26.8805
Parkinson's disease	Citrulline levels	rs2949760	A	G	A	G	0.0915	0.0057	0.3649	0.3549	7	143210952	0.0097	291	0.5567	7	143210952	0.0193	1.99802e-06	482730	22.4764
Parkinson's disease	Citrulline levels	rs329647	C	G	C	G	-0.1133	0.0018	0.6662	0.7081	11	133764666	0.0106	291	0.8621	11	133764666	0.0178	1.94402e-10	482730	40.5154
Parkinson's disease	Citrulline levels	rs34311866	C	T	C	T	0.2272	-0.0085	0.1958	0.1634	4	951947	0.0126	291	0.5011	4	951947	0.0231	7.97444e-23	482730	96.737
Parkinson's disease	Citrulline levels	rs34679758	G	A	G	A	-0.1275	0.0182	0.1216	0.1097	16	71995427	0.0158	291	0.2499	16	71995427	0.0259	8.71505e-07	482730	24.2338
Parkinson's disease	Citrulline levels	rs35265698	G	C	G	C	-0.2	0.0077	0.1547	0.1725	6	32561334	0.0133	291	0.560701	6	32561334	0.0303	3.92735e-11	480593	43.5687
Parkinson's disease	Citrulline levels	rs356203	T	C	T	C	-0.2398	-0.0084	0.6169	0.5923	4	90666041	0.0097	291	0.386	4	90666041	0.0178	3.00677e-41	482730	181.492
Parkinson's disease	Citrulline levels	rs35749011	A	G	A	G	0.7508	0.0939	0.0191	0.0139	1	155135036	0.0401	291	0.0190801	1	155135036	0.0659	5.02227e-30	482730	129.801
Parkinson's disease	Citrulline levels	rs41286192	G	A	G	A	0.3164	0.0165	0.0308	0.0313	6	133118216	0.0272	291	0.5447	6	133118216	0.067	2.298e-06	469486	22.3009
Parkinson's disease	Citrulline levels	rs4488803	A	G	A	G	-0.1136	-0.0036	0.3746	0.4126	3	58218352	0.0094	291	0.702399	3	58218352	0.0199	1.07599e-08	482730	32.5875
Parkinson's disease	Citrulline levels	rs4588066	A	G	A	G	0.1046	0.0121	0.326	0.3097	18	40672964	0.0103	291	0.2394	18	40672964	0.0178	4.45297e-09	482730	34.5321
Parkinson's disease	Citrulline levels	rs4613239	G	C	G	C	0.1784	-0.0024	0.1326	0.1147	2	169119609	0.0152	291	0.8761	2	169119609	0.0248	6.21441e-13	482730	51.7471
Parkinson's disease	Citrulline levels	rs4698412	A	G	A	G	0.1258	-0.004	0.553	0.5443	4	15737348	0.0097	291	0.676401	4	15737348	0.0168	7.04855e-14	482730	56.0716
Parkinson's disease	Citrulline levels	rs4774417	A	G	A	G	0.1052	-0.0003	0.7397	0.7375	15	61993702	0.0111	291	0.9768	15	61993702	0.0192	4.62605e-08	482730	30.0213
Parkinson's disease	Citrulline levels	rs4810687	T	G	T	G	0.0932	0.0045	0.5642	0.5379	20	46408929	0.0102	291	0.6609	20	46408929	0.0187	6.27004e-07	482730	24.8398
Parkinson's disease	Citrulline levels	rs4836108	A	G	A	G	0.1094	0.0019	0.4795	0.4779	5	124010261	0.0099	291	0.8485	5	124010261	0.0225	1.19801e-06	468692	23.6412
Parkinson's disease	Citrulline levels	rs4851487	T	C	T	C	0.0808	-0.0015	0.3907	0.3885	2	102302978	0.01	291	0.8791	2	102302978	0.0174	3.249e-06	482730	21.5637
Parkinson's disease	Citrulline levels	rs58879558	C	T	C	T	-0.2383	0.0103	0.2229	0.196	17	44095467	0.0128	291	0.4219	17	44095467	0.025	1.36301e-21	482730	90.859
Parkinson's disease	Citrulline levels	rs61835654	C	T	C	T	0.1032	0.0008	0.23	0.2089	1	226983330	0.0115	291	0.9435	1	226983330	0.0216	1.85302e-06	482730	22.8272
Parkinson's disease	Citrulline levels	rs620490	G	T	G	T	-0.1174	-0.0202	0.2762	0.2691	8	16697579	0.0107	291	0.0589698	8	16697579	0.019	6.45595e-10	482730	38.1794
Parkinson's disease	Citrulline levels	rs6715875	C	T	C	T	0.2902	0.0202	0.0362	0.0465	2	182299679	0.0218	291	0.3549	2	182299679	0.0599	1.24601e-06	468692	23.4715
Parkinson's disease	Citrulline levels	rs6741007	G	T	G	T	-0.1233	-0.0133	0.4507	0.4661	2	135537119	0.0093	291	0.1533	2	135537119	0.0175	2.08689e-12	482730	49.6421
Parkinson's disease	Citrulline levels	rs6808178	C	T	C	T	-0.0864	-0.0016	0.6228	0.6254	3	28705690	0.0098	291	0.8724	3	28705690	0.0174	7.19896e-07	482730	24.6564
Parkinson's disease	Citrulline levels	rs73032517	G	A	G	A	0.2706	-0.0024	0.0295	0.0263	3	18199602	0.0313	291	0.9392	3	18199602	0.0558	1.26701e-06	482730	23.5173
Parkinson's disease	Citrulline levels	rs75505347	T	C	T	C	0.3917	-0.063	0.0195	0.0216	12	40885549	0.035	291	0.0719101	12	40885549	0.0674	6.11702e-09	482730	33.7744
Parkinson's disease	Citrulline levels	rs75646569	G	T	G	T	0.1916	-0.0129	0.1117	0.1054	5	60345424	0.0157	291	0.4122	5	60345424	0.0266	5.61824e-13	482730	51.8833
Parkinson's disease	Citrulline levels	rs7695720	C	A	C	A	-0.1255	0.0048	0.2091	0.2312	4	77183300	0.0108	291	0.6612	4	77183300	0.0208	1.52799e-09	482730	36.405
Parkinson's disease	Citrulline levels	rs79436216	G	A	G	A	0.2816	0.0684	0.0351	0.0315	12	64263528	0.0292	291	0.0189898	12	64263528	0.0603	3.02197e-06	468692	21.8087
Parkinson's disease	Citrulline levels	rs823106	C	G	C	G	-0.1492	-0.0256	0.8488	0.8526	1	205656453	0.0131	291	0.0516904	1	205656453	0.0239	4.09996e-10	482730	38.971
Parkinson's disease	Citrulline levels	rs847685	C	G	C	G	-0.1483	0.022	0.2028	0.2023	17	48200834	0.0117	291	0.0599004	17	48200834	0.0293	3.983e-07	468692	25.6181
Parkinson's disease	Citrulline levels	rs858295	G	A	G	A	-0.1039	-0.0152	0.3947	0.4124	7	23245569	0.0094	291	0.1066	7	23245569	0.0176	3.83098e-09	482730	34.8502
Parkinson's disease	Citrulline levels	rs9840232	T	C	T	C	0.1157	0.009	0.1766	0.1663	3	151052362	0.0131	291	0.494	3	151052362	0.0233	6.56493e-07	482730	24.6578
Parkinson's disease	Citrulline levels	rs9845968	G	A	G	A	0.0842	0.0069	0.5157	0.5321	3	46531144	0.0091	291	0.4503	3	46531144	0.0175	1.41599e-06	482730	23.1498
Parkinson's disease	Acetoacetate levels	rs10513789	G	T	G	T	-0.1596	0.059	0.1826	0.1933	3	182760073	0.0424	291	0.1637	3	182760073	0.0219	3.18493e-13	482730	53.1102
Parkinson's disease	Acetoacetate levels	rs10756905	T	C	T	C	0.1011	-0.0457	0.2409	0.2337	9	17726888	0.0386	291	0.2367	9	17726888	0.0196	2.45601e-07	482730	26.6066
Parkinson's disease	Acetoacetate levels	rs10766301	T	C	T	C	0.0907	0.0191	0.4104	0.4091	11	16217413	0.0336	291	0.5692	11	16217413	0.0192	2.20501e-06	482730	22.3158
Parkinson's disease	Acetoacetate levels	rs10847864	T	G	T	G	0.1274	0.0456	0.3625	0.3413	12	123326598	0.0354	291	0.1986	12	123326598	0.0179	9.81296e-13	482730	50.6562
Parkinson's disease	Acetoacetate levels	rs111972941	G	A	G	A	0.2482	0.0414	0.0472	0.0467	1	4823709	0.0811	291	0.609901	1	4823709	0.0514	1.37499e-06	468692	23.3172
Parkinson's disease	Acetoacetate levels	rs112413063	C	T	C	T	-0.1813	0.015	0.0637	0.0557	2	29130587	0.0744	291	0.8406	2	29130587	0.0396	4.61796e-06	482730	20.9607
Parkinson's disease	Acetoacetate levels	rs12929797	T	C	T	C	0.082	0.003	0.4285	0.3965	16	52632944	0.0337	291	0.9294	16	52632944	0.017	1.31999e-06	482730	23.2664
Parkinson's disease	Acetoacetate levels	rs12934900	T	A	T	A	0.1215	-0.0096	0.6571	0.6379	16	30923602	0.0366	291	0.7931	16	30923602	0.0184	4.33112e-11	482730	43.6031
Parkinson's disease	Acetoacetate levels	rs144814361	T	C	T	C	0.4411	-0.0234	0.0174	0.0202	10	121410917	0.1198	291	0.8451	10	121410917	0.068	9.06567e-11	482730	42.0781
Parkinson's disease	Acetoacetate levels	rs182621729	T	C	T	C	0.3083	-0.0643	0.0289	0.0378	7	152417849	0.0926	291	0.4872	7	152417849	0.0633	1.11299e-06	480593	23.7214
Parkinson's disease	Acetoacetate levels	rs2208485	A	G	A	G	-0.0936	0.0449	0.415	0.4039	9	17599212	0.0369	291	0.2234	9	17599212	0.0182	2.65198e-07	482730	26.449
Parkinson's disease	Acetoacetate levels	rs2248244	A	G	A	G	0.1001	0.0014	0.2898	0.2676	21	38852361	0.0356	291	0.9684	21	38852361	0.0211	2.00498e-06	482730	22.5063
Parkinson's disease	Acetoacetate levels	rs2295547	C	A	C	A	-0.0894	-0.0311	0.32	0.344	20	3172246	0.0361	291	0.3891	20	3172246	0.0182	8.76799e-07	482730	24.1286
Parkinson's disease	Acetoacetate levels	rs28370649	G	A	G	A	0.2836	-0.005	0.0272	0.0268	12	40399149	0.126	291	0.9683	12	40399149	0.0547	2.20298e-07	482730	26.8805
Parkinson's disease	Acetoacetate levels	rs2949760	A	G	A	G	0.0915	0.0366	0.3649	0.3486	7	143210952	0.0341	291	0.2829	7	143210952	0.0193	1.99802e-06	482730	22.4764
Parkinson's disease	Acetoacetate levels	rs329647	C	G	C	G	-0.1133	0.0627	0.6662	0.699	11	133764666	0.0367	291	0.0873695	11	133764666	0.0178	1.94402e-10	482730	40.5154
Parkinson's disease	Acetoacetate levels	rs34311866	C	T	C	T	0.2272	-0.1146	0.1958	0.1608	4	951947	0.0442	291	0.00952094	4	951947	0.0231	7.97444e-23	482730	96.737
Parkinson's disease	Acetoacetate levels	rs34679758	G	A	G	A	-0.1275	0.0223	0.1216	0.1076	16	71995427	0.0553	291	0.686099	16	71995427	0.0259	8.71505e-07	482730	24.2338
Parkinson's disease	Acetoacetate levels	rs35265698	G	C	G	C	-0.2	-0.0099	0.1547	0.1713	6	32561334	0.0469	291	0.833	6	32561334	0.0303	3.92735e-11	480593	43.5687
Parkinson's disease	Acetoacetate levels	rs356203	T	C	T	C	-0.2398	-0.0669	0.6169	0.5871	4	90666041	0.0342	291	0.0504696	4	90666041	0.0178	3.00677e-41	482730	181.492
Parkinson's disease	Acetoacetate levels	rs35749011	A	G	A	G	0.7508	-0.1858	0.0191	0.0145	1	155135036	0.1388	291	0.1807	1	155135036	0.0659	5.02227e-30	482730	129.801
Parkinson's disease	Acetoacetate levels	rs41286192	G	A	G	A	0.3164	-0.1265	0.0308	0.0308	6	133118216	0.0961	291	0.1881	6	133118216	0.067	2.298e-06	469486	22.3009
Parkinson's disease	Acetoacetate levels	rs4488803	A	G	A	G	-0.1136	-0.0114	0.3746	0.4084	3	58218352	0.0336	291	0.735099	3	58218352	0.0199	1.07599e-08	482730	32.5875
Parkinson's disease	Acetoacetate levels	rs4588066	A	G	A	G	0.1046	0.0085	0.326	0.3089	18	40672964	0.0363	291	0.814	18	40672964	0.0178	4.45297e-09	482730	34.5321
Parkinson's disease	Acetoacetate levels	rs4613239	G	C	G	C	0.1784	0.0307	0.1326	0.1093	2	169119609	0.0543	291	0.572	2	169119609	0.0248	6.21441e-13	482730	51.7471
Parkinson's disease	Acetoacetate levels	rs4698412	A	G	A	G	0.1258	0.0323	0.553	0.5561	4	15737348	0.0341	291	0.3439	4	15737348	0.0168	7.04855e-14	482730	56.0716
Parkinson's disease	Acetoacetate levels	rs4774417	A	G	A	G	0.1052	-0.0415	0.7397	0.737	15	61993702	0.0395	291	0.293	15	61993702	0.0192	4.62605e-08	482730	30.0213
Parkinson's disease	Acetoacetate levels	rs4810687	T	G	T	G	0.0932	-0.04	0.5642	0.5456	20	46408929	0.0361	291	0.2683	20	46408929	0.0187	6.27004e-07	482730	24.8398
Parkinson's disease	Acetoacetate levels	rs4836108	A	G	A	G	0.1094	-0.0416	0.4795	0.4758	5	124010261	0.0352	291	0.2362	5	124010261	0.0225	1.19801e-06	468692	23.6412
Parkinson's disease	Acetoacetate levels	rs4851487	T	C	T	C	0.0808	0.027	0.3907	0.3881	2	102302978	0.0352	291	0.4444	2	102302978	0.0174	3.249e-06	482730	21.5637
Parkinson's disease	Acetoacetate levels	rs58879558	C	T	C	T	-0.2383	-0.0202	0.2229	0.202	17	44095467	0.0448	291	0.6521	17	44095467	0.025	1.36301e-21	482730	90.859
Parkinson's disease	Acetoacetate levels	rs61835654	C	T	C	T	0.1032	0.0188	0.23	0.2037	1	226983330	0.0406	291	0.643101	1	226983330	0.0216	1.85302e-06	482730	22.8272
Parkinson's disease	Acetoacetate levels	rs620490	G	T	G	T	-0.1174	-0.0008	0.2762	0.2704	8	16697579	0.0379	291	0.9825	8	16697579	0.019	6.45595e-10	482730	38.1794
Parkinson's disease	Acetoacetate levels	rs6715875	C	T	C	T	0.2902	0.062	0.0362	0.0437	2	182299679	0.0789	291	0.4321	2	182299679	0.0599	1.24601e-06	468692	23.4715
Parkinson's disease	Acetoacetate levels	rs6741007	G	T	G	T	-0.1233	0.0726	0.4507	0.4649	2	135537119	0.0324	291	0.0253402	2	135537119	0.0175	2.08689e-12	482730	49.6421
Parkinson's disease	Acetoacetate levels	rs6808178	C	T	C	T	-0.0864	-0.0196	0.6228	0.6255	3	28705690	0.0346	291	0.5703	3	28705690	0.0174	7.19896e-07	482730	24.6564
Parkinson's disease	Acetoacetate levels	rs73032517	G	A	G	A	0.2706	0.0619	0.0295	0.028	3	18199602	0.108	291	0.566301	3	18199602	0.0558	1.26701e-06	482730	23.5173
Parkinson's disease	Acetoacetate levels	rs75505347	T	C	T	C	0.3917	0.0348	0.0195	0.0198	12	40885549	0.1311	291	0.790801	12	40885549	0.0674	6.11702e-09	482730	33.7744
Parkinson's disease	Acetoacetate levels	rs75646569	G	T	G	T	0.1916	-0.0314	0.1117	0.1026	5	60345424	0.0562	291	0.576301	5	60345424	0.0266	5.61824e-13	482730	51.8833
Parkinson's disease	Acetoacetate levels	rs7695720	C	A	C	A	-0.1255	0.0305	0.2091	0.2287	4	77183300	0.0388	291	0.4318	4	77183300	0.0208	1.52799e-09	482730	36.405
Parkinson's disease	Acetoacetate levels	rs79436216	G	A	G	A	0.2816	-0.0724	0.0351	0.0339	12	64263528	0.0978	291	0.4594	12	64263528	0.0603	3.02197e-06	468692	21.8087
Parkinson's disease	Acetoacetate levels	rs823106	C	G	C	G	-0.1492	0.0577	0.8488	0.8499	1	205656453	0.0459	291	0.2087	1	205656453	0.0239	4.09996e-10	482730	38.971
Parkinson's disease	Acetoacetate levels	rs847685	C	G	C	G	-0.1483	0.0105	0.2028	0.199	17	48200834	0.0421	291	0.8033	17	48200834	0.0293	3.983e-07	468692	25.6181
Parkinson's disease	Acetoacetate levels	rs858295	G	A	G	A	-0.1039	0.0194	0.3947	0.4086	7	23245569	0.0331	291	0.5576	7	23245569	0.0176	3.83098e-09	482730	34.8502
Parkinson's disease	Acetoacetate levels	rs9840232	T	C	T	C	0.1157	0.0092	0.1766	0.1644	3	151052362	0.0466	291	0.8438	3	151052362	0.0233	6.56493e-07	482730	24.6578
Parkinson's disease	Acetoacetate levels	rs9845968	G	A	G	A	0.0842	0.0307	0.5157	0.5307	3	46531144	0.0326	291	0.3471	3	46531144	0.0175	1.41599e-06	482730	23.1498
Parkinson's disease	Sphingomyelin (d18:1/14:0, d16:1/16:0) levels	rs10513789	G	T	G	T	-0.1596	-0.025	0.1826	0.199	3	182760073	0.026	291	0.3367	3	182760073	0.0219	3.18493e-13	482730	53.1102
Parkinson's disease	Sphingomyelin (d18:1/14:0, d16:1/16:0) levels	rs10756905	T	C	T	C	0.1011	-0.0044	0.2409	0.2307	9	17726888	0.0239	291	0.8525	9	17726888	0.0196	2.45601e-07	482730	26.6066
Parkinson's disease	Sphingomyelin (d18:1/14:0, d16:1/16:0) levels	rs10766301	T	C	T	C	0.0907	-0.0157	0.4104	0.404	11	16217413	0.0209	291	0.4516	11	16217413	0.0192	2.20501e-06	482730	22.3158
Parkinson's disease	Sphingomyelin (d18:1/14:0, d16:1/16:0) levels	rs10847864	T	G	T	G	0.1274	-0.0226	0.3625	0.3366	12	123326598	0.0219	291	0.3014	12	123326598	0.0179	9.81296e-13	482730	50.6562
Parkinson's disease	Sphingomyelin (d18:1/14:0, d16:1/16:0) levels	rs111972941	G	A	G	A	0.2482	-0.0236	0.0472	0.0446	1	4823709	0.0511	291	0.644	1	4823709	0.0514	1.37499e-06	468692	23.3172
Parkinson's disease	Sphingomyelin (d18:1/14:0, d16:1/16:0) levels	rs112413063	C	T	C	T	-0.1813	0.0079	0.0637	0.0547	2	29130587	0.0464	291	0.8649	2	29130587	0.0396	4.61796e-06	482730	20.9607
Parkinson's disease	Sphingomyelin (d18:1/14:0, d16:1/16:0) levels	rs12929797	T	C	T	C	0.082	-0.0003	0.4285	0.4009	16	52632944	0.0207	291	0.9892	16	52632944	0.017	1.31999e-06	482730	23.2664
Parkinson's disease	Sphingomyelin (d18:1/14:0, d16:1/16:0) levels	rs12934900	T	A	T	A	0.1215	-0.0109	0.6571	0.6326	16	30923602	0.0229	291	0.633	16	30923602	0.0184	4.33112e-11	482730	43.6031
Parkinson's disease	Sphingomyelin (d18:1/14:0, d16:1/16:0) levels	rs144814361	T	C	T	C	0.4411	-0.1666	0.0174	0.0191	10	121410917	0.0754	291	0.0270901	10	121410917	0.068	9.06567e-11	482730	42.0781
Parkinson's disease	Sphingomyelin (d18:1/14:0, d16:1/16:0) levels	rs182621729	T	C	T	C	0.3083	0.0201	0.0289	0.0407	7	152417849	0.055	291	0.714301	7	152417849	0.0633	1.11299e-06	480593	23.7214
Parkinson's disease	Sphingomyelin (d18:1/14:0, d16:1/16:0) levels	rs2208485	A	G	A	G	-0.0936	0.0341	0.415	0.4171	9	17599212	0.0224	291	0.1288	9	17599212	0.0182	2.65198e-07	482730	26.449
Parkinson's disease	Sphingomyelin (d18:1/14:0, d16:1/16:0) levels	rs2248244	A	G	A	G	0.1001	-0.0012	0.2898	0.2696	21	38852361	0.0216	291	0.9552	21	38852361	0.0211	2.00498e-06	482730	22.5063
Parkinson's disease	Sphingomyelin (d18:1/14:0, d16:1/16:0) levels	rs2295547	C	A	C	A	-0.0894	-0.0147	0.32	0.3425	20	3172246	0.0221	291	0.506001	20	3172246	0.0182	8.76799e-07	482730	24.1286
Parkinson's disease	Sphingomyelin (d18:1/14:0, d16:1/16:0) levels	rs28370649	G	A	G	A	0.2836	0.039	0.0272	0.0252	12	40399149	0.0848	291	0.645199	12	40399149	0.0547	2.20298e-07	482730	26.8805
Parkinson's disease	Sphingomyelin (d18:1/14:0, d16:1/16:0) levels	rs2949760	A	G	A	G	0.0915	-0.0116	0.3649	0.3558	7	143210952	0.021	291	0.5805	7	143210952	0.0193	1.99802e-06	482730	22.4764
Parkinson's disease	Sphingomyelin (d18:1/14:0, d16:1/16:0) levels	rs329647	C	G	C	G	-0.1133	0.0325	0.6662	0.7089	11	133764666	0.023	291	0.157	11	133764666	0.0178	1.94402e-10	482730	40.5154
Parkinson's disease	Sphingomyelin (d18:1/14:0, d16:1/16:0) levels	rs34311866	C	T	C	T	0.2272	-0.0068	0.1958	0.1637	4	951947	0.0274	291	0.8043	4	951947	0.0231	7.97444e-23	482730	96.737
Parkinson's disease	Sphingomyelin (d18:1/14:0, d16:1/16:0) levels	rs34679758	G	A	G	A	-0.1275	-0.0163	0.1216	0.11	16	71995427	0.0344	291	0.6367	16	71995427	0.0259	8.71505e-07	482730	24.2338
Parkinson's disease	Sphingomyelin (d18:1/14:0, d16:1/16:0) levels	rs35265698	G	C	G	C	-0.2	0.0014	0.1547	0.1726	6	32561334	0.0289	291	0.9605	6	32561334	0.0303	3.92735e-11	480593	43.5687
Parkinson's disease	Sphingomyelin (d18:1/14:0, d16:1/16:0) levels	rs356203	T	C	T	C	-0.2398	0.0131	0.6169	0.5927	4	90666041	0.0211	291	0.535499	4	90666041	0.0178	3.00677e-41	482730	181.492
Parkinson's disease	Sphingomyelin (d18:1/14:0, d16:1/16:0) levels	rs35749011	A	G	A	G	0.7508	0.1258	0.0191	0.0138	1	155135036	0.0879	291	0.1526	1	155135036	0.0659	5.02227e-30	482730	129.801
Parkinson's disease	Sphingomyelin (d18:1/14:0, d16:1/16:0) levels	rs41286192	G	A	G	A	0.3164	0.0139	0.0308	0.0314	6	133118216	0.059	291	0.8139	6	133118216	0.067	2.298e-06	469486	22.3009
Parkinson's disease	Sphingomyelin (d18:1/14:0, d16:1/16:0) levels	rs4488803	A	G	A	G	-0.1136	0.0262	0.3746	0.4131	3	58218352	0.0204	291	0.1984	3	58218352	0.0199	1.07599e-08	482730	32.5875
Parkinson's disease	Sphingomyelin (d18:1/14:0, d16:1/16:0) levels	rs4588066	A	G	A	G	0.1046	-0.0479	0.326	0.3098	18	40672964	0.0222	291	0.0310399	18	40672964	0.0178	4.45297e-09	482730	34.5321
Parkinson's disease	Sphingomyelin (d18:1/14:0, d16:1/16:0) levels	rs4613239	G	C	G	C	0.1784	0.0327	0.1326	0.1154	2	169119609	0.0329	291	0.3192	2	169119609	0.0248	6.21441e-13	482730	51.7471
Parkinson's disease	Sphingomyelin (d18:1/14:0, d16:1/16:0) levels	rs4698412	A	G	A	G	0.1258	-0.0324	0.553	0.5433	4	15737348	0.0209	291	0.1221	4	15737348	0.0168	7.04855e-14	482730	56.0716
Parkinson's disease	Sphingomyelin (d18:1/14:0, d16:1/16:0) levels	rs4774417	A	G	A	G	0.1052	0.0154	0.7397	0.7375	15	61993702	0.0241	291	0.5236	15	61993702	0.0192	4.62605e-08	482730	30.0213
Parkinson's disease	Sphingomyelin (d18:1/14:0, d16:1/16:0) levels	rs4810687	T	G	T	G	0.0932	0.0355	0.5642	0.5365	20	46408929	0.0219	291	0.1054	20	46408929	0.0187	6.27004e-07	482730	24.8398
Parkinson's disease	Sphingomyelin (d18:1/14:0, d16:1/16:0) levels	rs4836108	A	G	A	G	0.1094	0.0218	0.4795	0.4781	5	124010261	0.0215	291	0.3108	5	124010261	0.0225	1.19801e-06	468692	23.6412
Parkinson's disease	Sphingomyelin (d18:1/14:0, d16:1/16:0) levels	rs4851487	T	C	T	C	0.0808	-0.0064	0.3907	0.3885	2	102302978	0.0218	291	0.7681	2	102302978	0.0174	3.249e-06	482730	21.5637
Parkinson's disease	Sphingomyelin (d18:1/14:0, d16:1/16:0) levels	rs58879558	C	T	C	T	-0.2383	-0.0159	0.2229	0.1954	17	44095467	0.0279	291	0.568801	17	44095467	0.025	1.36301e-21	482730	90.859
Parkinson's disease	Sphingomyelin (d18:1/14:0, d16:1/16:0) levels	rs61835654	C	T	C	T	0.1032	-0.0507	0.23	0.2092	1	226983330	0.0248	291	0.0411102	1	226983330	0.0216	1.85302e-06	482730	22.8272
Parkinson's disease	Sphingomyelin (d18:1/14:0, d16:1/16:0) levels	rs620490	G	T	G	T	-0.1174	0.0192	0.2762	0.2691	8	16697579	0.0235	291	0.4152	8	16697579	0.019	6.45595e-10	482730	38.1794
Parkinson's disease	Sphingomyelin (d18:1/14:0, d16:1/16:0) levels	rs6715875	C	T	C	T	0.2902	0.0637	0.0362	0.047	2	182299679	0.0471	291	0.1765	2	182299679	0.0599	1.24601e-06	468692	23.4715
Parkinson's disease	Sphingomyelin (d18:1/14:0, d16:1/16:0) levels	rs6741007	G	T	G	T	-0.1233	-0.0215	0.4507	0.4662	2	135537119	0.0203	291	0.2873	2	135537119	0.0175	2.08689e-12	482730	49.6421
Parkinson's disease	Sphingomyelin (d18:1/14:0, d16:1/16:0) levels	rs6808178	C	T	C	T	-0.0864	-0.0022	0.6228	0.6254	3	28705690	0.0215	291	0.919	3	28705690	0.0174	7.19896e-07	482730	24.6564
Parkinson's disease	Sphingomyelin (d18:1/14:0, d16:1/16:0) levels	rs73032517	G	A	G	A	0.2706	-0.0021	0.0295	0.0262	3	18199602	0.0686	291	0.9753	3	18199602	0.0558	1.26701e-06	482730	23.5173
Parkinson's disease	Sphingomyelin (d18:1/14:0, d16:1/16:0) levels	rs75505347	T	C	T	C	0.3917	0.0958	0.0195	0.0217	12	40885549	0.0759	291	0.2064	12	40885549	0.0674	6.11702e-09	482730	33.7744
Parkinson's disease	Sphingomyelin (d18:1/14:0, d16:1/16:0) levels	rs75646569	G	T	G	T	0.1916	0.0257	0.1117	0.1055	5	60345424	0.0343	291	0.4523	5	60345424	0.0266	5.61824e-13	482730	51.8833
Parkinson's disease	Sphingomyelin (d18:1/14:0, d16:1/16:0) levels	rs7695720	C	A	C	A	-0.1255	-0.0158	0.2091	0.2314	4	77183300	0.0233	291	0.499401	4	77183300	0.0208	1.52799e-09	482730	36.405
Parkinson's disease	Sphingomyelin (d18:1/14:0, d16:1/16:0) levels	rs79436216	G	A	G	A	0.2816	0.0771	0.0351	0.0313	12	64263528	0.0642	291	0.2301	12	64263528	0.0603	3.02197e-06	468692	21.8087
Parkinson's disease	Sphingomyelin (d18:1/14:0, d16:1/16:0) levels	rs823106	C	G	C	G	-0.1492	-0.0676	0.8488	0.8531	1	205656453	0.0285	291	0.0176498	1	205656453	0.0239	4.09996e-10	482730	38.971
Parkinson's disease	Sphingomyelin (d18:1/14:0, d16:1/16:0) levels	rs847685	C	G	C	G	-0.1483	-0.0174	0.2028	0.2027	17	48200834	0.0255	291	0.494899	17	48200834	0.0293	3.983e-07	468692	25.6181
Parkinson's disease	Sphingomyelin (d18:1/14:0, d16:1/16:0) levels	rs858295	G	A	G	A	-0.1039	0.0002	0.3947	0.4128	7	23245569	0.0205	291	0.992	7	23245569	0.0176	3.83098e-09	482730	34.8502
Parkinson's disease	Sphingomyelin (d18:1/14:0, d16:1/16:0) levels	rs9840232	T	C	T	C	0.1157	-0.0302	0.1766	0.1666	3	151052362	0.0284	291	0.2879	3	151052362	0.0233	6.56493e-07	482730	24.6578
Parkinson's disease	Sphingomyelin (d18:1/14:0, d16:1/16:0) levels	rs9845968	G	A	G	A	0.0842	0.0265	0.5157	0.5322	3	46531144	0.0197	291	0.1781	3	46531144	0.0175	1.41599e-06	482730	23.1498
Parkinson's disease	Sphingomyelin (d18:1/18:1, d18:2/18:0) levels	rs10513789	G	T	G	T	-0.1596	0.004	0.1826	0.1969	3	182760073	0.0135	291	0.7671	3	182760073	0.0219	3.18493e-13	482730	53.1102
Parkinson's disease	Sphingomyelin (d18:1/18:1, d18:2/18:0) levels	rs10756905	T	C	T	C	0.1011	-0.0105	0.2409	0.2317	9	17726888	0.0124	291	0.3938	9	17726888	0.0196	2.45601e-07	482730	26.6066
Parkinson's disease	Sphingomyelin (d18:1/18:1, d18:2/18:0) levels	rs10766301	T	C	T	C	0.0907	0.0058	0.4104	0.4057	11	16217413	0.0108	291	0.5877	11	16217413	0.0192	2.20501e-06	482730	22.3158
Parkinson's disease	Sphingomyelin (d18:1/18:1, d18:2/18:0) levels	rs10847864	T	G	T	G	0.1274	-0.0164	0.3625	0.3382	12	123326598	0.0113	291	0.1473	12	123326598	0.0179	9.81296e-13	482730	50.6562
Parkinson's disease	Sphingomyelin (d18:1/18:1, d18:2/18:0) levels	rs111972941	G	A	G	A	0.2482	0.0047	0.0472	0.0454	1	4823709	0.0261	291	0.8576	1	4823709	0.0514	1.37499e-06	468692	23.3172
Parkinson's disease	Sphingomyelin (d18:1/18:1, d18:2/18:0) levels	rs112413063	C	T	C	T	-0.1813	0.0041	0.0637	0.0551	2	29130587	0.0239	291	0.8635	2	29130587	0.0396	4.61796e-06	482730	20.9607
Parkinson's disease	Sphingomyelin (d18:1/18:1, d18:2/18:0) levels	rs12929797	T	C	T	C	0.082	-0.0122	0.4285	0.3992	16	52632944	0.0107	291	0.2562	16	52632944	0.017	1.31999e-06	482730	23.2664
Parkinson's disease	Sphingomyelin (d18:1/18:1, d18:2/18:0) levels	rs12934900	T	A	T	A	0.1215	0.006	0.6571	0.6345	16	30923602	0.0117	291	0.6074	16	30923602	0.0184	4.33112e-11	482730	43.6031
Parkinson's disease	Sphingomyelin (d18:1/18:1, d18:2/18:0) levels	rs144814361	T	C	T	C	0.4411	-0.0241	0.0174	0.0195	10	121410917	0.0389	291	0.536	10	121410917	0.068	9.06567e-11	482730	42.0781
Parkinson's disease	Sphingomyelin (d18:1/18:1, d18:2/18:0) levels	rs182621729	T	C	T	C	0.3083	-0.0071	0.0289	0.0397	7	152417849	0.0288	291	0.8052	7	152417849	0.0633	1.11299e-06	480593	23.7214
Parkinson's disease	Sphingomyelin (d18:1/18:1, d18:2/18:0) levels	rs2208485	A	G	A	G	-0.0936	0.0127	0.415	0.413	9	17599212	0.0116	291	0.2741	9	17599212	0.0182	2.65198e-07	482730	26.449
Parkinson's disease	Sphingomyelin (d18:1/18:1, d18:2/18:0) levels	rs2248244	A	G	A	G	0.1001	-0.001	0.2898	0.2689	21	38852361	0.0113	291	0.9307	21	38852361	0.0211	2.00498e-06	482730	22.5063
Parkinson's disease	Sphingomyelin (d18:1/18:1, d18:2/18:0) levels	rs2295547	C	A	C	A	-0.0894	-0.0174	0.32	0.343	20	3172246	0.0114	291	0.128	20	3172246	0.0182	8.76799e-07	482730	24.1286
Parkinson's disease	Sphingomyelin (d18:1/18:1, d18:2/18:0) levels	rs28370649	G	A	G	A	0.2836	-0.0389	0.0272	0.0258	12	40399149	0.0426	291	0.3619	12	40399149	0.0547	2.20298e-07	482730	26.8805
Parkinson's disease	Sphingomyelin (d18:1/18:1, d18:2/18:0) levels	rs2949760	A	G	A	G	0.0915	0.008	0.3649	0.3527	7	143210952	0.0109	291	0.4649	7	143210952	0.0193	1.99802e-06	482730	22.4764
Parkinson's disease	Sphingomyelin (d18:1/18:1, d18:2/18:0) levels	rs329647	C	G	C	G	-0.1133	0.0002	0.6662	0.7056	11	133764666	0.0118	291	0.9895	11	133764666	0.0178	1.94402e-10	482730	40.5154
Parkinson's disease	Sphingomyelin (d18:1/18:1, d18:2/18:0) levels	rs34311866	C	T	C	T	0.2272	-0.0289	0.1958	0.1624	4	951947	0.014	291	0.0394303	4	951947	0.0231	7.97444e-23	482730	96.737
Parkinson's disease	Sphingomyelin (d18:1/18:1, d18:2/18:0) levels	rs34679758	G	A	G	A	-0.1275	-0.0272	0.1216	0.1091	16	71995427	0.0177	291	0.1252	16	71995427	0.0259	8.71505e-07	482730	24.2338
Parkinson's disease	Sphingomyelin (d18:1/18:1, d18:2/18:0) levels	rs35265698	G	C	G	C	-0.2	0.0061	0.1547	0.1721	6	32561334	0.0149	291	0.6831	6	32561334	0.0303	3.92735e-11	480593	43.5687
Parkinson's disease	Sphingomyelin (d18:1/18:1, d18:2/18:0) levels	rs356203	T	C	T	C	-0.2398	0.0088	0.6169	0.5908	4	90666041	0.0109	291	0.4237	4	90666041	0.0178	3.00677e-41	482730	181.492
Parkinson's disease	Sphingomyelin (d18:1/18:1, d18:2/18:0) levels	rs35749011	A	G	A	G	0.7508	0.0305	0.0191	0.0141	1	155135036	0.0451	291	0.4984	1	155135036	0.0659	5.02227e-30	482730	129.801
Parkinson's disease	Sphingomyelin (d18:1/18:1, d18:2/18:0) levels	rs41286192	G	A	G	A	0.3164	-0.0335	0.0308	0.0311	6	133118216	0.0305	291	0.272	6	133118216	0.067	2.298e-06	469486	22.3009
Parkinson's disease	Sphingomyelin (d18:1/18:1, d18:2/18:0) levels	rs4488803	A	G	A	G	-0.1136	0.011	0.3746	0.4116	3	58218352	0.0106	291	0.2997	3	58218352	0.0199	1.07599e-08	482730	32.5875
Parkinson's disease	Sphingomyelin (d18:1/18:1, d18:2/18:0) levels	rs4588066	A	G	A	G	0.1046	-0.0124	0.326	0.3095	18	40672964	0.0116	291	0.2847	18	40672964	0.0178	4.45297e-09	482730	34.5321
Parkinson's disease	Sphingomyelin (d18:1/18:1, d18:2/18:0) levels	rs4613239	G	C	G	C	0.1784	0.0278	0.1326	0.1135	2	169119609	0.017	291	0.1016	2	169119609	0.0248	6.21441e-13	482730	51.7471
Parkinson's disease	Sphingomyelin (d18:1/18:1, d18:2/18:0) levels	rs4698412	A	G	A	G	0.1258	-0.0114	0.553	0.5479	4	15737348	0.0109	291	0.2949	4	15737348	0.0168	7.04855e-14	482730	56.0716
Parkinson's disease	Sphingomyelin (d18:1/18:1, d18:2/18:0) levels	rs4774417	A	G	A	G	0.1052	0.023	0.7397	0.7374	15	61993702	0.0124	291	0.0638102	15	61993702	0.0192	4.62605e-08	482730	30.0213
Parkinson's disease	Sphingomyelin (d18:1/18:1, d18:2/18:0) levels	rs4810687	T	G	T	G	0.0932	0.0227	0.5642	0.5396	20	46408929	0.0114	291	0.0460299	20	46408929	0.0187	6.27004e-07	482730	24.8398
Parkinson's disease	Sphingomyelin (d18:1/18:1, d18:2/18:0) levels	rs4836108	A	G	A	G	0.1094	0.0243	0.4795	0.4772	5	124010261	0.0111	291	0.0285503	5	124010261	0.0225	1.19801e-06	468692	23.6412
Parkinson's disease	Sphingomyelin (d18:1/18:1, d18:2/18:0) levels	rs4851487	T	C	T	C	0.0808	0.0103	0.3907	0.3884	2	102302978	0.0112	291	0.359	2	102302978	0.0174	3.249e-06	482730	21.5637
Parkinson's disease	Sphingomyelin (d18:1/18:1, d18:2/18:0) levels	rs58879558	C	T	C	T	-0.2383	-0.0092	0.2229	0.1979	17	44095467	0.0144	291	0.523	17	44095467	0.025	1.36301e-21	482730	90.859
Parkinson's disease	Sphingomyelin (d18:1/18:1, d18:2/18:0) levels	rs61835654	C	T	C	T	0.1032	-0.0172	0.23	0.2074	1	226983330	0.0129	291	0.1836	1	226983330	0.0216	1.85302e-06	482730	22.8272
Parkinson's disease	Sphingomyelin (d18:1/18:1, d18:2/18:0) levels	rs620490	G	T	G	T	-0.1174	0.0178	0.2762	0.2695	8	16697579	0.0121	291	0.1418	8	16697579	0.019	6.45595e-10	482730	38.1794
Parkinson's disease	Sphingomyelin (d18:1/18:1, d18:2/18:0) levels	rs6715875	C	T	C	T	0.2902	0.0202	0.0362	0.0459	2	182299679	0.0246	291	0.4127	2	182299679	0.0599	1.24601e-06	468692	23.4715
Parkinson's disease	Sphingomyelin (d18:1/18:1, d18:2/18:0) levels	rs6741007	G	T	G	T	-0.1233	-0.016	0.4507	0.4658	2	135537119	0.0104	291	0.1236	2	135537119	0.0175	2.08689e-12	482730	49.6421
Parkinson's disease	Sphingomyelin (d18:1/18:1, d18:2/18:0) levels	rs6808178	C	T	C	T	-0.0864	0.0011	0.6228	0.6254	3	28705690	0.0111	291	0.9213	3	28705690	0.0174	7.19896e-07	482730	24.6564
Parkinson's disease	Sphingomyelin (d18:1/18:1, d18:2/18:0) levels	rs73032517	G	A	G	A	0.2706	-0.0006	0.0295	0.0269	3	18199602	0.0351	291	0.9853	3	18199602	0.0558	1.26701e-06	482730	23.5173
Parkinson's disease	Sphingomyelin (d18:1/18:1, d18:2/18:0) levels	rs75505347	T	C	T	C	0.3917	0.024	0.0195	0.0211	12	40885549	0.0401	291	0.549	12	40885549	0.0674	6.11702e-09	482730	33.7744
Parkinson's disease	Sphingomyelin (d18:1/18:1, d18:2/18:0) levels	rs75646569	G	T	G	T	0.1916	-0.018	0.1117	0.1045	5	60345424	0.0178	291	0.3102	5	60345424	0.0266	5.61824e-13	482730	51.8833
Parkinson's disease	Sphingomyelin (d18:1/18:1, d18:2/18:0) levels	rs7695720	C	A	C	A	-0.1255	-0.0098	0.2091	0.2304	4	77183300	0.0122	291	0.42	4	77183300	0.0208	1.52799e-09	482730	36.405
Parkinson's disease	Sphingomyelin (d18:1/18:1, d18:2/18:0) levels	rs79436216	G	A	G	A	0.2816	0.042	0.0351	0.0324	12	64263528	0.0321	291	0.1914	12	64263528	0.0603	3.02197e-06	468692	21.8087
Parkinson's disease	Sphingomyelin (d18:1/18:1, d18:2/18:0) levels	rs823106	C	G	C	G	-0.1492	-0.0204	0.8488	0.852	1	205656453	0.0148	291	0.1661	1	205656453	0.0239	4.09996e-10	482730	38.971
Parkinson's disease	Sphingomyelin (d18:1/18:1, d18:2/18:0) levels	rs847685	C	G	C	G	-0.1483	-0.0065	0.2028	0.2014	17	48200834	0.0133	291	0.6264	17	48200834	0.0293	3.983e-07	468692	25.6181
Parkinson's disease	Sphingomyelin (d18:1/18:1, d18:2/18:0) levels	rs858295	G	A	G	A	-0.1039	0.0031	0.3947	0.4112	7	23245569	0.0106	291	0.770201	7	23245569	0.0176	3.83098e-09	482730	34.8502
Parkinson's disease	Sphingomyelin (d18:1/18:1, d18:2/18:0) levels	rs9840232	T	C	T	C	0.1157	-0.0174	0.1766	0.1658	3	151052362	0.0147	291	0.2368	3	151052362	0.0233	6.56493e-07	482730	24.6578
Parkinson's disease	Sphingomyelin (d18:1/18:1, d18:2/18:0) levels	rs9845968	G	A	G	A	0.0842	0.0126	0.5157	0.5317	3	46531144	0.0103	291	0.2214	3	46531144	0.0175	1.41599e-06	482730	23.1498
Parkinson's disease	Sphingomyelin (d18:1/20:0, d16:1/22:0) levels	rs10513789	G	T	G	T	-0.1596	-0.0203	0.1826	0.1931	3	182760073	0.0241	291	0.3992	3	182760073	0.0219	3.18493e-13	482730	53.1102
Parkinson's disease	Sphingomyelin (d18:1/20:0, d16:1/22:0) levels	rs10756905	T	C	T	C	0.1011	-0.0212	0.2409	0.2336	9	17726888	0.0218	291	0.3312	9	17726888	0.0196	2.45601e-07	482730	26.6066
Parkinson's disease	Sphingomyelin (d18:1/20:0, d16:1/22:0) levels	rs10766301	T	C	T	C	0.0907	0.0042	0.4104	0.4089	11	16217413	0.019	291	0.8229	11	16217413	0.0192	2.20501e-06	482730	22.3158
Parkinson's disease	Sphingomyelin (d18:1/20:0, d16:1/22:0) levels	rs10847864	T	G	T	G	0.1274	-0.0187	0.3625	0.3413	12	123326598	0.0201	291	0.3518	12	123326598	0.0179	9.81296e-13	482730	50.6562
Parkinson's disease	Sphingomyelin (d18:1/20:0, d16:1/22:0) levels	rs111972941	G	A	G	A	0.2482	0.0043	0.0472	0.0466	1	4823709	0.0456	291	0.9253	1	4823709	0.0514	1.37499e-06	468692	23.3172
Parkinson's disease	Sphingomyelin (d18:1/20:0, d16:1/22:0) levels	rs112413063	C	T	C	T	-0.1813	-0.002	0.0637	0.0556	2	29130587	0.042	291	0.9614	2	29130587	0.0396	4.61796e-06	482730	20.9607
Parkinson's disease	Sphingomyelin (d18:1/20:0, d16:1/22:0) levels	rs12929797	T	C	T	C	0.082	-0.0047	0.4285	0.3964	16	52632944	0.0191	291	0.8047	16	52632944	0.017	1.31999e-06	482730	23.2664
Parkinson's disease	Sphingomyelin (d18:1/20:0, d16:1/22:0) levels	rs12934900	T	A	T	A	0.1215	0.0128	0.6571	0.6378	16	30923602	0.0207	291	0.537499	16	30923602	0.0184	4.33112e-11	482730	43.6031
Parkinson's disease	Sphingomyelin (d18:1/20:0, d16:1/22:0) levels	rs144814361	T	C	T	C	0.4411	-0.1522	0.0174	0.0202	10	121410917	0.067	291	0.0230298	10	121410917	0.068	9.06567e-11	482730	42.0781
Parkinson's disease	Sphingomyelin (d18:1/20:0, d16:1/22:0) levels	rs182621729	T	C	T	C	0.3083	0.0335	0.0289	0.0377	7	152417849	0.0524	291	0.5221	7	152417849	0.0633	1.11299e-06	480593	23.7214
Parkinson's disease	Sphingomyelin (d18:1/20:0, d16:1/22:0) levels	rs2208485	A	G	A	G	-0.0936	0.0421	0.415	0.4049	9	17599212	0.0208	291	0.0430903	9	17599212	0.0182	2.65198e-07	482730	26.449
Parkinson's disease	Sphingomyelin (d18:1/20:0, d16:1/22:0) levels	rs2248244	A	G	A	G	0.1001	-0.0173	0.2898	0.2676	21	38852361	0.02	291	0.3889	21	38852361	0.0211	2.00498e-06	482730	22.5063
Parkinson's disease	Sphingomyelin (d18:1/20:0, d16:1/22:0) levels	rs2295547	C	A	C	A	-0.0894	-0.0363	0.32	0.344	20	3172246	0.0203	291	0.0739895	20	3172246	0.0182	8.76799e-07	482730	24.1286
Parkinson's disease	Sphingomyelin (d18:1/20:0, d16:1/22:0) levels	rs28370649	G	A	G	A	0.2836	-0.0872	0.0272	0.0264	12	40399149	0.0706	291	0.2168	12	40399149	0.0547	2.20298e-07	482730	26.8805
Parkinson's disease	Sphingomyelin (d18:1/20:0, d16:1/22:0) levels	rs2949760	A	G	A	G	0.0915	0.0056	0.3649	0.3481	7	143210952	0.0194	291	0.773701	7	143210952	0.0193	1.99802e-06	482730	22.4764
Parkinson's disease	Sphingomyelin (d18:1/20:0, d16:1/22:0) levels	rs329647	C	G	C	G	-0.1133	0.0375	0.6662	0.6994	11	133764666	0.0208	291	0.0714102	11	133764666	0.0178	1.94402e-10	482730	40.5154
Parkinson's disease	Sphingomyelin (d18:1/20:0, d16:1/22:0) levels	rs34311866	C	T	C	T	0.2272	0.0137	0.1958	0.1608	4	951947	0.0253	291	0.5865	4	951947	0.0231	7.97444e-23	482730	96.737
Parkinson's disease	Sphingomyelin (d18:1/20:0, d16:1/22:0) levels	rs34679758	G	A	G	A	-0.1275	-0.0249	0.1216	0.1075	16	71995427	0.0317	291	0.431	16	71995427	0.0259	8.71505e-07	482730	24.2338
Parkinson's disease	Sphingomyelin (d18:1/20:0, d16:1/22:0) levels	rs35265698	G	C	G	C	-0.2	-0.015	0.1547	0.1714	6	32561334	0.0265	291	0.5718	6	32561334	0.0303	3.92735e-11	480593	43.5687
Parkinson's disease	Sphingomyelin (d18:1/20:0, d16:1/22:0) levels	rs356203	T	C	T	C	-0.2398	-0.001	0.6169	0.5873	4	90666041	0.0195	291	0.959	4	90666041	0.0178	3.00677e-41	482730	181.492
Parkinson's disease	Sphingomyelin (d18:1/20:0, d16:1/22:0) levels	rs35749011	A	G	A	G	0.7508	0.1215	0.0191	0.0145	1	155135036	0.0783	291	0.1208	1	155135036	0.0659	5.02227e-30	482730	129.801
Parkinson's disease	Sphingomyelin (d18:1/20:0, d16:1/22:0) levels	rs41286192	G	A	G	A	0.3164	-0.0178	0.0308	0.0308	6	133118216	0.0545	291	0.7438	6	133118216	0.067	2.298e-06	469486	22.3009
Parkinson's disease	Sphingomyelin (d18:1/20:0, d16:1/22:0) levels	rs4488803	A	G	A	G	-0.1136	0.0209	0.3746	0.4085	3	58218352	0.0189	291	0.2708	3	58218352	0.0199	1.07599e-08	482730	32.5875
Parkinson's disease	Sphingomyelin (d18:1/20:0, d16:1/22:0) levels	rs4588066	A	G	A	G	0.1046	-0.0551	0.326	0.3089	18	40672964	0.0203	291	0.00653296	18	40672964	0.0178	4.45297e-09	482730	34.5321
Parkinson's disease	Sphingomyelin (d18:1/20:0, d16:1/22:0) levels	rs4613239	G	C	G	C	0.1784	0.0173	0.1326	0.1094	2	169119609	0.0306	291	0.5724	2	169119609	0.0248	6.21441e-13	482730	51.7471
Parkinson's disease	Sphingomyelin (d18:1/20:0, d16:1/22:0) levels	rs4698412	A	G	A	G	0.1258	-0.0096	0.553	0.5559	4	15737348	0.0193	291	0.6185	4	15737348	0.0168	7.04855e-14	482730	56.0716
Parkinson's disease	Sphingomyelin (d18:1/20:0, d16:1/22:0) levels	rs4774417	A	G	A	G	0.1052	0.0126	0.7397	0.7371	15	61993702	0.0223	291	0.573099	15	61993702	0.0192	4.62605e-08	482730	30.0213
Parkinson's disease	Sphingomyelin (d18:1/20:0, d16:1/22:0) levels	rs4810687	T	G	T	G	0.0932	0.004	0.5642	0.5456	20	46408929	0.0203	291	0.8455	20	46408929	0.0187	6.27004e-07	482730	24.8398
Parkinson's disease	Sphingomyelin (d18:1/20:0, d16:1/22:0) levels	rs4836108	A	G	A	G	0.1094	0.0238	0.4795	0.4757	5	124010261	0.02	291	0.2325	5	124010261	0.0225	1.19801e-06	468692	23.6412
Parkinson's disease	Sphingomyelin (d18:1/20:0, d16:1/22:0) levels	rs4851487	T	C	T	C	0.0808	0.0027	0.3907	0.3881	2	102302978	0.0199	291	0.8929	2	102302978	0.0174	3.249e-06	482730	21.5637
Parkinson's disease	Sphingomyelin (d18:1/20:0, d16:1/22:0) levels	rs58879558	C	T	C	T	-0.2383	-0.0193	0.2229	0.2018	17	44095467	0.0253	291	0.4461	17	44095467	0.025	1.36301e-21	482730	90.859
Parkinson's disease	Sphingomyelin (d18:1/20:0, d16:1/22:0) levels	rs61835654	C	T	C	T	0.1032	-0.0516	0.23	0.2038	1	226983330	0.0228	291	0.0234698	1	226983330	0.0216	1.85302e-06	482730	22.8272
Parkinson's disease	Sphingomyelin (d18:1/20:0, d16:1/22:0) levels	rs620490	G	T	G	T	-0.1174	0.0218	0.2762	0.2704	8	16697579	0.0215	291	0.3114	8	16697579	0.019	6.45595e-10	482730	38.1794
Parkinson's disease	Sphingomyelin (d18:1/20:0, d16:1/22:0) levels	rs6715875	C	T	C	T	0.2902	0.0294	0.0362	0.0438	2	182299679	0.0446	291	0.5093	2	182299679	0.0599	1.24601e-06	468692	23.4715
Parkinson's disease	Sphingomyelin (d18:1/20:0, d16:1/22:0) levels	rs6741007	G	T	G	T	-0.1233	-0.0029	0.4507	0.4649	2	135537119	0.0185	291	0.8757	2	135537119	0.0175	2.08689e-12	482730	49.6421
Parkinson's disease	Sphingomyelin (d18:1/20:0, d16:1/22:0) levels	rs6808178	C	T	C	T	-0.0864	0.0013	0.6228	0.6255	3	28705690	0.0195	291	0.945	3	28705690	0.0174	7.19896e-07	482730	24.6564
Parkinson's disease	Sphingomyelin (d18:1/20:0, d16:1/22:0) levels	rs73032517	G	A	G	A	0.2706	0.0319	0.0295	0.028	3	18199602	0.061	291	0.6018	3	18199602	0.0558	1.26701e-06	482730	23.5173
Parkinson's disease	Sphingomyelin (d18:1/20:0, d16:1/22:0) levels	rs75505347	T	C	T	C	0.3917	0.0493	0.0195	0.0199	12	40885549	0.0741	291	0.5057	12	40885549	0.0674	6.11702e-09	482730	33.7744
Parkinson's disease	Sphingomyelin (d18:1/20:0, d16:1/22:0) levels	rs75646569	G	T	G	T	0.1916	-0.0021	0.1117	0.1027	5	60345424	0.0317	291	0.9471	5	60345424	0.0266	5.61824e-13	482730	51.8833
Parkinson's disease	Sphingomyelin (d18:1/20:0, d16:1/22:0) levels	rs7695720	C	A	C	A	-0.1255	0.002	0.2091	0.2288	4	77183300	0.0219	291	0.9261	4	77183300	0.0208	1.52799e-09	482730	36.405
Parkinson's disease	Sphingomyelin (d18:1/20:0, d16:1/22:0) levels	rs79436216	G	A	G	A	0.2816	0.0962	0.0351	0.0339	12	64263528	0.055	291	0.08041	12	64263528	0.0603	3.02197e-06	468692	21.8087
Parkinson's disease	Sphingomyelin (d18:1/20:0, d16:1/22:0) levels	rs823106	C	G	C	G	-0.1492	-0.0425	0.8488	0.8501	1	205656453	0.0259	291	0.1007	1	205656453	0.0239	4.09996e-10	482730	38.971
Parkinson's disease	Sphingomyelin (d18:1/20:0, d16:1/22:0) levels	rs847685	C	G	C	G	-0.1483	-0.0179	0.2028	0.199	17	48200834	0.0238	291	0.4508	17	48200834	0.0293	3.983e-07	468692	25.6181
Parkinson's disease	Sphingomyelin (d18:1/20:0, d16:1/22:0) levels	rs858295	G	A	G	A	-0.1039	-0.0155	0.3947	0.4087	7	23245569	0.0187	291	0.4079	7	23245569	0.0176	3.83098e-09	482730	34.8502
Parkinson's disease	Sphingomyelin (d18:1/20:0, d16:1/22:0) levels	rs9840232	T	C	T	C	0.1157	-0.0457	0.1766	0.1644	3	151052362	0.0262	291	0.0808705	3	151052362	0.0233	6.56493e-07	482730	24.6578
Parkinson's disease	Sphingomyelin (d18:1/20:0, d16:1/22:0) levels	rs9845968	G	A	G	A	0.0842	0.0474	0.5157	0.5306	3	46531144	0.0181	291	0.00883405	3	46531144	0.0175	1.41599e-06	482730	23.1498
Parkinson's disease	Sphingomyelin (d18:1/20:1, d18:2/20:0) levels	rs10513789	G	T	G	T	-0.1596	0.0044	0.1826	0.1981	3	182760073	0.0356	291	0.9009	3	182760073	0.0219	3.18493e-13	482730	53.1102
Parkinson's disease	Sphingomyelin (d18:1/20:1, d18:2/20:0) levels	rs10756905	T	C	T	C	0.1011	0.0038	0.2409	0.2312	9	17726888	0.0326	291	0.9076	9	17726888	0.0196	2.45601e-07	482730	26.6066
Parkinson's disease	Sphingomyelin (d18:1/20:1, d18:2/20:0) levels	rs10766301	T	C	T	C	0.0907	0.01	0.4104	0.4047	11	16217413	0.0285	291	0.725	11	16217413	0.0192	2.20501e-06	482730	22.3158
Parkinson's disease	Sphingomyelin (d18:1/20:1, d18:2/20:0) levels	rs10847864	T	G	T	G	0.1274	-0.0141	0.3625	0.3373	12	123326598	0.03	291	0.6391	12	123326598	0.0179	9.81296e-13	482730	50.6562
Parkinson's disease	Sphingomyelin (d18:1/20:1, d18:2/20:0) levels	rs111972941	G	A	G	A	0.2482	0.0061	0.0472	0.045	1	4823709	0.0696	291	0.9302	1	4823709	0.0514	1.37499e-06	468692	23.3172
Parkinson's disease	Sphingomyelin (d18:1/20:1, d18:2/20:0) levels	rs112413063	C	T	C	T	-0.1813	0.0327	0.0637	0.0549	2	29130587	0.0633	291	0.605701	2	29130587	0.0396	4.61796e-06	482730	20.9607
Parkinson's disease	Sphingomyelin (d18:1/20:1, d18:2/20:0) levels	rs12929797	T	C	T	C	0.082	-0.0224	0.4285	0.4	16	52632944	0.0283	291	0.4299	16	52632944	0.017	1.31999e-06	482730	23.2664
Parkinson's disease	Sphingomyelin (d18:1/20:1, d18:2/20:0) levels	rs12934900	T	A	T	A	0.1215	0.0012	0.6571	0.6335	16	30923602	0.0311	291	0.9688	16	30923602	0.0184	4.33112e-11	482730	43.6031
Parkinson's disease	Sphingomyelin (d18:1/20:1, d18:2/20:0) levels	rs144814361	T	C	T	C	0.4411	-0.1103	0.0174	0.0193	10	121410917	0.1033	291	0.2854	10	121410917	0.068	9.06567e-11	482730	42.0781
Parkinson's disease	Sphingomyelin (d18:1/20:1, d18:2/20:0) levels	rs182621729	T	C	T	C	0.3083	-0.0962	0.0289	0.0403	7	152417849	0.0752	291	0.2009	7	152417849	0.0633	1.11299e-06	480593	23.7214
Parkinson's disease	Sphingomyelin (d18:1/20:1, d18:2/20:0) levels	rs2208485	A	G	A	G	-0.0936	0.0781	0.415	0.4159	9	17599212	0.0304	291	0.0101899	9	17599212	0.0182	2.65198e-07	482730	26.449
Parkinson's disease	Sphingomyelin (d18:1/20:1, d18:2/20:0) levels	rs2248244	A	G	A	G	0.1001	-0.0493	0.2898	0.2693	21	38852361	0.0296	291	0.0953301	21	38852361	0.0211	2.00498e-06	482730	22.5063
Parkinson's disease	Sphingomyelin (d18:1/20:1, d18:2/20:0) levels	rs2295547	C	A	C	A	-0.0894	-0.0403	0.32	0.3427	20	3172246	0.0302	291	0.1818	20	3172246	0.0182	8.76799e-07	482730	24.1286
Parkinson's disease	Sphingomyelin (d18:1/20:1, d18:2/20:0) levels	rs28370649	G	A	G	A	0.2836	-0.1625	0.0272	0.0255	12	40399149	0.1152	291	0.1582	12	40399149	0.0547	2.20298e-07	482730	26.8805
Parkinson's disease	Sphingomyelin (d18:1/20:1, d18:2/20:0) levels	rs2949760	A	G	A	G	0.0915	0.0004	0.3649	0.3544	7	143210952	0.0287	291	0.9888	7	143210952	0.0193	1.99802e-06	482730	22.4764
Parkinson's disease	Sphingomyelin (d18:1/20:1, d18:2/20:0) levels	rs329647	C	G	C	G	-0.1133	0.0766	0.6662	0.7073	11	133764666	0.0311	291	0.0137499	11	133764666	0.0178	1.94402e-10	482730	40.5154
Parkinson's disease	Sphingomyelin (d18:1/20:1, d18:2/20:0) levels	rs34311866	C	T	C	T	0.2272	-0.0328	0.1958	0.1632	4	951947	0.0374	291	0.381	4	951947	0.0231	7.97444e-23	482730	96.737
Parkinson's disease	Sphingomyelin (d18:1/20:1, d18:2/20:0) levels	rs34679758	G	A	G	A	-0.1275	-0.0539	0.1216	0.1094	16	71995427	0.0468	291	0.2499	16	71995427	0.0259	8.71505e-07	482730	24.2338
Parkinson's disease	Sphingomyelin (d18:1/20:1, d18:2/20:0) levels	rs35265698	G	C	G	C	-0.2	-0.0497	0.1547	0.1724	6	32561334	0.0394	291	0.2069	6	32561334	0.0303	3.92735e-11	480593	43.5687
Parkinson's disease	Sphingomyelin (d18:1/20:1, d18:2/20:0) levels	rs356203	T	C	T	C	-0.2398	0.0284	0.6169	0.5919	4	90666041	0.0289	291	0.326	4	90666041	0.0178	3.00677e-41	482730	181.492
Parkinson's disease	Sphingomyelin (d18:1/20:1, d18:2/20:0) levels	rs35749011	A	G	A	G	0.7508	0.2026	0.0191	0.014	1	155135036	0.1193	291	0.0894705	1	155135036	0.0659	5.02227e-30	482730	129.801
Parkinson's disease	Sphingomyelin (d18:1/20:1, d18:2/20:0) levels	rs41286192	G	A	G	A	0.3164	-0.0433	0.0308	0.0313	6	133118216	0.0808	291	0.5918	6	133118216	0.067	2.298e-06	469486	22.3009
Parkinson's disease	Sphingomyelin (d18:1/20:1, d18:2/20:0) levels	rs4488803	A	G	A	G	-0.1136	0.0572	0.3746	0.4126	3	58218352	0.0277	291	0.0387597	3	58218352	0.0199	1.07599e-08	482730	32.5875
Parkinson's disease	Sphingomyelin (d18:1/20:1, d18:2/20:0) levels	rs4588066	A	G	A	G	0.1046	-0.0591	0.326	0.3096	18	40672964	0.0304	291	0.0519996	18	40672964	0.0178	4.45297e-09	482730	34.5321
Parkinson's disease	Sphingomyelin (d18:1/20:1, d18:2/20:0) levels	rs4613239	G	C	G	C	0.1784	0.0215	0.1326	0.1144	2	169119609	0.045	291	0.6334	2	169119609	0.0248	6.21441e-13	482730	51.7471
Parkinson's disease	Sphingomyelin (d18:1/20:1, d18:2/20:0) levels	rs4698412	A	G	A	G	0.1258	-0.0498	0.553	0.5448	4	15737348	0.0286	291	0.0813992	4	15737348	0.0168	7.04855e-14	482730	56.0716
Parkinson's disease	Sphingomyelin (d18:1/20:1, d18:2/20:0) levels	rs4774417	A	G	A	G	0.1052	0.0505	0.7397	0.7375	15	61993702	0.0328	291	0.1243	15	61993702	0.0192	4.62605e-08	482730	30.0213
Parkinson's disease	Sphingomyelin (d18:1/20:1, d18:2/20:0) levels	rs4810687	T	G	T	G	0.0932	0.0437	0.5642	0.538	20	46408929	0.03	291	0.1459	20	46408929	0.0187	6.27004e-07	482730	24.8398
Parkinson's disease	Sphingomyelin (d18:1/20:1, d18:2/20:0) levels	rs4836108	A	G	A	G	0.1094	0.0591	0.4795	0.4778	5	124010261	0.0293	291	0.0435402	5	124010261	0.0225	1.19801e-06	468692	23.6412
Parkinson's disease	Sphingomyelin (d18:1/20:1, d18:2/20:0) levels	rs4851487	T	C	T	C	0.0808	-0.0198	0.3907	0.3884	2	102302978	0.0297	291	0.5043	2	102302978	0.0174	3.249e-06	482730	21.5637
Parkinson's disease	Sphingomyelin (d18:1/20:1, d18:2/20:0) levels	rs58879558	C	T	C	T	-0.2383	-0.0159	0.2229	0.1965	17	44095467	0.038	291	0.676	17	44095467	0.025	1.36301e-21	482730	90.859
Parkinson's disease	Sphingomyelin (d18:1/20:1, d18:2/20:0) levels	rs61835654	C	T	C	T	0.1032	-0.0513	0.23	0.2085	1	226983330	0.0341	291	0.1323	1	226983330	0.0216	1.85302e-06	482730	22.8272
Parkinson's disease	Sphingomyelin (d18:1/20:1, d18:2/20:0) levels	rs620490	G	T	G	T	-0.1174	0.0405	0.2762	0.2693	8	16697579	0.0321	291	0.2068	8	16697579	0.019	6.45595e-10	482730	38.1794
Parkinson's disease	Sphingomyelin (d18:1/20:1, d18:2/20:0) levels	rs6715875	C	T	C	T	0.2902	0.055	0.0362	0.0464	2	182299679	0.0649	291	0.3968	2	182299679	0.0599	1.24601e-06	468692	23.4715
Parkinson's disease	Sphingomyelin (d18:1/20:1, d18:2/20:0) levels	rs6741007	G	T	G	T	-0.1233	-0.0225	0.4507	0.466	2	135537119	0.0277	291	0.4153	2	135537119	0.0175	2.08689e-12	482730	49.6421
Parkinson's disease	Sphingomyelin (d18:1/20:1, d18:2/20:0) levels	rs6808178	C	T	C	T	-0.0864	-0.0127	0.6228	0.6254	3	28705690	0.0293	291	0.664899	3	28705690	0.0174	7.19896e-07	482730	24.6564
Parkinson's disease	Sphingomyelin (d18:1/20:1, d18:2/20:0) levels	rs73032517	G	A	G	A	0.2706	0.0605	0.0295	0.0265	3	18199602	0.093	291	0.5154	3	18199602	0.0558	1.26701e-06	482730	23.5173
Parkinson's disease	Sphingomyelin (d18:1/20:1, d18:2/20:0) levels	rs75505347	T	C	T	C	0.3917	0.0235	0.0195	0.0215	12	40885549	0.1049	291	0.8225	12	40885549	0.0674	6.11702e-09	482730	33.7744
Parkinson's disease	Sphingomyelin (d18:1/20:1, d18:2/20:0) levels	rs75646569	G	T	G	T	0.1916	0.0091	0.1117	0.105	5	60345424	0.0467	291	0.8451	5	60345424	0.0266	5.61824e-13	482730	51.8833
Parkinson's disease	Sphingomyelin (d18:1/20:1, d18:2/20:0) levels	rs7695720	C	A	C	A	-0.1255	-0.0093	0.2091	0.231	4	77183300	0.0322	291	0.7723	4	77183300	0.0208	1.52799e-09	482730	36.405
Parkinson's disease	Sphingomyelin (d18:1/20:1, d18:2/20:0) levels	rs79436216	G	A	G	A	0.2816	0.0829	0.0351	0.0318	12	64263528	0.0864	291	0.3371	12	64263528	0.0603	3.02197e-06	468692	21.8087
Parkinson's disease	Sphingomyelin (d18:1/20:1, d18:2/20:0) levels	rs823106	C	G	C	G	-0.1492	-0.0593	0.8488	0.8526	1	205656453	0.039	291	0.1287	1	205656453	0.0239	4.09996e-10	482730	38.971
Parkinson's disease	Sphingomyelin (d18:1/20:1, d18:2/20:0) levels	rs847685	C	G	C	G	-0.1483	-0.0276	0.2028	0.2021	17	48200834	0.035	291	0.4305	17	48200834	0.0293	3.983e-07	468692	25.6181
Parkinson's disease	Sphingomyelin (d18:1/20:1, d18:2/20:0) levels	rs858295	G	A	G	A	-0.1039	-0.0187	0.3947	0.4121	7	23245569	0.028	291	0.5034	7	23245569	0.0176	3.83098e-09	482730	34.8502
Parkinson's disease	Sphingomyelin (d18:1/20:1, d18:2/20:0) levels	rs9840232	T	C	T	C	0.1157	-0.0358	0.1766	0.1661	3	151052362	0.0389	291	0.3577	3	151052362	0.0233	6.56493e-07	482730	24.6578
Parkinson's disease	Sphingomyelin (d18:1/20:1, d18:2/20:0) levels	rs9845968	G	A	G	A	0.0842	0.0446	0.5157	0.532	3	46531144	0.0271	291	0.0998895	3	46531144	0.0175	1.41599e-06	482730	23.1498
Parkinson's disease	Sphingomyelin (d18:1/22:1, d18:2/22:0, d16:1/24:1) levels	rs10513789	G	T	G	T	-0.1596	0.0124	0.1826	0.1932	3	182760073	0.0282	291	0.659601	3	182760073	0.0219	3.18493e-13	482730	53.1102
Parkinson's disease	Sphingomyelin (d18:1/22:1, d18:2/22:0, d16:1/24:1) levels	rs10756905	T	C	T	C	0.1011	-0.0051	0.2409	0.2335	9	17726888	0.0255	291	0.8405	9	17726888	0.0196	2.45601e-07	482730	26.6066
Parkinson's disease	Sphingomyelin (d18:1/22:1, d18:2/22:0, d16:1/24:1) levels	rs10766301	T	C	T	C	0.0907	-0.0121	0.4104	0.4088	11	16217413	0.0223	291	0.5882	11	16217413	0.0192	2.20501e-06	482730	22.3158
Parkinson's disease	Sphingomyelin (d18:1/22:1, d18:2/22:0, d16:1/24:1) levels	rs10847864	T	G	T	G	0.1274	-0.001	0.3625	0.3411	12	123326598	0.0236	291	0.9661	12	123326598	0.0179	9.81296e-13	482730	50.6562
Parkinson's disease	Sphingomyelin (d18:1/22:1, d18:2/22:0, d16:1/24:1) levels	rs111972941	G	A	G	A	0.2482	0.0199	0.0472	0.0466	1	4823709	0.0537	291	0.7106	1	4823709	0.0514	1.37499e-06	468692	23.3172
Parkinson's disease	Sphingomyelin (d18:1/22:1, d18:2/22:0, d16:1/24:1) levels	rs112413063	C	T	C	T	-0.1813	-0.0445	0.0637	0.0556	2	29130587	0.0491	291	0.3653	2	29130587	0.0396	4.61796e-06	482730	20.9607
Parkinson's disease	Sphingomyelin (d18:1/22:1, d18:2/22:0, d16:1/24:1) levels	rs12929797	T	C	T	C	0.082	-0.0267	0.4285	0.3966	16	52632944	0.0223	291	0.2319	16	52632944	0.017	1.31999e-06	482730	23.2664
Parkinson's disease	Sphingomyelin (d18:1/22:1, d18:2/22:0, d16:1/24:1) levels	rs12934900	T	A	T	A	0.1215	-0.0015	0.6571	0.6376	16	30923602	0.0243	291	0.9515	16	30923602	0.0184	4.33112e-11	482730	43.6031
Parkinson's disease	Sphingomyelin (d18:1/22:1, d18:2/22:0, d16:1/24:1) levels	rs144814361	T	C	T	C	0.4411	-0.2075	0.0174	0.0202	10	121410917	0.0785	291	0.00817994	10	121410917	0.068	9.06567e-11	482730	42.0781
Parkinson's disease	Sphingomyelin (d18:1/22:1, d18:2/22:0, d16:1/24:1) levels	rs182621729	T	C	T	C	0.3083	-0.0198	0.0289	0.0379	7	152417849	0.0614	291	0.7474	7	152417849	0.0633	1.11299e-06	480593	23.7214
Parkinson's disease	Sphingomyelin (d18:1/22:1, d18:2/22:0, d16:1/24:1) levels	rs2208485	A	G	A	G	-0.0936	0.0596	0.415	0.406	9	17599212	0.0243	291	0.0140401	9	17599212	0.0182	2.65198e-07	482730	26.449
Parkinson's disease	Sphingomyelin (d18:1/22:1, d18:2/22:0, d16:1/24:1) levels	rs2248244	A	G	A	G	0.1001	-0.0519	0.2898	0.2677	21	38852361	0.0233	291	0.0261198	21	38852361	0.0211	2.00498e-06	482730	22.5063
Parkinson's disease	Sphingomyelin (d18:1/22:1, d18:2/22:0, d16:1/24:1) levels	rs2295547	C	A	C	A	-0.0894	-0.0199	0.32	0.3439	20	3172246	0.0239	291	0.406	20	3172246	0.0182	8.76799e-07	482730	24.1286
Parkinson's disease	Sphingomyelin (d18:1/22:1, d18:2/22:0, d16:1/24:1) levels	rs28370649	G	A	G	A	0.2836	-0.0075	0.0272	0.0266	12	40399149	0.0834	291	0.9285	12	40399149	0.0547	2.20298e-07	482730	26.8805
Parkinson's disease	Sphingomyelin (d18:1/22:1, d18:2/22:0, d16:1/24:1) levels	rs2949760	A	G	A	G	0.0915	0.0197	0.3649	0.3483	7	143210952	0.0228	291	0.3866	7	143210952	0.0193	1.99802e-06	482730	22.4764
Parkinson's disease	Sphingomyelin (d18:1/22:1, d18:2/22:0, d16:1/24:1) levels	rs329647	C	G	C	G	-0.1133	0.0222	0.6662	0.6997	11	133764666	0.0244	291	0.3634	11	133764666	0.0178	1.94402e-10	482730	40.5154
Parkinson's disease	Sphingomyelin (d18:1/22:1, d18:2/22:0, d16:1/24:1) levels	rs34311866	C	T	C	T	0.2272	-0.0333	0.1958	0.1608	4	951947	0.0296	291	0.26	4	951947	0.0231	7.97444e-23	482730	96.737
Parkinson's disease	Sphingomyelin (d18:1/22:1, d18:2/22:0, d16:1/24:1) levels	rs34679758	G	A	G	A	-0.1275	-0.0147	0.1216	0.1076	16	71995427	0.0371	291	0.692599	16	71995427	0.0259	8.71505e-07	482730	24.2338
Parkinson's disease	Sphingomyelin (d18:1/22:1, d18:2/22:0, d16:1/24:1) levels	rs35265698	G	C	G	C	-0.2	-0.0195	0.1547	0.1714	6	32561334	0.031	291	0.5286	6	32561334	0.0303	3.92735e-11	480593	43.5687
Parkinson's disease	Sphingomyelin (d18:1/22:1, d18:2/22:0, d16:1/24:1) levels	rs356203	T	C	T	C	-0.2398	0.0124	0.6169	0.5875	4	90666041	0.0228	291	0.5854	4	90666041	0.0178	3.00677e-41	482730	181.492
Parkinson's disease	Sphingomyelin (d18:1/22:1, d18:2/22:0, d16:1/24:1) levels	rs35749011	A	G	A	G	0.7508	0.1549	0.0191	0.0145	1	155135036	0.0919	291	0.0918904	1	155135036	0.0659	5.02227e-30	482730	129.801
Parkinson's disease	Sphingomyelin (d18:1/22:1, d18:2/22:0, d16:1/24:1) levels	rs41286192	G	A	G	A	0.3164	-0.0876	0.0308	0.0308	6	133118216	0.0635	291	0.1673	6	133118216	0.067	2.298e-06	469486	22.3009
Parkinson's disease	Sphingomyelin (d18:1/22:1, d18:2/22:0, d16:1/24:1) levels	rs4488803	A	G	A	G	-0.1136	0.0317	0.3746	0.4087	3	58218352	0.0222	291	0.1526	3	58218352	0.0199	1.07599e-08	482730	32.5875
Parkinson's disease	Sphingomyelin (d18:1/22:1, d18:2/22:0, d16:1/24:1) levels	rs4588066	A	G	A	G	0.1046	-0.0524	0.326	0.3091	18	40672964	0.0237	291	0.0272502	18	40672964	0.0178	4.45297e-09	482730	34.5321
Parkinson's disease	Sphingomyelin (d18:1/22:1, d18:2/22:0, d16:1/24:1) levels	rs4613239	G	C	G	C	0.1784	0.015	0.1326	0.1097	2	169119609	0.0356	291	0.6736	2	169119609	0.0248	6.21441e-13	482730	51.7471
Parkinson's disease	Sphingomyelin (d18:1/22:1, d18:2/22:0, d16:1/24:1) levels	rs4698412	A	G	A	G	0.1258	-0.0165	0.553	0.5552	4	15737348	0.0227	291	0.4666	4	15737348	0.0168	7.04855e-14	482730	56.0716
Parkinson's disease	Sphingomyelin (d18:1/22:1, d18:2/22:0, d16:1/24:1) levels	rs4774417	A	G	A	G	0.1052	0.0319	0.7397	0.7371	15	61993702	0.0261	291	0.2223	15	61993702	0.0192	4.62605e-08	482730	30.0213
Parkinson's disease	Sphingomyelin (d18:1/22:1, d18:2/22:0, d16:1/24:1) levels	rs4810687	T	G	T	G	0.0932	0.0121	0.5642	0.5453	20	46408929	0.024	291	0.6147	20	46408929	0.0187	6.27004e-07	482730	24.8398
Parkinson's disease	Sphingomyelin (d18:1/22:1, d18:2/22:0, d16:1/24:1) levels	rs4836108	A	G	A	G	0.1094	0.0337	0.4795	0.4758	5	124010261	0.0234	291	0.1499	5	124010261	0.0225	1.19801e-06	468692	23.6412
Parkinson's disease	Sphingomyelin (d18:1/22:1, d18:2/22:0, d16:1/24:1) levels	rs4851487	T	C	T	C	0.0808	-0.0021	0.3907	0.3882	2	102302978	0.0234	291	0.9286	2	102302978	0.0174	3.249e-06	482730	21.5637
Parkinson's disease	Sphingomyelin (d18:1/22:1, d18:2/22:0, d16:1/24:1) levels	rs58879558	C	T	C	T	-0.2383	-0.0139	0.2229	0.2017	17	44095467	0.0297	291	0.640301	17	44095467	0.025	1.36301e-21	482730	90.859
Parkinson's disease	Sphingomyelin (d18:1/22:1, d18:2/22:0, d16:1/24:1) levels	rs61835654	C	T	C	T	0.1032	-0.0076	0.23	0.204	1	226983330	0.0269	291	0.7791	1	226983330	0.0216	1.85302e-06	482730	22.8272
Parkinson's disease	Sphingomyelin (d18:1/22:1, d18:2/22:0, d16:1/24:1) levels	rs620490	G	T	G	T	-0.1174	0.0156	0.2762	0.2704	8	16697579	0.0253	291	0.5361	8	16697579	0.019	6.45595e-10	482730	38.1794
Parkinson's disease	Sphingomyelin (d18:1/22:1, d18:2/22:0, d16:1/24:1) levels	rs6715875	C	T	C	T	0.2902	0.0326	0.0362	0.0439	2	182299679	0.0522	291	0.532299	2	182299679	0.0599	1.24601e-06	468692	23.4715
Parkinson's disease	Sphingomyelin (d18:1/22:1, d18:2/22:0, d16:1/24:1) levels	rs6741007	G	T	G	T	-0.1233	-0.0113	0.4507	0.465	2	135537119	0.0217	291	0.6023	2	135537119	0.0175	2.08689e-12	482730	49.6421
Parkinson's disease	Sphingomyelin (d18:1/22:1, d18:2/22:0, d16:1/24:1) levels	rs6808178	C	T	C	T	-0.0864	-0.0087	0.6228	0.6255	3	28705690	0.0229	291	0.7038	3	28705690	0.0174	7.19896e-07	482730	24.6564
Parkinson's disease	Sphingomyelin (d18:1/22:1, d18:2/22:0, d16:1/24:1) levels	rs73032517	G	A	G	A	0.2706	0.0177	0.0295	0.0279	3	18199602	0.0716	291	0.8048	3	18199602	0.0558	1.26701e-06	482730	23.5173
Parkinson's disease	Sphingomyelin (d18:1/22:1, d18:2/22:0, d16:1/24:1) levels	rs75505347	T	C	T	C	0.3917	0.0771	0.0195	0.0199	12	40885549	0.0866	291	0.3737	12	40885549	0.0674	6.11702e-09	482730	33.7744
Parkinson's disease	Sphingomyelin (d18:1/22:1, d18:2/22:0, d16:1/24:1) levels	rs75646569	G	T	G	T	0.1916	0.0216	0.1117	0.1027	5	60345424	0.0372	291	0.5605	5	60345424	0.0266	5.61824e-13	482730	51.8833
Parkinson's disease	Sphingomyelin (d18:1/22:1, d18:2/22:0, d16:1/24:1) levels	rs7695720	C	A	C	A	-0.1255	-0.015	0.2091	0.2288	4	77183300	0.0257	291	0.5595	4	77183300	0.0208	1.52799e-09	482730	36.405
Parkinson's disease	Sphingomyelin (d18:1/22:1, d18:2/22:0, d16:1/24:1) levels	rs79436216	G	A	G	A	0.2816	0.08	0.0351	0.0338	12	64263528	0.0649	291	0.2175	12	64263528	0.0603	3.02197e-06	468692	21.8087
Parkinson's disease	Sphingomyelin (d18:1/22:1, d18:2/22:0, d16:1/24:1) levels	rs823106	C	G	C	G	-0.1492	-0.0593	0.8488	0.8502	1	205656453	0.0304	291	0.0509096	1	205656453	0.0239	4.09996e-10	482730	38.971
Parkinson's disease	Sphingomyelin (d18:1/22:1, d18:2/22:0, d16:1/24:1) levels	rs847685	C	G	C	G	-0.1483	-0.0037	0.2028	0.1992	17	48200834	0.0279	291	0.8943	17	48200834	0.0293	3.983e-07	468692	25.6181
Parkinson's disease	Sphingomyelin (d18:1/22:1, d18:2/22:0, d16:1/24:1) levels	rs858295	G	A	G	A	-0.1039	0.0038	0.3947	0.4087	7	23245569	0.022	291	0.8642	7	23245569	0.0176	3.83098e-09	482730	34.8502
Parkinson's disease	Sphingomyelin (d18:1/22:1, d18:2/22:0, d16:1/24:1) levels	rs9840232	T	C	T	C	0.1157	-0.0147	0.1766	0.1645	3	151052362	0.0309	291	0.6337	3	151052362	0.0233	6.56493e-07	482730	24.6578
Parkinson's disease	Sphingomyelin (d18:1/22:1, d18:2/22:0, d16:1/24:1) levels	rs9845968	G	A	G	A	0.0842	0.0207	0.5157	0.5308	3	46531144	0.0216	291	0.338	3	46531144	0.0175	1.41599e-06	482730	23.1498
Parkinson's disease	Sphingomyelin (d18:1/24:1, d18:2/24:0) levels	rs10513789	G	T	G	T	-0.1596	-0.0006	0.1826	0.1885	3	182760073	0.0193	291	0.9741	3	182760073	0.0219	3.18493e-13	482730	53.1102
Parkinson's disease	Sphingomyelin (d18:1/24:1, d18:2/24:0) levels	rs10756905	T	C	T	C	0.1011	-0.0092	0.2409	0.2358	9	17726888	0.0173	291	0.594101	9	17726888	0.0196	2.45601e-07	482730	26.6066
Parkinson's disease	Sphingomyelin (d18:1/24:1, d18:2/24:0) levels	rs10766301	T	C	T	C	0.0907	0.0232	0.4104	0.4124	11	16217413	0.0149	291	0.1204	11	16217413	0.0192	2.20501e-06	482730	22.3158
Parkinson's disease	Sphingomyelin (d18:1/24:1, d18:2/24:0) levels	rs10847864	T	G	T	G	0.1274	-0.0069	0.3625	0.3447	12	123326598	0.0159	291	0.664899	12	123326598	0.0179	9.81296e-13	482730	50.6562
Parkinson's disease	Sphingomyelin (d18:1/24:1, d18:2/24:0) levels	rs111972941	G	A	G	A	0.2482	-0.0252	0.0472	0.048	1	4823709	0.0358	291	0.4811	1	4823709	0.0514	1.37499e-06	468692	23.3172
Parkinson's disease	Sphingomyelin (d18:1/24:1, d18:2/24:0) levels	rs112413063	C	T	C	T	-0.1813	0.0107	0.0637	0.0563	2	29130587	0.0331	291	0.7465	2	29130587	0.0396	4.61796e-06	482730	20.9607
Parkinson's disease	Sphingomyelin (d18:1/24:1, d18:2/24:0) levels	rs12929797	T	C	T	C	0.082	-0.0169	0.4285	0.3931	16	52632944	0.015	291	0.2609	16	52632944	0.017	1.31999e-06	482730	23.2664
Parkinson's disease	Sphingomyelin (d18:1/24:1, d18:2/24:0) levels	rs12934900	T	A	T	A	0.1215	-0.0106	0.6571	0.6416	16	30923602	0.0163	291	0.5164	16	30923602	0.0184	4.33112e-11	482730	43.6031
Parkinson's disease	Sphingomyelin (d18:1/24:1, d18:2/24:0) levels	rs144814361	T	C	T	C	0.4411	-0.1425	0.0174	0.0209	10	121410917	0.0518	291	0.00596005	10	121410917	0.068	9.06567e-11	482730	42.0781
Parkinson's disease	Sphingomyelin (d18:1/24:1, d18:2/24:0) levels	rs182621729	T	C	T	C	0.3083	0.0221	0.0289	0.0352	7	152417849	0.0429	291	0.6069	7	152417849	0.0633	1.11299e-06	480593	23.7214
Parkinson's disease	Sphingomyelin (d18:1/24:1, d18:2/24:0) levels	rs2208485	A	G	A	G	-0.0936	0.0064	0.415	0.3951	9	17599212	0.0168	291	0.704901	9	17599212	0.0182	2.65198e-07	482730	26.449
Parkinson's disease	Sphingomyelin (d18:1/24:1, d18:2/24:0) levels	rs2248244	A	G	A	G	0.1001	-0.0147	0.2898	0.2661	21	38852361	0.0161	291	0.3594	21	38852361	0.0211	2.00498e-06	482730	22.5063
Parkinson's disease	Sphingomyelin (d18:1/24:1, d18:2/24:0) levels	rs2295547	C	A	C	A	-0.0894	-0.0178	0.32	0.3451	20	3172246	0.0163	291	0.2751	20	3172246	0.0182	8.76799e-07	482730	24.1286
Parkinson's disease	Sphingomyelin (d18:1/24:1, d18:2/24:0) levels	rs28370649	G	A	G	A	0.2836	-0.0244	0.0272	0.0276	12	40399149	0.0531	291	0.6463	12	40399149	0.0547	2.20298e-07	482730	26.8805
Parkinson's disease	Sphingomyelin (d18:1/24:1, d18:2/24:0) levels	rs2949760	A	G	A	G	0.0915	0.0101	0.3649	0.3425	7	143210952	0.0154	291	0.5094	7	143210952	0.0193	1.99802e-06	482730	22.4764
Parkinson's disease	Sphingomyelin (d18:1/24:1, d18:2/24:0) levels	rs329647	C	G	C	G	-0.1133	0.0168	0.6662	0.6925	11	133764666	0.0163	291	0.3037	11	133764666	0.0178	1.94402e-10	482730	40.5154
Parkinson's disease	Sphingomyelin (d18:1/24:1, d18:2/24:0) levels	rs34311866	C	T	C	T	0.2272	-0.0315	0.1958	0.1583	4	951947	0.02	291	0.1163	4	951947	0.0231	7.97444e-23	482730	96.737
Parkinson's disease	Sphingomyelin (d18:1/24:1, d18:2/24:0) levels	rs34679758	G	A	G	A	-0.1275	-0.0149	0.1216	0.1056	16	71995427	0.0253	291	0.5549	16	71995427	0.0259	8.71505e-07	482730	24.2338
Parkinson's disease	Sphingomyelin (d18:1/24:1, d18:2/24:0) levels	rs35265698	G	C	G	C	-0.2	-0.0146	0.1547	0.1704	6	32561334	0.0211	291	0.4876	6	32561334	0.0303	3.92735e-11	480593	43.5687
Parkinson's disease	Sphingomyelin (d18:1/24:1, d18:2/24:0) levels	rs356203	T	C	T	C	-0.2398	-0.0036	0.6169	0.5832	4	90666041	0.0155	291	0.816	4	90666041	0.0178	3.00677e-41	482730	181.492
Parkinson's disease	Sphingomyelin (d18:1/24:1, d18:2/24:0) levels	rs35749011	A	G	A	G	0.7508	0.0425	0.0191	0.015	1	155135036	0.0613	291	0.4882	1	155135036	0.0659	5.02227e-30	482730	129.801
Parkinson's disease	Sphingomyelin (d18:1/24:1, d18:2/24:0) levels	rs41286192	G	A	G	A	0.3164	-0.0964	0.0308	0.0303	6	133118216	0.0429	291	0.0246502	6	133118216	0.067	2.298e-06	469486	22.3009
Parkinson's disease	Sphingomyelin (d18:1/24:1, d18:2/24:0) levels	rs4488803	A	G	A	G	-0.1136	0.0098	0.3746	0.4048	3	58218352	0.0152	291	0.519	3	58218352	0.0199	1.07599e-08	482730	32.5875
Parkinson's disease	Sphingomyelin (d18:1/24:1, d18:2/24:0) levels	rs4588066	A	G	A	G	0.1046	-0.0236	0.326	0.3083	18	40672964	0.0162	291	0.1467	18	40672964	0.0178	4.45297e-09	482730	34.5321
Parkinson's disease	Sphingomyelin (d18:1/24:1, d18:2/24:0) levels	rs4613239	G	C	G	C	0.1784	0.0149	0.1326	0.1049	2	169119609	0.0245	291	0.5433	2	169119609	0.0248	6.21441e-13	482730	51.7471
Parkinson's disease	Sphingomyelin (d18:1/24:1, d18:2/24:0) levels	rs4698412	A	G	A	G	0.1258	-0.004	0.553	0.5653	4	15737348	0.0154	291	0.7966	4	15737348	0.0168	7.04855e-14	482730	56.0716
Parkinson's disease	Sphingomyelin (d18:1/24:1, d18:2/24:0) levels	rs4774417	A	G	A	G	0.1052	0.0048	0.7397	0.7367	15	61993702	0.0179	291	0.788099	15	61993702	0.0192	4.62605e-08	482730	30.0213
Parkinson's disease	Sphingomyelin (d18:1/24:1, d18:2/24:0) levels	rs4810687	T	G	T	G	0.0932	0.024	0.5642	0.5521	20	46408929	0.0163	291	0.142	20	46408929	0.0187	6.27004e-07	482730	24.8398
Parkinson's disease	Sphingomyelin (d18:1/24:1, d18:2/24:0) levels	rs4836108	A	G	A	G	0.1094	0.0157	0.4795	0.4737	5	124010261	0.016	291	0.3291	5	124010261	0.0225	1.19801e-06	468692	23.6412
Parkinson's disease	Sphingomyelin (d18:1/24:1, d18:2/24:0) levels	rs4851487	T	C	T	C	0.0808	0.005	0.3907	0.3879	2	102302978	0.0158	291	0.75	2	102302978	0.0174	3.249e-06	482730	21.5637
Parkinson's disease	Sphingomyelin (d18:1/24:1, d18:2/24:0) levels	rs58879558	C	T	C	T	-0.2383	-0.0232	0.2229	0.2066	17	44095467	0.02	291	0.2442	17	44095467	0.025	1.36301e-21	482730	90.859
Parkinson's disease	Sphingomyelin (d18:1/24:1, d18:2/24:0) levels	rs61835654	C	T	C	T	0.1032	0.0164	0.23	0.1995	1	226983330	0.0182	291	0.3698	1	226983330	0.0216	1.85302e-06	482730	22.8272
Parkinson's disease	Sphingomyelin (d18:1/24:1, d18:2/24:0) levels	rs620490	G	T	G	T	-0.1174	0.0302	0.2762	0.2714	8	16697579	0.017	291	0.07576	8	16697579	0.019	6.45595e-10	482730	38.1794
Parkinson's disease	Sphingomyelin (d18:1/24:1, d18:2/24:0) levels	rs6715875	C	T	C	T	0.2902	0.0614	0.0362	0.0412	2	182299679	0.036	291	0.0881597	2	182299679	0.0599	1.24601e-06	468692	23.4715
Parkinson's disease	Sphingomyelin (d18:1/24:1, d18:2/24:0) levels	rs6741007	G	T	G	T	-0.1233	-0.0018	0.4507	0.464	2	135537119	0.0147	291	0.9004	2	135537119	0.0175	2.08689e-12	482730	49.6421
Parkinson's disease	Sphingomyelin (d18:1/24:1, d18:2/24:0) levels	rs6808178	C	T	C	T	-0.0864	0.0016	0.6228	0.6256	3	28705690	0.0155	291	0.918	3	28705690	0.0174	7.19896e-07	482730	24.6564
Parkinson's disease	Sphingomyelin (d18:1/24:1, d18:2/24:0) levels	rs73032517	G	A	G	A	0.2706	0.0269	0.0295	0.0292	3	18199602	0.0474	291	0.5701	3	18199602	0.0558	1.26701e-06	482730	23.5173
Parkinson's disease	Sphingomyelin (d18:1/24:1, d18:2/24:0) levels	rs75505347	T	C	T	C	0.3917	-0.0021	0.0195	0.0181	12	40885549	0.0618	291	0.9734	12	40885549	0.0674	6.11702e-09	482730	33.7744
Parkinson's disease	Sphingomyelin (d18:1/24:1, d18:2/24:0) levels	rs75646569	G	T	G	T	0.1916	-0.0015	0.1117	0.1004	5	60345424	0.0255	291	0.953	5	60345424	0.0266	5.61824e-13	482730	51.8833
Parkinson's disease	Sphingomyelin (d18:1/24:1, d18:2/24:0) levels	rs7695720	C	A	C	A	-0.1255	-0.016	0.2091	0.2265	4	77183300	0.0177	291	0.3663	4	77183300	0.0208	1.52799e-09	482730	36.405
Parkinson's disease	Sphingomyelin (d18:1/24:1, d18:2/24:0) levels	rs79436216	G	A	G	A	0.2816	0.086	0.0351	0.0355	12	64263528	0.0416	291	0.03874	12	64263528	0.0603	3.02197e-06	468692	21.8087
Parkinson's disease	Sphingomyelin (d18:1/24:1, d18:2/24:0) levels	rs823106	C	G	C	G	-0.1492	-0.0174	0.8488	0.8478	1	205656453	0.0205	291	0.3969	1	205656453	0.0239	4.09996e-10	482730	38.971
Parkinson's disease	Sphingomyelin (d18:1/24:1, d18:2/24:0) levels	rs847685	C	G	C	G	-0.1483	-0.0183	0.2028	0.1963	17	48200834	0.0191	291	0.3374	17	48200834	0.0293	3.983e-07	468692	25.6181
Parkinson's disease	Sphingomyelin (d18:1/24:1, d18:2/24:0) levels	rs858295	G	A	G	A	-0.1039	0.009	0.3947	0.4055	7	23245569	0.0149	291	0.5463	7	23245569	0.0176	3.83098e-09	482730	34.8502
Parkinson's disease	Sphingomyelin (d18:1/24:1, d18:2/24:0) levels	rs9840232	T	C	T	C	0.1157	-0.0047	0.1766	0.1628	3	151052362	0.021	291	0.8218	3	151052362	0.0233	6.56493e-07	482730	24.6578
Parkinson's disease	Sphingomyelin (d18:1/24:1, d18:2/24:0) levels	rs9845968	G	A	G	A	0.0842	0.0249	0.5157	0.5295	3	46531144	0.0147	291	0.0915293	3	46531144	0.0175	1.41599e-06	482730	23.1498
Parkinson's disease	Sphingomyelin (d18:2/16:0, d18:1/16:1) levels	rs10513789	G	T	G	T	-0.1596	0.025	0.1826	0.1983	3	182760073	0.0206	291	0.2253	3	182760073	0.0219	3.18493e-13	482730	53.1102
Parkinson's disease	Sphingomyelin (d18:2/16:0, d18:1/16:1) levels	rs10756905	T	C	T	C	0.1011	-0.0089	0.2409	0.2309	9	17726888	0.019	291	0.6405	9	17726888	0.0196	2.45601e-07	482730	26.6066
Parkinson's disease	Sphingomyelin (d18:2/16:0, d18:1/16:1) levels	rs10766301	T	C	T	C	0.0907	0.0003	0.4104	0.4044	11	16217413	0.0166	291	0.9839	11	16217413	0.0192	2.20501e-06	482730	22.3158
Parkinson's disease	Sphingomyelin (d18:2/16:0, d18:1/16:1) levels	rs10847864	T	G	T	G	0.1274	-0.0308	0.3625	0.3371	12	123326598	0.0174	291	0.0760396	12	123326598	0.0179	9.81296e-13	482730	50.6562
Parkinson's disease	Sphingomyelin (d18:2/16:0, d18:1/16:1) levels	rs111972941	G	A	G	A	0.2482	-0.0063	0.0472	0.0449	1	4823709	0.0405	291	0.8762	1	4823709	0.0514	1.37499e-06	468692	23.3172
Parkinson's disease	Sphingomyelin (d18:2/16:0, d18:1/16:1) levels	rs112413063	C	T	C	T	-0.1813	0.0155	0.0637	0.0548	2	29130587	0.0369	291	0.6745	2	29130587	0.0396	4.61796e-06	482730	20.9607
Parkinson's disease	Sphingomyelin (d18:2/16:0, d18:1/16:1) levels	rs12929797	T	C	T	C	0.082	-0.0208	0.4285	0.4003	16	52632944	0.0165	291	0.2081	16	52632944	0.017	1.31999e-06	482730	23.2664
Parkinson's disease	Sphingomyelin (d18:2/16:0, d18:1/16:1) levels	rs12934900	T	A	T	A	0.1215	0.017	0.6571	0.6331	16	30923602	0.0181	291	0.3475	16	30923602	0.0184	4.33112e-11	482730	43.6031
Parkinson's disease	Sphingomyelin (d18:2/16:0, d18:1/16:1) levels	rs144814361	T	C	T	C	0.4411	-0.0592	0.0174	0.0192	10	121410917	0.0603	291	0.3261	10	121410917	0.068	9.06567e-11	482730	42.0781
Parkinson's disease	Sphingomyelin (d18:2/16:0, d18:1/16:1) levels	rs182621729	T	C	T	C	0.3083	-0.0344	0.0289	0.0404	7	152417849	0.0439	291	0.4332	7	152417849	0.0633	1.11299e-06	480593	23.7214
Parkinson's disease	Sphingomyelin (d18:2/16:0, d18:1/16:1) levels	rs2208485	A	G	A	G	-0.0936	0.0309	0.415	0.4163	9	17599212	0.0178	291	0.0822697	9	17599212	0.0182	2.65198e-07	482730	26.449
Parkinson's disease	Sphingomyelin (d18:2/16:0, d18:1/16:1) levels	rs2248244	A	G	A	G	0.1001	-0.0071	0.2898	0.2695	21	38852361	0.0173	291	0.679301	21	38852361	0.0211	2.00498e-06	482730	22.5063
Parkinson's disease	Sphingomyelin (d18:2/16:0, d18:1/16:1) levels	rs2295547	C	A	C	A	-0.0894	-0.032	0.32	0.3427	20	3172246	0.0175	291	0.0673194	20	3172246	0.0182	8.76799e-07	482730	24.1286
Parkinson's disease	Sphingomyelin (d18:2/16:0, d18:1/16:1) levels	rs28370649	G	A	G	A	0.2836	-0.0784	0.0272	0.0251	12	40399149	0.067	291	0.2418	12	40399149	0.0547	2.20298e-07	482730	26.8805
Parkinson's disease	Sphingomyelin (d18:2/16:0, d18:1/16:1) levels	rs2949760	A	G	A	G	0.0915	0.0086	0.3649	0.3547	7	143210952	0.0168	291	0.6059	7	143210952	0.0193	1.99802e-06	482730	22.4764
Parkinson's disease	Sphingomyelin (d18:2/16:0, d18:1/16:1) levels	rs329647	C	G	C	G	-0.1133	-0.0003	0.6662	0.7081	11	133764666	0.0183	291	0.9872	11	133764666	0.0178	1.94402e-10	482730	40.5154
Parkinson's disease	Sphingomyelin (d18:2/16:0, d18:1/16:1) levels	rs34311866	C	T	C	T	0.2272	-0.0189	0.1958	0.1634	4	951947	0.0218	291	0.3854	4	951947	0.0231	7.97444e-23	482730	96.737
Parkinson's disease	Sphingomyelin (d18:2/16:0, d18:1/16:1) levels	rs34679758	G	A	G	A	-0.1275	-0.0162	0.1216	0.1097	16	71995427	0.0274	291	0.5532	16	71995427	0.0259	8.71505e-07	482730	24.2338
Parkinson's disease	Sphingomyelin (d18:2/16:0, d18:1/16:1) levels	rs35265698	G	C	G	C	-0.2	0.0047	0.1547	0.1725	6	32561334	0.0229	291	0.8378	6	32561334	0.0303	3.92735e-11	480593	43.5687
Parkinson's disease	Sphingomyelin (d18:2/16:0, d18:1/16:1) levels	rs356203	T	C	T	C	-0.2398	0.0217	0.6169	0.5921	4	90666041	0.0168	291	0.1967	4	90666041	0.0178	3.00677e-41	482730	181.492
Parkinson's disease	Sphingomyelin (d18:2/16:0, d18:1/16:1) levels	rs35749011	A	G	A	G	0.7508	0.0549	0.0191	0.0139	1	155135036	0.0699	291	0.4323	1	155135036	0.0659	5.02227e-30	482730	129.801
Parkinson's disease	Sphingomyelin (d18:2/16:0, d18:1/16:1) levels	rs41286192	G	A	G	A	0.3164	-0.0417	0.0308	0.0313	6	133118216	0.0468	291	0.3726	6	133118216	0.067	2.298e-06	469486	22.3009
Parkinson's disease	Sphingomyelin (d18:2/16:0, d18:1/16:1) levels	rs4488803	A	G	A	G	-0.1136	0.0297	0.3746	0.4128	3	58218352	0.0161	291	0.0653597	3	58218352	0.0199	1.07599e-08	482730	32.5875
Parkinson's disease	Sphingomyelin (d18:2/16:0, d18:1/16:1) levels	rs4588066	A	G	A	G	0.1046	-0.0367	0.326	0.3097	18	40672964	0.0177	291	0.0377998	18	40672964	0.0178	4.45297e-09	482730	34.5321
Parkinson's disease	Sphingomyelin (d18:2/16:0, d18:1/16:1) levels	rs4613239	G	C	G	C	0.1784	0.0242	0.1326	0.1149	2	169119609	0.026	291	0.3523	2	169119609	0.0248	6.21441e-13	482730	51.7471
Parkinson's disease	Sphingomyelin (d18:2/16:0, d18:1/16:1) levels	rs4698412	A	G	A	G	0.1258	-0.0181	0.553	0.5441	4	15737348	0.0167	291	0.277	4	15737348	0.0168	7.04855e-14	482730	56.0716
Parkinson's disease	Sphingomyelin (d18:2/16:0, d18:1/16:1) levels	rs4774417	A	G	A	G	0.1052	0.003	0.7397	0.7375	15	61993702	0.0192	291	0.8743	15	61993702	0.0192	4.62605e-08	482730	30.0213
Parkinson's disease	Sphingomyelin (d18:2/16:0, d18:1/16:1) levels	rs4810687	T	G	T	G	0.0932	0.0245	0.5642	0.5377	20	46408929	0.0175	291	0.1612	20	46408929	0.0187	6.27004e-07	482730	24.8398
Parkinson's disease	Sphingomyelin (d18:2/16:0, d18:1/16:1) levels	rs4836108	A	G	A	G	0.1094	0.0306	0.4795	0.4779	5	124010261	0.0171	291	0.0723003	5	124010261	0.0225	1.19801e-06	468692	23.6412
Parkinson's disease	Sphingomyelin (d18:2/16:0, d18:1/16:1) levels	rs4851487	T	C	T	C	0.0808	0.0102	0.3907	0.3885	2	102302978	0.0173	291	0.554	2	102302978	0.0174	3.249e-06	482730	21.5637
Parkinson's disease	Sphingomyelin (d18:2/16:0, d18:1/16:1) levels	rs58879558	C	T	C	T	-0.2383	-0.0334	0.2229	0.1963	17	44095467	0.0221	291	0.1304	17	44095467	0.025	1.36301e-21	482730	90.859
Parkinson's disease	Sphingomyelin (d18:2/16:0, d18:1/16:1) levels	rs61835654	C	T	C	T	0.1032	-0.0176	0.23	0.2089	1	226983330	0.0199	291	0.3756	1	226983330	0.0216	1.85302e-06	482730	22.8272
Parkinson's disease	Sphingomyelin (d18:2/16:0, d18:1/16:1) levels	rs620490	G	T	G	T	-0.1174	0.0209	0.2762	0.2692	8	16697579	0.0187	291	0.264	8	16697579	0.019	6.45595e-10	482730	38.1794
Parkinson's disease	Sphingomyelin (d18:2/16:0, d18:1/16:1) levels	rs6715875	C	T	C	T	0.2902	0.03	0.0362	0.0466	2	182299679	0.0377	291	0.427	2	182299679	0.0599	1.24601e-06	468692	23.4715
Parkinson's disease	Sphingomyelin (d18:2/16:0, d18:1/16:1) levels	rs6741007	G	T	G	T	-0.1233	-0.0059	0.4507	0.4661	2	135537119	0.0161	291	0.713199	2	135537119	0.0175	2.08689e-12	482730	49.6421
Parkinson's disease	Sphingomyelin (d18:2/16:0, d18:1/16:1) levels	rs6808178	C	T	C	T	-0.0864	0.0008	0.6228	0.6254	3	28705690	0.017	291	0.962	3	28705690	0.0174	7.19896e-07	482730	24.6564
Parkinson's disease	Sphingomyelin (d18:2/16:0, d18:1/16:1) levels	rs73032517	G	A	G	A	0.2706	-0.0194	0.0295	0.0263	3	18199602	0.0544	291	0.7219	3	18199602	0.0558	1.26701e-06	482730	23.5173
Parkinson's disease	Sphingomyelin (d18:2/16:0, d18:1/16:1) levels	rs75505347	T	C	T	C	0.3917	0.0235	0.0195	0.0216	12	40885549	0.0608	291	0.6987	12	40885549	0.0674	6.11702e-09	482730	33.7744
Parkinson's disease	Sphingomyelin (d18:2/16:0, d18:1/16:1) levels	rs75646569	G	T	G	T	0.1916	-0.0116	0.1117	0.1053	5	60345424	0.0272	291	0.670601	5	60345424	0.0266	5.61824e-13	482730	51.8833
Parkinson's disease	Sphingomyelin (d18:2/16:0, d18:1/16:1) levels	rs7695720	C	A	C	A	-0.1255	-0.0255	0.2091	0.2311	4	77183300	0.0186	291	0.1698	4	77183300	0.0208	1.52799e-09	482730	36.405
Parkinson's disease	Sphingomyelin (d18:2/16:0, d18:1/16:1) levels	rs79436216	G	A	G	A	0.2816	0.057	0.0351	0.0316	12	64263528	0.0506	291	0.2597	12	64263528	0.0603	3.02197e-06	468692	21.8087
Parkinson's disease	Sphingomyelin (d18:2/16:0, d18:1/16:1) levels	rs823106	C	G	C	G	-0.1492	-0.0626	0.8488	0.8528	1	205656453	0.0225	291	0.00552103	1	205656453	0.0239	4.09996e-10	482730	38.971
Parkinson's disease	Sphingomyelin (d18:2/16:0, d18:1/16:1) levels	rs847685	C	G	C	G	-0.1483	-0.0023	0.2028	0.2024	17	48200834	0.0204	291	0.9105	17	48200834	0.0293	3.983e-07	468692	25.6181
Parkinson's disease	Sphingomyelin (d18:2/16:0, d18:1/16:1) levels	rs858295	G	A	G	A	-0.1039	0.0007	0.3947	0.4124	7	23245569	0.0163	291	0.9635	7	23245569	0.0176	3.83098e-09	482730	34.8502
Parkinson's disease	Sphingomyelin (d18:2/16:0, d18:1/16:1) levels	rs9840232	T	C	T	C	0.1157	-0.0242	0.1766	0.1664	3	151052362	0.0225	291	0.2823	3	151052362	0.0233	6.56493e-07	482730	24.6578
Parkinson's disease	Sphingomyelin (d18:2/16:0, d18:1/16:1) levels	rs9845968	G	A	G	A	0.0842	0.0282	0.5157	0.532	3	46531144	0.0157	291	0.0717893	3	46531144	0.0175	1.41599e-06	482730	23.1498
Parkinson's disease	Sphingomyelin (d18:2/24:1, d18:1/24:2) levels	rs10513789	G	T	G	T	-0.1596	0.0115	0.1826	0.1922	3	182760073	0.0195	291	0.5544	3	182760073	0.0219	3.18493e-13	482730	53.1102
Parkinson's disease	Sphingomyelin (d18:2/24:1, d18:1/24:2) levels	rs10756905	T	C	T	C	0.1011	-0.0159	0.2409	0.2339	9	17726888	0.0176	291	0.3666	9	17726888	0.0196	2.45601e-07	482730	26.6066
Parkinson's disease	Sphingomyelin (d18:2/24:1, d18:1/24:2) levels	rs10766301	T	C	T	C	0.0907	0.0154	0.4104	0.4095	11	16217413	0.0153	291	0.3143	11	16217413	0.0192	2.20501e-06	482730	22.3158
Parkinson's disease	Sphingomyelin (d18:2/24:1, d18:1/24:2) levels	rs10847864	T	G	T	G	0.1274	0.0014	0.3625	0.3419	12	123326598	0.0162	291	0.9322	12	123326598	0.0179	9.81296e-13	482730	50.6562
Parkinson's disease	Sphingomyelin (d18:2/24:1, d18:1/24:2) levels	rs111972941	G	A	G	A	0.2482	-0.0014	0.0472	0.0469	1	4823709	0.0369	291	0.9697	1	4823709	0.0514	1.37499e-06	468692	23.3172
Parkinson's disease	Sphingomyelin (d18:2/24:1, d18:1/24:2) levels	rs112413063	C	T	C	T	-0.1813	0.0116	0.0637	0.0558	2	29130587	0.0339	291	0.732799	2	29130587	0.0396	4.61796e-06	482730	20.9607
Parkinson's disease	Sphingomyelin (d18:2/24:1, d18:1/24:2) levels	rs12929797	T	C	T	C	0.082	-0.0246	0.4285	0.3957	16	52632944	0.0152	291	0.1057	16	52632944	0.017	1.31999e-06	482730	23.2664
Parkinson's disease	Sphingomyelin (d18:2/24:1, d18:1/24:2) levels	rs12934900	T	A	T	A	0.1215	0.006	0.6571	0.6384	16	30923602	0.0167	291	0.7209	16	30923602	0.0184	4.33112e-11	482730	43.6031
Parkinson's disease	Sphingomyelin (d18:2/24:1, d18:1/24:2) levels	rs144814361	T	C	T	C	0.4411	-0.072	0.0174	0.0203	10	121410917	0.0543	291	0.1851	10	121410917	0.068	9.06567e-11	482730	42.0781
Parkinson's disease	Sphingomyelin (d18:2/24:1, d18:1/24:2) levels	rs182621729	T	C	T	C	0.3083	-0.0087	0.0289	0.0374	7	152417849	0.0426	291	0.8374	7	152417849	0.0633	1.11299e-06	480593	23.7214
Parkinson's disease	Sphingomyelin (d18:2/24:1, d18:1/24:2) levels	rs2208485	A	G	A	G	-0.0936	0.0265	0.415	0.4034	9	17599212	0.0169	291	0.1159	9	17599212	0.0182	2.65198e-07	482730	26.449
Parkinson's disease	Sphingomyelin (d18:2/24:1, d18:1/24:2) levels	rs2248244	A	G	A	G	0.1001	-0.0178	0.2898	0.2674	21	38852361	0.0162	291	0.2732	21	38852361	0.0211	2.00498e-06	482730	22.5063
Parkinson's disease	Sphingomyelin (d18:2/24:1, d18:1/24:2) levels	rs2295547	C	A	C	A	-0.0894	-0.0096	0.32	0.3441	20	3172246	0.0165	291	0.5604	20	3172246	0.0182	8.76799e-07	482730	24.1286
Parkinson's disease	Sphingomyelin (d18:2/24:1, d18:1/24:2) levels	rs28370649	G	A	G	A	0.2836	-0.0431	0.0272	0.0269	12	40399149	0.0569	291	0.4482	12	40399149	0.0547	2.20298e-07	482730	26.8805
Parkinson's disease	Sphingomyelin (d18:2/24:1, d18:1/24:2) levels	rs2949760	A	G	A	G	0.0915	0.0101	0.3649	0.3471	7	143210952	0.0157	291	0.5184	7	143210952	0.0193	1.99802e-06	482730	22.4764
Parkinson's disease	Sphingomyelin (d18:2/24:1, d18:1/24:2) levels	rs329647	C	G	C	G	-0.1133	0.0245	0.6662	0.6979	11	133764666	0.0167	291	0.1416	11	133764666	0.0178	1.94402e-10	482730	40.5154
Parkinson's disease	Sphingomyelin (d18:2/24:1, d18:1/24:2) levels	rs34311866	C	T	C	T	0.2272	-0.0226	0.1958	0.1603	4	951947	0.0204	291	0.2674	4	951947	0.0231	7.97444e-23	482730	96.737
Parkinson's disease	Sphingomyelin (d18:2/24:1, d18:1/24:2) levels	rs34679758	G	A	G	A	-0.1275	-0.0437	0.1216	0.1071	16	71995427	0.0255	291	0.0860498	16	71995427	0.0259	8.71505e-07	482730	24.2338
Parkinson's disease	Sphingomyelin (d18:2/24:1, d18:1/24:2) levels	rs35265698	G	C	G	C	-0.2	-0.0091	0.1547	0.1712	6	32561334	0.0214	291	0.671001	6	32561334	0.0303	3.92735e-11	480593	43.5687
Parkinson's disease	Sphingomyelin (d18:2/24:1, d18:1/24:2) levels	rs356203	T	C	T	C	-0.2398	0.0218	0.6169	0.5865	4	90666041	0.0157	291	0.1644	4	90666041	0.0178	3.00677e-41	482730	181.492
Parkinson's disease	Sphingomyelin (d18:2/24:1, d18:1/24:2) levels	rs35749011	A	G	A	G	0.7508	0.0922	0.0191	0.0146	1	155135036	0.0631	291	0.1442	1	155135036	0.0659	5.02227e-30	482730	129.801
Parkinson's disease	Sphingomyelin (d18:2/24:1, d18:1/24:2) levels	rs41286192	G	A	G	A	0.3164	-0.0796	0.0308	0.0307	6	133118216	0.0438	291	0.0689001	6	133118216	0.067	2.298e-06	469486	22.3009
Parkinson's disease	Sphingomyelin (d18:2/24:1, d18:1/24:2) levels	rs4488803	A	G	A	G	-0.1136	0.0181	0.3746	0.4078	3	58218352	0.0153	291	0.2362	3	58218352	0.0199	1.07599e-08	482730	32.5875
Parkinson's disease	Sphingomyelin (d18:2/24:1, d18:1/24:2) levels	rs4588066	A	G	A	G	0.1046	-0.0265	0.326	0.3088	18	40672964	0.0165	291	0.1092	18	40672964	0.0178	4.45297e-09	482730	34.5321
Parkinson's disease	Sphingomyelin (d18:2/24:1, d18:1/24:2) levels	rs4613239	G	C	G	C	0.1784	0.012	0.1326	0.1087	2	169119609	0.0247	291	0.6262	2	169119609	0.0248	6.21441e-13	482730	51.7471
Parkinson's disease	Sphingomyelin (d18:2/24:1, d18:1/24:2) levels	rs4698412	A	G	A	G	0.1258	0.0082	0.553	0.5573	4	15737348	0.0156	291	0.601399	4	15737348	0.0168	7.04855e-14	482730	56.0716
Parkinson's disease	Sphingomyelin (d18:2/24:1, d18:1/24:2) levels	rs4774417	A	G	A	G	0.1052	0.0042	0.7397	0.737	15	61993702	0.0181	291	0.8146	15	61993702	0.0192	4.62605e-08	482730	30.0213
Parkinson's disease	Sphingomyelin (d18:2/24:1, d18:1/24:2) levels	rs4810687	T	G	T	G	0.0932	0.0147	0.5642	0.5468	20	46408929	0.0166	291	0.3744	20	46408929	0.0187	6.27004e-07	482730	24.8398
Parkinson's disease	Sphingomyelin (d18:2/24:1, d18:1/24:2) levels	rs4836108	A	G	A	G	0.1094	0.0225	0.4795	0.4753	5	124010261	0.0161	291	0.1623	5	124010261	0.0225	1.19801e-06	468692	23.6412
Parkinson's disease	Sphingomyelin (d18:2/24:1, d18:1/24:2) levels	rs4851487	T	C	T	C	0.0808	0.0008	0.3907	0.3881	2	102302978	0.0161	291	0.9585	2	102302978	0.0174	3.249e-06	482730	21.5637
Parkinson's disease	Sphingomyelin (d18:2/24:1, d18:1/24:2) levels	rs58879558	C	T	C	T	-0.2383	-0.0226	0.2229	0.2028	17	44095467	0.0204	291	0.2676	17	44095467	0.025	1.36301e-21	482730	90.859
Parkinson's disease	Sphingomyelin (d18:2/24:1, d18:1/24:2) levels	rs61835654	C	T	C	T	0.1032	0.0133	0.23	0.203	1	226983330	0.0185	291	0.4737	1	226983330	0.0216	1.85302e-06	482730	22.8272
Parkinson's disease	Sphingomyelin (d18:2/24:1, d18:1/24:2) levels	rs620490	G	T	G	T	-0.1174	0.0305	0.2762	0.2706	8	16697579	0.0173	291	0.0778198	8	16697579	0.019	6.45595e-10	482730	38.1794
Parkinson's disease	Sphingomyelin (d18:2/24:1, d18:1/24:2) levels	rs6715875	C	T	C	T	0.2902	0.0387	0.0362	0.0434	2	182299679	0.0361	291	0.283	2	182299679	0.0599	1.24601e-06	468692	23.4715
Parkinson's disease	Sphingomyelin (d18:2/24:1, d18:1/24:2) levels	rs6741007	G	T	G	T	-0.1233	-0.0024	0.4507	0.4648	2	135537119	0.0149	291	0.8712	2	135537119	0.0175	2.08689e-12	482730	49.6421
Parkinson's disease	Sphingomyelin (d18:2/24:1, d18:1/24:2) levels	rs6808178	C	T	C	T	-0.0864	0.0003	0.6228	0.6255	3	28705690	0.0158	291	0.9836	3	28705690	0.0174	7.19896e-07	482730	24.6564
Parkinson's disease	Sphingomyelin (d18:2/24:1, d18:1/24:2) levels	rs73032517	G	A	G	A	0.2706	-0.0014	0.0295	0.0282	3	18199602	0.0491	291	0.9772	3	18199602	0.0558	1.26701e-06	482730	23.5173
Parkinson's disease	Sphingomyelin (d18:2/24:1, d18:1/24:2) levels	rs75505347	T	C	T	C	0.3917	0.0351	0.0195	0.0196	12	40885549	0.0602	291	0.559899	12	40885549	0.0674	6.11702e-09	482730	33.7744
Parkinson's disease	Sphingomyelin (d18:2/24:1, d18:1/24:2) levels	rs75646569	G	T	G	T	0.1916	0.0155	0.1117	0.1022	5	60345424	0.0256	291	0.5449	5	60345424	0.0266	5.61824e-13	482730	51.8833
Parkinson's disease	Sphingomyelin (d18:2/24:1, d18:1/24:2) levels	rs7695720	C	A	C	A	-0.1255	-0.0182	0.2091	0.2283	4	77183300	0.0178	291	0.3065	4	77183300	0.0208	1.52799e-09	482730	36.405
Parkinson's disease	Sphingomyelin (d18:2/24:1, d18:1/24:2) levels	rs79436216	G	A	G	A	0.2816	0.0597	0.0351	0.0342	12	64263528	0.0442	291	0.1769	12	64263528	0.0603	3.02197e-06	468692	21.8087
Parkinson's disease	Sphingomyelin (d18:2/24:1, d18:1/24:2) levels	rs823106	C	G	C	G	-0.1492	-0.0386	0.8488	0.8497	1	205656453	0.0209	291	0.0644793	1	205656453	0.0239	4.09996e-10	482730	38.971
Parkinson's disease	Sphingomyelin (d18:2/24:1, d18:1/24:2) levels	rs847685	C	G	C	G	-0.1483	-0.0072	0.2028	0.1986	17	48200834	0.0193	291	0.7069	17	48200834	0.0293	3.983e-07	468692	25.6181
Parkinson's disease	Sphingomyelin (d18:2/24:1, d18:1/24:2) levels	rs858295	G	A	G	A	-0.1039	-0.0036	0.3947	0.4081	7	23245569	0.0151	291	0.8135	7	23245569	0.0176	3.83098e-09	482730	34.8502
Parkinson's disease	Sphingomyelin (d18:2/24:1, d18:1/24:2) levels	rs9840232	T	C	T	C	0.1157	0.0031	0.1766	0.1642	3	151052362	0.0213	291	0.8851	3	151052362	0.0233	6.56493e-07	482730	24.6578
Parkinson's disease	Sphingomyelin (d18:2/24:1, d18:1/24:2) levels	rs9845968	G	A	G	A	0.0842	0.0305	0.5157	0.5305	3	46531144	0.0148	291	0.0397997	3	46531144	0.0175	1.41599e-06	482730	23.1498
Parkinson's disease	Allantoin levels	rs10513789	G	T	G	T	-0.1596	0.0397	0.1826	0.1943	3	182760073	0.016	291	0.0132099	3	182760073	0.0219	3.18493e-13	482730	53.1102
Parkinson's disease	Allantoin levels	rs10756905	T	C	T	C	0.1011	-0.0187	0.2409	0.2331	9	17726888	0.0147	291	0.2024	9	17726888	0.0196	2.45601e-07	482730	26.6066
Parkinson's disease	Allantoin levels	rs10766301	T	C	T	C	0.0907	0.0117	0.4104	0.4081	11	16217413	0.0128	291	0.3618	11	16217413	0.0192	2.20501e-06	482730	22.3158
Parkinson's disease	Allantoin levels	rs10847864	T	G	T	G	0.1274	-0.0134	0.3625	0.3405	12	123326598	0.0135	291	0.3188	12	123326598	0.0179	9.81296e-13	482730	50.6562
Parkinson's disease	Allantoin levels	rs111972941	G	A	G	A	0.2482	-0.0397	0.0472	0.0463	1	4823709	0.0308	291	0.1982	1	4823709	0.0514	1.37499e-06	468692	23.3172
Parkinson's disease	Allantoin levels	rs112413063	C	T	C	T	-0.1813	0.0512	0.0637	0.0555	2	29130587	0.0281	291	0.0689096	2	29130587	0.0396	4.61796e-06	482730	20.9607
Parkinson's disease	Allantoin levels	rs12929797	T	C	T	C	0.082	-0.0117	0.4285	0.3973	16	52632944	0.0128	291	0.3614	16	52632944	0.017	1.31999e-06	482730	23.2664
Parkinson's disease	Allantoin levels	rs12934900	T	A	T	A	0.1215	-0.021	0.6571	0.637	16	30923602	0.0139	291	0.1295	16	30923602	0.0184	4.33112e-11	482730	43.6031
Parkinson's disease	Allantoin levels	rs144814361	T	C	T	C	0.4411	-0.0492	0.0174	0.02	10	121410917	0.0457	291	0.2818	10	121410917	0.068	9.06567e-11	482730	42.0781
Parkinson's disease	Allantoin levels	rs182621729	T	C	T	C	0.3083	0.0099	0.0289	0.0384	7	152417849	0.035	291	0.7772	7	152417849	0.0633	1.11299e-06	480593	23.7214
Parkinson's disease	Allantoin levels	rs2208485	A	G	A	G	-0.0936	0.0035	0.415	0.407	9	17599212	0.014	291	0.8005	9	17599212	0.0182	2.65198e-07	482730	26.449
Parkinson's disease	Allantoin levels	rs2248244	A	G	A	G	0.1001	0.0038	0.2898	0.268	21	38852361	0.0135	291	0.7805	21	38852361	0.0211	2.00498e-06	482730	22.5063
Parkinson's disease	Allantoin levels	rs2295547	C	A	C	A	-0.0894	-0.0205	0.32	0.3436	20	3172246	0.0136	291	0.1322	20	3172246	0.0182	8.76799e-07	482730	24.1286
Parkinson's disease	Allantoin levels	rs28370649	G	A	G	A	0.2836	0.0362	0.0272	0.0266	12	40399149	0.0485	291	0.4565	12	40399149	0.0547	2.20298e-07	482730	26.8805
Parkinson's disease	Allantoin levels	rs2949760	A	G	A	G	0.0915	-0.0076	0.3649	0.3497	7	143210952	0.0131	291	0.5586	7	143210952	0.0193	1.99802e-06	482730	22.4764
Parkinson's disease	Allantoin levels	rs329647	C	G	C	G	-0.1133	-0.0042	0.6662	0.7017	11	133764666	0.014	291	0.764999	11	133764666	0.0178	1.94402e-10	482730	40.5154
Parkinson's disease	Allantoin levels	rs34311866	C	T	C	T	0.2272	0.0015	0.1958	0.1613	4	951947	0.0169	291	0.9307	4	951947	0.0231	7.97444e-23	482730	96.737
Parkinson's disease	Allantoin levels	rs34679758	G	A	G	A	-0.1275	-0.019	0.1216	0.108	16	71995427	0.0213	291	0.371	16	71995427	0.0259	8.71505e-07	482730	24.2338
Parkinson's disease	Allantoin levels	rs35265698	G	C	G	C	-0.2	0.0159	0.1547	0.1716	6	32561334	0.0178	291	0.3708	6	32561334	0.0303	3.92735e-11	480593	43.5687
Parkinson's disease	Allantoin levels	rs356203	T	C	T	C	-0.2398	-0.0031	0.6169	0.5884	4	90666041	0.0131	291	0.8136	4	90666041	0.0178	3.00677e-41	482730	181.492
Parkinson's disease	Allantoin levels	rs35749011	A	G	A	G	0.7508	0.0325	0.0191	0.0144	1	155135036	0.0532	291	0.5416	1	155135036	0.0659	5.02227e-30	482730	129.801
Parkinson's disease	Allantoin levels	rs41286192	G	A	G	A	0.3164	0.0298	0.0308	0.0309	6	133118216	0.0367	291	0.4167	6	133118216	0.067	2.298e-06	469486	22.3009
Parkinson's disease	Allantoin levels	rs4488803	A	G	A	G	-0.1136	-0.0165	0.3746	0.4093	3	58218352	0.0127	291	0.1949	3	58218352	0.0199	1.07599e-08	482730	32.5875
Parkinson's disease	Allantoin levels	rs4588066	A	G	A	G	0.1046	-0.0158	0.326	0.3091	18	40672964	0.0138	291	0.2512	18	40672964	0.0178	4.45297e-09	482730	34.5321
Parkinson's disease	Allantoin levels	rs4613239	G	C	G	C	0.1784	0.0106	0.1326	0.1104	2	169119609	0.0206	291	0.604999	2	169119609	0.0248	6.21441e-13	482730	51.7471
Parkinson's disease	Allantoin levels	rs4698412	A	G	A	G	0.1258	-0.0063	0.553	0.5533	4	15737348	0.013	291	0.6277	4	15737348	0.0168	7.04855e-14	482730	56.0716
Parkinson's disease	Allantoin levels	rs4774417	A	G	A	G	0.1052	-0.01	0.7397	0.7371	15	61993702	0.0149	291	0.4999	15	61993702	0.0192	4.62605e-08	482730	30.0213
Parkinson's disease	Allantoin levels	rs4810687	T	G	T	G	0.0932	0.0083	0.5642	0.544	20	46408929	0.0138	291	0.546	20	46408929	0.0187	6.27004e-07	482730	24.8398
Parkinson's disease	Allantoin levels	rs4836108	A	G	A	G	0.1094	-0.019	0.4795	0.4763	5	124010261	0.0134	291	0.1551	5	124010261	0.0225	1.19801e-06	468692	23.6412
Parkinson's disease	Allantoin levels	rs4851487	T	C	T	C	0.0808	0.016	0.3907	0.3882	2	102302978	0.0134	291	0.2321	2	102302978	0.0174	3.249e-06	482730	21.5637
Parkinson's disease	Allantoin levels	rs58879558	C	T	C	T	-0.2383	0.0166	0.2229	0.2008	17	44095467	0.017	291	0.3299	17	44095467	0.025	1.36301e-21	482730	90.859
Parkinson's disease	Allantoin levels	rs61835654	C	T	C	T	0.1032	-0.0074	0.23	0.2048	1	226983330	0.0154	291	0.631499	1	226983330	0.0216	1.85302e-06	482730	22.8272
Parkinson's disease	Allantoin levels	rs620490	G	T	G	T	-0.1174	-0.003	0.2762	0.2701	8	16697579	0.0145	291	0.8342	8	16697579	0.019	6.45595e-10	482730	38.1794
Parkinson's disease	Allantoin levels	rs6715875	C	T	C	T	0.2902	0.0224	0.0362	0.0443	2	182299679	0.0297	291	0.4509	2	182299679	0.0599	1.24601e-06	468692	23.4715
Parkinson's disease	Allantoin levels	rs6741007	G	T	G	T	-0.1233	-0.0075	0.4507	0.4652	2	135537119	0.0125	291	0.5448	2	135537119	0.0175	2.08689e-12	482730	49.6421
Parkinson's disease	Allantoin levels	rs6808178	C	T	C	T	-0.0864	-0.0168	0.6228	0.6255	3	28705690	0.0131	291	0.2	3	28705690	0.0174	7.19896e-07	482730	24.6564
Parkinson's disease	Allantoin levels	rs73032517	G	A	G	A	0.2706	0.0299	0.0295	0.0277	3	18199602	0.0413	291	0.4694	3	18199602	0.0558	1.26701e-06	482730	23.5173
Parkinson's disease	Allantoin levels	rs75505347	T	C	T	C	0.3917	-0.0503	0.0195	0.0203	12	40885549	0.0492	291	0.3071	12	40885549	0.0674	6.11702e-09	482730	33.7744
Parkinson's disease	Allantoin levels	rs75646569	G	T	G	T	0.1916	-0.0246	0.1117	0.1032	5	60345424	0.0213	291	0.2472	5	60345424	0.0266	5.61824e-13	482730	51.8833
Parkinson's disease	Allantoin levels	rs79436216	G	A	G	A	0.2816	0.0415	0.0351	0.0333	12	64263528	0.0377	291	0.2713	12	64263528	0.0603	3.02197e-06	468692	21.8087
Parkinson's disease	Allantoin levels	rs823106	C	G	C	G	-0.1492	-0.0536	0.8488	0.8503	1	205656453	0.0172	291	0.001862	1	205656453	0.0239	4.09996e-10	482730	38.971
Parkinson's disease	Allantoin levels	rs847685	C	G	C	G	-0.1483	-0.0203	0.2028	0.1998	17	48200834	0.0159	291	0.2026	17	48200834	0.0293	3.983e-07	468692	25.6181
Parkinson's disease	Allantoin levels	rs858295	G	A	G	A	-0.1039	-0.0039	0.3947	0.4094	7	23245569	0.0126	291	0.759299	7	23245569	0.0176	3.83098e-09	482730	34.8502
Parkinson's disease	Allantoin levels	rs9840232	T	C	T	C	0.1157	-0.0184	0.1766	0.1648	3	151052362	0.0177	291	0.298	3	151052362	0.0233	6.56493e-07	482730	24.6578
Parkinson's disease	Allantoin levels	rs9845968	G	A	G	A	0.0842	0.0008	0.5157	0.5311	3	46531144	0.0124	291	0.9465	3	46531144	0.0175	1.41599e-06	482730	23.1498
Parkinson's disease	Alpha-ketoglutarate levels	rs10513789	G	T	G	T	-0.1596	0.0028	0.1826	0.1951	3	182760073	0.0127	291	0.8269	3	182760073	0.0219	3.18493e-13	482730	53.1102
Parkinson's disease	Alpha-ketoglutarate levels	rs10756905	T	C	T	C	0.1011	0.0029	0.2409	0.2327	9	17726888	0.0116	291	0.8056	9	17726888	0.0196	2.45601e-07	482730	26.6066
Parkinson's disease	Alpha-ketoglutarate levels	rs10766301	T	C	T	C	0.0907	0.008	0.4104	0.4073	11	16217413	0.0101	291	0.4261	11	16217413	0.0192	2.20501e-06	482730	22.3158
Parkinson's disease	Alpha-ketoglutarate levels	rs10847864	T	G	T	G	0.1274	0.0032	0.3625	0.3396	12	123326598	0.0106	291	0.7662	12	123326598	0.0179	9.81296e-13	482730	50.6562
Parkinson's disease	Alpha-ketoglutarate levels	rs111972941	G	A	G	A	0.2482	-0.0181	0.0472	0.0461	1	4823709	0.0244	291	0.4581	1	4823709	0.0514	1.37499e-06	468692	23.3172
Parkinson's disease	Alpha-ketoglutarate levels	rs112413063	C	T	C	T	-0.1813	-0.0183	0.0637	0.0553	2	29130587	0.0223	291	0.4116	2	29130587	0.0396	4.61796e-06	482730	20.9607
Parkinson's disease	Alpha-ketoglutarate levels	rs12929797	T	C	T	C	0.082	-0.0166	0.4285	0.3975	16	52632944	0.01	291	0.0966006	16	52632944	0.017	1.31999e-06	482730	23.2664
Parkinson's disease	Alpha-ketoglutarate levels	rs12934900	T	A	T	A	0.1215	-0.0097	0.6571	0.6361	16	30923602	0.011	291	0.3794	16	30923602	0.0184	4.33112e-11	482730	43.6031
Parkinson's disease	Alpha-ketoglutarate levels	rs144814361	T	C	T	C	0.4411	0.0102	0.0174	0.0199	10	121410917	0.0363	291	0.7784	10	121410917	0.068	9.06567e-11	482730	42.0781
Parkinson's disease	Alpha-ketoglutarate levels	rs182621729	T	C	T	C	0.3083	0.0329	0.0289	0.0387	7	152417849	0.0274	291	0.2302	7	152417849	0.0633	1.11299e-06	480593	23.7214
Parkinson's disease	Alpha-ketoglutarate levels	rs2208485	A	G	A	G	-0.0936	-0.0028	0.415	0.4086	9	17599212	0.011	291	0.802	9	17599212	0.0182	2.65198e-07	482730	26.449
Parkinson's disease	Alpha-ketoglutarate levels	rs2248244	A	G	A	G	0.1001	0.0075	0.2898	0.2683	21	38852361	0.0106	291	0.4811	21	38852361	0.0211	2.00498e-06	482730	22.5063
Parkinson's disease	Alpha-ketoglutarate levels	rs2295547	C	A	C	A	-0.0894	0.0077	0.32	0.3435	20	3172246	0.0108	291	0.4793	20	3172246	0.0182	8.76799e-07	482730	24.1286
Parkinson's disease	Alpha-ketoglutarate levels	rs28370649	G	A	G	A	0.2836	-0.0247	0.0272	0.0263	12	40399149	0.0389	291	0.5254	12	40399149	0.0547	2.20298e-07	482730	26.8805
Parkinson's disease	Alpha-ketoglutarate levels	rs2949760	A	G	A	G	0.0915	0.0094	0.3649	0.3507	7	143210952	0.0103	291	0.3597	7	143210952	0.0193	1.99802e-06	482730	22.4764
Parkinson's disease	Alpha-ketoglutarate levels	rs329647	C	G	C	G	-0.1133	-0.0046	0.6662	0.7025	11	133764666	0.011	291	0.676401	11	133764666	0.0178	1.94402e-10	482730	40.5154
Parkinson's disease	Alpha-ketoglutarate levels	rs34311866	C	T	C	T	0.2272	0.0009	0.1958	0.1617	4	951947	0.0134	291	0.9482	4	951947	0.0231	7.97444e-23	482730	96.737
Parkinson's disease	Alpha-ketoglutarate levels	rs34679758	G	A	G	A	-0.1275	0.0027	0.1216	0.1083	16	71995427	0.0166	291	0.8731	16	71995427	0.0259	8.71505e-07	482730	24.2338
Parkinson's disease	Alpha-ketoglutarate levels	rs35265698	G	C	G	C	-0.2	-0.0166	0.1547	0.1718	6	32561334	0.014	291	0.2333	6	32561334	0.0303	3.92735e-11	480593	43.5687
Parkinson's disease	Alpha-ketoglutarate levels	rs356203	T	C	T	C	-0.2398	-0.0076	0.6169	0.5893	4	90666041	0.0103	291	0.4565	4	90666041	0.0178	3.00677e-41	482730	181.492
Parkinson's disease	Alpha-ketoglutarate levels	rs35749011	A	G	A	G	0.7508	-0.0064	0.0191	0.0143	1	155135036	0.0421	291	0.8795	1	155135036	0.0659	5.02227e-30	482730	129.801
Parkinson's disease	Alpha-ketoglutarate levels	rs41286192	G	A	G	A	0.3164	-0.0286	0.0308	0.031	6	133118216	0.0288	291	0.3209	6	133118216	0.067	2.298e-06	469486	22.3009
Parkinson's disease	Alpha-ketoglutarate levels	rs4488803	A	G	A	G	-0.1136	0.0047	0.3746	0.41	3	58218352	0.01	291	0.642	3	58218352	0.0199	1.07599e-08	482730	32.5875
Parkinson's disease	Alpha-ketoglutarate levels	rs4588066	A	G	A	G	0.1046	-0.0138	0.326	0.3092	18	40672964	0.0109	291	0.2054	18	40672964	0.0178	4.45297e-09	482730	34.5321
Parkinson's disease	Alpha-ketoglutarate levels	rs4613239	G	C	G	C	0.1784	0.0038	0.1326	0.1113	2	169119609	0.0162	291	0.8141	2	169119609	0.0248	6.21441e-13	482730	51.7471
Parkinson's disease	Alpha-ketoglutarate levels	rs4698412	A	G	A	G	0.1258	-0.0071	0.553	0.5514	4	15737348	0.0102	291	0.488599	4	15737348	0.0168	7.04855e-14	482730	56.0716
Parkinson's disease	Alpha-ketoglutarate levels	rs4774417	A	G	A	G	0.1052	0.005	0.7397	0.7372	15	61993702	0.0118	291	0.6703	15	61993702	0.0192	4.62605e-08	482730	30.0213
Parkinson's disease	Alpha-ketoglutarate levels	rs4810687	T	G	T	G	0.0932	0.0054	0.5642	0.543	20	46408929	0.0108	291	0.6191	20	46408929	0.0187	6.27004e-07	482730	24.8398
Parkinson's disease	Alpha-ketoglutarate levels	rs4836108	A	G	A	G	0.1094	0.0039	0.4795	0.4765	5	124010261	0.0105	291	0.714	5	124010261	0.0225	1.19801e-06	468692	23.6412
Parkinson's disease	Alpha-ketoglutarate levels	rs4851487	T	C	T	C	0.0808	0.0083	0.3907	0.3883	2	102302978	0.0105	291	0.4309	2	102302978	0.0174	3.249e-06	482730	21.5637
Parkinson's disease	Alpha-ketoglutarate levels	rs58879558	C	T	C	T	-0.2383	-0.0202	0.2229	0.1999	17	44095467	0.0134	291	0.1322	17	44095467	0.025	1.36301e-21	482730	90.859
Parkinson's disease	Alpha-ketoglutarate levels	rs61835654	C	T	C	T	0.1032	0.0057	0.23	0.2055	1	226983330	0.0121	291	0.6406	1	226983330	0.0216	1.85302e-06	482730	22.8272
Parkinson's disease	Alpha-ketoglutarate levels	rs620490	G	T	G	T	-0.1174	-0.0062	0.2762	0.27	8	16697579	0.0114	291	0.5871	8	16697579	0.019	6.45595e-10	482730	38.1794
Parkinson's disease	Alpha-ketoglutarate levels	rs6715875	C	T	C	T	0.2902	0.0021	0.0362	0.0448	2	182299679	0.0234	291	0.929	2	182299679	0.0599	1.24601e-06	468692	23.4715
Parkinson's disease	Alpha-ketoglutarate levels	rs6741007	G	T	G	T	-0.1233	0.0249	0.4507	0.4654	2	135537119	0.0097	291	0.0105499	2	135537119	0.0175	2.08689e-12	482730	49.6421
Parkinson's disease	Alpha-ketoglutarate levels	rs6808178	C	T	C	T	-0.0864	0.0164	0.6228	0.6255	3	28705690	0.0103	291	0.1135	3	28705690	0.0174	7.19896e-07	482730	24.6564
Parkinson's disease	Alpha-ketoglutarate levels	rs73032517	G	A	G	A	0.2706	-0.022	0.0295	0.0274	3	18199602	0.0326	291	0.5005	3	18199602	0.0558	1.26701e-06	482730	23.5173
Parkinson's disease	Alpha-ketoglutarate levels	rs75505347	T	C	T	C	0.3917	0.1094	0.0195	0.0207	12	40885549	0.0378	291	0.00384601	12	40885549	0.0674	6.11702e-09	482730	33.7744
Parkinson's disease	Alpha-ketoglutarate levels	rs75646569	G	T	G	T	0.1916	-0.0137	0.1117	0.1036	5	60345424	0.0168	291	0.4146	5	60345424	0.0266	5.61824e-13	482730	51.8833
Parkinson's disease	Alpha-ketoglutarate levels	rs7695720	C	A	C	A	-0.1255	-0.0052	0.2091	0.2297	4	77183300	0.0116	291	0.6528	4	77183300	0.0208	1.52799e-09	482730	36.405
Parkinson's disease	Alpha-ketoglutarate levels	rs79436216	G	A	G	A	0.2816	-0.0171	0.0351	0.0331	12	64263528	0.03	291	0.569	12	64263528	0.0603	3.02197e-06	468692	21.8087
Parkinson's disease	Alpha-ketoglutarate levels	rs823106	C	G	C	G	-0.1492	0.0061	0.8488	0.851	1	205656453	0.0139	291	0.6627	1	205656453	0.0239	4.09996e-10	482730	38.971
Parkinson's disease	Alpha-ketoglutarate levels	rs847685	C	G	C	G	-0.1483	0.0111	0.2028	0.2003	17	48200834	0.0125	291	0.374	17	48200834	0.0293	3.983e-07	468692	25.6181
Parkinson's disease	Alpha-ketoglutarate levels	rs858295	G	A	G	A	-0.1039	-0.0024	0.3947	0.41	7	23245569	0.0099	291	0.8063	7	23245569	0.0176	3.83098e-09	482730	34.8502
Parkinson's disease	Alpha-ketoglutarate levels	rs9840232	T	C	T	C	0.1157	-0.0059	0.1766	0.1651	3	151052362	0.0139	291	0.671699	3	151052362	0.0233	6.56493e-07	482730	24.6578
Parkinson's disease	Alpha-ketoglutarate levels	rs9845968	G	A	G	A	0.0842	0.0138	0.5157	0.5313	3	46531144	0.0097	291	0.1559	3	46531144	0.0175	1.41599e-06	482730	23.1498
Parkinson's disease	Dimethylglycine levels	rs10513789	G	T	G	T	-0.1596	0.0217	0.1826	0.1908	3	182760073	0.0243	291	0.3733	3	182760073	0.0219	3.18493e-13	482730	53.1102
Parkinson's disease	Dimethylglycine levels	rs10756905	T	C	T	C	0.1011	-0.0024	0.2409	0.2347	9	17726888	0.022	291	0.9139	9	17726888	0.0196	2.45601e-07	482730	26.6066
Parkinson's disease	Dimethylglycine levels	rs10766301	T	C	T	C	0.0907	0.0194	0.4104	0.4105	11	16217413	0.019	291	0.3062	11	16217413	0.0192	2.20501e-06	482730	22.3158
Parkinson's disease	Dimethylglycine levels	rs10847864	T	G	T	G	0.1274	-0.0045	0.3625	0.343	12	123326598	0.0202	291	0.824	12	123326598	0.0179	9.81296e-13	482730	50.6562
Parkinson's disease	Dimethylglycine levels	rs111972941	G	A	G	A	0.2482	-0.0392	0.0472	0.0473	1	4823709	0.0457	291	0.392	1	4823709	0.0514	1.37499e-06	468692	23.3172
Parkinson's disease	Dimethylglycine levels	rs112413063	C	T	C	T	-0.1813	0.0587	0.0637	0.0559	2	29130587	0.042	291	0.162	2	29130587	0.0396	4.61796e-06	482730	20.9607
Parkinson's disease	Dimethylglycine levels	rs12929797	T	C	T	C	0.082	-0.0191	0.4285	0.3948	16	52632944	0.0192	291	0.3195	16	52632944	0.017	1.31999e-06	482730	23.2664
Parkinson's disease	Dimethylglycine levels	rs12934900	T	A	T	A	0.1215	0.0019	0.6571	0.6397	16	30923602	0.0207	291	0.9258	16	30923602	0.0184	4.33112e-11	482730	43.6031
Parkinson's disease	Dimethylglycine levels	rs144814361	T	C	T	C	0.4411	-0.0477	0.0174	0.0205	10	121410917	0.067	291	0.477	10	121410917	0.068	9.06567e-11	482730	42.0781
Parkinson's disease	Dimethylglycine levels	rs182621729	T	C	T	C	0.3083	0.0261	0.0289	0.0365	7	152417849	0.0536	291	0.6268	7	152417849	0.0633	1.11299e-06	480593	23.7214
Parkinson's disease	Dimethylglycine levels	rs2208485	A	G	A	G	-0.0936	0.0328	0.415	0.3995	9	17599212	0.0211	291	0.1203	9	17599212	0.0182	2.65198e-07	482730	26.449
Parkinson's disease	Dimethylglycine levels	rs2248244	A	G	A	G	0.1001	0.0001	0.2898	0.2668	21	38852361	0.0203	291	0.996	21	38852361	0.0211	2.00498e-06	482730	22.5063
Parkinson's disease	Dimethylglycine levels	rs2295547	C	A	C	A	-0.0894	0.0042	0.32	0.3445	20	3172246	0.0207	291	0.8388	20	3172246	0.0182	8.76799e-07	482730	24.1286
Parkinson's disease	Dimethylglycine levels	rs28370649	G	A	G	A	0.2836	-0.0278	0.0272	0.0272	12	40399149	0.0694	291	0.6889	12	40399149	0.0547	2.20298e-07	482730	26.8805
Parkinson's disease	Dimethylglycine levels	rs2949760	A	G	A	G	0.0915	0.0086	0.3649	0.3455	7	143210952	0.0196	291	0.6599	7	143210952	0.0193	1.99802e-06	482730	22.4764
Parkinson's disease	Dimethylglycine levels	rs329647	C	G	C	G	-0.1133	-0.0104	0.6662	0.6963	11	133764666	0.0209	291	0.6187	11	133764666	0.0178	1.94402e-10	482730	40.5154
Parkinson's disease	Dimethylglycine levels	rs34311866	C	T	C	T	0.2272	-0.0045	0.1958	0.1597	4	951947	0.0252	291	0.8597	4	951947	0.0231	7.97444e-23	482730	96.737
Parkinson's disease	Dimethylglycine levels	rs34679758	G	A	G	A	-0.1275	-0.017	0.1216	0.1065	16	71995427	0.032	291	0.595	16	71995427	0.0259	8.71505e-07	482730	24.2338
Parkinson's disease	Dimethylglycine levels	rs35265698	G	C	G	C	-0.2	0.0081	0.1547	0.1709	6	32561334	0.0268	291	0.7615	6	32561334	0.0303	3.92735e-11	480593	43.5687
Parkinson's disease	Dimethylglycine levels	rs356203	T	C	T	C	-0.2398	-0.0378	0.6169	0.5853	4	90666041	0.0195	291	0.0527497	4	90666041	0.0178	3.00677e-41	482730	181.492
Parkinson's disease	Dimethylglycine levels	rs35749011	A	G	A	G	0.7508	0.1458	0.0191	0.0148	1	155135036	0.0778	291	0.0608793	1	155135036	0.0659	5.02227e-30	482730	129.801
Parkinson's disease	Dimethylglycine levels	rs41286192	G	A	G	A	0.3164	0.0292	0.0308	0.0306	6	133118216	0.055	291	0.5963	6	133118216	0.067	2.298e-06	469486	22.3009
Parkinson's disease	Dimethylglycine levels	rs4488803	A	G	A	G	-0.1136	-0.0155	0.3746	0.4067	3	58218352	0.0192	291	0.4197	3	58218352	0.0199	1.07599e-08	482730	32.5875
Parkinson's disease	Dimethylglycine levels	rs4588066	A	G	A	G	0.1046	-0.0062	0.326	0.3086	18	40672964	0.0207	291	0.7647	18	40672964	0.0178	4.45297e-09	482730	34.5321
Parkinson's disease	Dimethylglycine levels	rs4613239	G	C	G	C	0.1784	0.0157	0.1326	0.107	2	169119609	0.031	291	0.6124	2	169119609	0.0248	6.21441e-13	482730	51.7471
Parkinson's disease	Dimethylglycine levels	rs4698412	A	G	A	G	0.1258	-0.0081	0.553	0.5606	4	15737348	0.0195	291	0.6762	4	15737348	0.0168	7.04855e-14	482730	56.0716
Parkinson's disease	Dimethylglycine levels	rs4774417	A	G	A	G	0.1052	-0.0073	0.7397	0.7369	15	61993702	0.0225	291	0.745501	15	61993702	0.0192	4.62605e-08	482730	30.0213
Parkinson's disease	Dimethylglycine levels	rs4810687	T	G	T	G	0.0932	-0.0149	0.5642	0.5494	20	46408929	0.0206	291	0.4709	20	46408929	0.0187	6.27004e-07	482730	24.8398
Parkinson's disease	Dimethylglycine levels	rs4836108	A	G	A	G	0.1094	-0.0129	0.4795	0.4748	5	124010261	0.0202	291	0.5209	5	124010261	0.0225	1.19801e-06	468692	23.6412
Parkinson's disease	Dimethylglycine levels	rs4851487	T	C	T	C	0.0808	0.0429	0.3907	0.388	2	102302978	0.0199	291	0.0307999	2	102302978	0.0174	3.249e-06	482730	21.5637
Parkinson's disease	Dimethylglycine levels	rs58879558	C	T	C	T	-0.2383	0.0232	0.2229	0.2043	17	44095467	0.0254	291	0.3596	17	44095467	0.025	1.36301e-21	482730	90.859
Parkinson's disease	Dimethylglycine levels	rs61835654	C	T	C	T	0.1032	0.005	0.23	0.2017	1	226983330	0.0231	291	0.8287	1	226983330	0.0216	1.85302e-06	482730	22.8272
Parkinson's disease	Dimethylglycine levels	rs620490	G	T	G	T	-0.1174	-0.0127	0.2762	0.2709	8	16697579	0.0216	291	0.557	8	16697579	0.019	6.45595e-10	482730	38.1794
Parkinson's disease	Dimethylglycine levels	rs6715875	C	T	C	T	0.2902	0.0486	0.0362	0.0425	2	182299679	0.0453	291	0.2832	2	182299679	0.0599	1.24601e-06	468692	23.4715
Parkinson's disease	Dimethylglycine levels	rs6741007	G	T	G	T	-0.1233	-0.0162	0.4507	0.4645	2	135537119	0.0186	291	0.3846	2	135537119	0.0175	2.08689e-12	482730	49.6421
Parkinson's disease	Dimethylglycine levels	rs6808178	C	T	C	T	-0.0864	-0.0208	0.6228	0.6255	3	28705690	0.0196	291	0.288	3	28705690	0.0174	7.19896e-07	482730	24.6564
Parkinson's disease	Dimethylglycine levels	rs73032517	G	A	G	A	0.2706	-0.0587	0.0295	0.0286	3	18199602	0.0608	291	0.3343	3	18199602	0.0558	1.26701e-06	482730	23.5173
Parkinson's disease	Dimethylglycine levels	rs75505347	T	C	T	C	0.3917	-0.0395	0.0195	0.019	12	40885549	0.0767	291	0.606301	12	40885549	0.0674	6.11702e-09	482730	33.7744
Parkinson's disease	Dimethylglycine levels	rs75646569	G	T	G	T	0.1916	0.0369	0.1117	0.1015	5	60345424	0.032	291	0.2492	5	60345424	0.0266	5.61824e-13	482730	51.8833
Parkinson's disease	Dimethylglycine levels	rs7695720	C	A	C	A	-0.1255	0.048	0.2091	0.2277	4	77183300	0.0221	291	0.0303501	4	77183300	0.0208	1.52799e-09	482730	36.405
Parkinson's disease	Dimethylglycine levels	rs79436216	G	A	G	A	0.2816	0.0407	0.0351	0.0345	12	64263528	0.0545	291	0.4559	12	64263528	0.0603	3.02197e-06	468692	21.8087
Parkinson's disease	Dimethylglycine levels	rs823106	C	G	C	G	-0.1492	0.03	0.8488	0.849	1	205656453	0.026	291	0.2494	1	205656453	0.0239	4.09996e-10	482730	38.971
Parkinson's disease	Dimethylglycine levels	rs847685	C	G	C	G	-0.1483	-0.0008	0.2028	0.1977	17	48200834	0.0241	291	0.9731	17	48200834	0.0293	3.983e-07	468692	25.6181
Parkinson's disease	Dimethylglycine levels	rs858295	G	A	G	A	-0.1039	-0.0308	0.3947	0.4071	7	23245569	0.0188	291	0.1013	7	23245569	0.0176	3.83098e-09	482730	34.8502
Parkinson's disease	Dimethylglycine levels	rs9840232	T	C	T	C	0.1157	0.0157	0.1766	0.1637	3	151052362	0.0266	291	0.5549	3	151052362	0.0233	6.56493e-07	482730	24.6578
Parkinson's disease	Dimethylglycine levels	rs9845968	G	A	G	A	0.0842	0.0286	0.5157	0.5301	3	46531144	0.0186	291	0.1235	3	46531144	0.0175	1.41599e-06	482730	23.1498
Parkinson's disease	Glucuronate levels	rs10513789	G	T	G	T	-0.1596	-0.0072	0.1826	0.2015	3	182760073	0.0222	291	0.7446	3	182760073	0.0219	3.18493e-13	482730	53.1102
Parkinson's disease	Glucuronate levels	rs10756905	T	C	T	C	0.1011	-0.0115	0.2409	0.2294	9	17726888	0.0206	291	0.5755	9	17726888	0.0196	2.45601e-07	482730	26.6066
Parkinson's disease	Glucuronate levels	rs10766301	T	C	T	C	0.0907	0.0025	0.4104	0.4018	11	16217413	0.018	291	0.8917	11	16217413	0.0192	2.20501e-06	482730	22.3158
Parkinson's disease	Glucuronate levels	rs10847864	T	G	T	G	0.1274	-0.0049	0.3625	0.3344	12	123326598	0.0189	291	0.7968	12	123326598	0.0179	9.81296e-13	482730	50.6562
Parkinson's disease	Glucuronate levels	rs111972941	G	A	G	A	0.2482	-0.0082	0.0472	0.0438	1	4823709	0.0441	291	0.8528	1	4823709	0.0514	1.37499e-06	468692	23.3172
Parkinson's disease	Glucuronate levels	rs112413063	C	T	C	T	-0.1813	0.0239	0.0637	0.0543	2	29130587	0.0397	291	0.5474	2	29130587	0.0396	4.61796e-06	482730	20.9607
Parkinson's disease	Glucuronate levels	rs12929797	T	C	T	C	0.082	-0.0251	0.4285	0.4025	16	52632944	0.0178	291	0.1577	16	52632944	0.017	1.31999e-06	482730	23.2664
Parkinson's disease	Glucuronate levels	rs12934900	T	A	T	A	0.1215	-0.0063	0.6571	0.6304	16	30923602	0.0197	291	0.747699	16	30923602	0.0184	4.33112e-11	482730	43.6031
Parkinson's disease	Glucuronate levels	rs144814361	T	C	T	C	0.4411	0.0015	0.0174	0.0187	10	121410917	0.066	291	0.9822	10	121410917	0.068	9.06567e-11	482730	42.0781
Parkinson's disease	Glucuronate levels	rs182621729	T	C	T	C	0.3083	0.0579	0.0289	0.0418	7	152417849	0.0463	291	0.2113	7	152417849	0.0633	1.11299e-06	480593	23.7214
Parkinson's disease	Glucuronate levels	rs2208485	A	G	A	G	-0.0936	-0.0074	0.415	0.4216	9	17599212	0.0192	291	0.7003	9	17599212	0.0182	2.65198e-07	482730	26.449
Parkinson's disease	Glucuronate levels	rs2248244	A	G	A	G	0.1001	-0.0103	0.2898	0.2705	21	38852361	0.0185	291	0.5776	21	38852361	0.0211	2.00498e-06	482730	22.5063
Parkinson's disease	Glucuronate levels	rs2295547	C	A	C	A	-0.0894	-0.0042	0.32	0.3419	20	3172246	0.0189	291	0.8257	20	3172246	0.0182	8.76799e-07	482730	24.1286
Parkinson's disease	Glucuronate levels	rs28370649	G	A	G	A	0.2836	-0.0748	0.0272	0.0245	12	40399149	0.0773	291	0.3338	12	40399149	0.0547	2.20298e-07	482730	26.8805
Parkinson's disease	Glucuronate levels	rs2949760	A	G	A	G	0.0915	-0.0273	0.3649	0.3589	7	143210952	0.0179	291	0.1282	7	143210952	0.0193	1.99802e-06	482730	22.4764
Parkinson's disease	Glucuronate levels	rs329647	C	G	C	G	-0.1133	0.0118	0.6662	0.713	11	133764666	0.0198	291	0.5518	11	133764666	0.0178	1.94402e-10	482730	40.5154
Parkinson's disease	Glucuronate levels	rs34311866	C	T	C	T	0.2272	-0.0038	0.1958	0.1649	4	951947	0.0234	291	0.8726	4	951947	0.0231	7.97444e-23	482730	96.737
Parkinson's disease	Glucuronate levels	rs34679758	G	A	G	A	-0.1275	0.0138	0.1216	0.111	16	71995427	0.0294	291	0.637801	16	71995427	0.0259	8.71505e-07	482730	24.2338
Parkinson's disease	Glucuronate levels	rs35265698	G	C	G	C	-0.2	-0.0059	0.1547	0.1731	6	32561334	0.0247	291	0.8124	6	32561334	0.0303	3.92735e-11	480593	43.5687
Parkinson's disease	Glucuronate levels	rs356203	T	C	T	C	-0.2398	-0.0163	0.6169	0.5951	4	90666041	0.0181	291	0.3674	4	90666041	0.0178	3.00677e-41	482730	181.492
Parkinson's disease	Glucuronate levels	rs35749011	A	G	A	G	0.7508	-0.0154	0.0191	0.0135	1	155135036	0.0763	291	0.8402	1	155135036	0.0659	5.02227e-30	482730	129.801
Parkinson's disease	Glucuronate levels	rs41286192	G	A	G	A	0.3164	0.0478	0.0308	0.0316	6	133118216	0.0504	291	0.3432	6	133118216	0.067	2.298e-06	469486	22.3009
Parkinson's disease	Glucuronate levels	rs4488803	A	G	A	G	-0.1136	-0.0029	0.3746	0.4149	3	58218352	0.0174	291	0.8675	3	58218352	0.0199	1.07599e-08	482730	32.5875
Parkinson's disease	Glucuronate levels	rs4588066	A	G	A	G	0.1046	-0.0299	0.326	0.3101	18	40672964	0.0191	291	0.1172	18	40672964	0.0178	4.45297e-09	482730	34.5321
Parkinson's disease	Glucuronate levels	rs4613239	G	C	G	C	0.1784	-0.0108	0.1326	0.1175	2	169119609	0.0281	291	0.701501	2	169119609	0.0248	6.21441e-13	482730	51.7471
Parkinson's disease	Glucuronate levels	rs4698412	A	G	A	G	0.1258	-0.0079	0.553	0.5379	4	15737348	0.0179	291	0.658801	4	15737348	0.0168	7.04855e-14	482730	56.0716
Parkinson's disease	Glucuronate levels	rs4774417	A	G	A	G	0.1052	0.015	0.7397	0.7377	15	61993702	0.0203	291	0.4599	15	61993702	0.0192	4.62605e-08	482730	30.0213
Parkinson's disease	Glucuronate levels	rs4810687	T	G	T	G	0.0932	0.0291	0.5642	0.533	20	46408929	0.0186	291	0.118	20	46408929	0.0187	6.27004e-07	482730	24.8398
Parkinson's disease	Glucuronate levels	rs4836108	A	G	A	G	0.1094	0.0121	0.4795	0.4791	5	124010261	0.0183	291	0.5107	5	124010261	0.0225	1.19801e-06	468692	23.6412
Parkinson's disease	Glucuronate levels	rs4851487	T	C	T	C	0.0808	0.0182	0.3907	0.3887	2	102302978	0.0186	291	0.3277	2	102302978	0.0174	3.249e-06	482730	21.5637
Parkinson's disease	Glucuronate levels	rs58879558	C	T	C	T	-0.2383	-0.0188	0.2229	0.1926	17	44095467	0.0239	291	0.4304	17	44095467	0.025	1.36301e-21	482730	90.859
Parkinson's disease	Glucuronate levels	rs61835654	C	T	C	T	0.1032	0.0136	0.23	0.2119	1	226983330	0.0214	291	0.525801	1	226983330	0.0216	1.85302e-06	482730	22.8272
Parkinson's disease	Glucuronate levels	rs620490	G	T	G	T	-0.1174	0.0044	0.2762	0.2685	8	16697579	0.0202	291	0.8273	8	16697579	0.019	6.45595e-10	482730	38.1794
Parkinson's disease	Glucuronate levels	rs6715875	C	T	C	T	0.2902	0.0274	0.0362	0.0481	2	182299679	0.0398	291	0.4905	2	182299679	0.0599	1.24601e-06	468692	23.4715
Parkinson's disease	Glucuronate levels	rs6741007	G	T	G	T	-0.1233	-0.01	0.4507	0.4668	2	135537119	0.0173	291	0.562101	2	135537119	0.0175	2.08689e-12	482730	49.6421
Parkinson's disease	Glucuronate levels	rs6808178	C	T	C	T	-0.0864	-0.0198	0.6228	0.6253	3	28705690	0.0184	291	0.2825	3	28705690	0.0174	7.19896e-07	482730	24.6564
Parkinson's disease	Glucuronate levels	rs73032517	G	A	G	A	0.2706	-0.0417	0.0295	0.0254	3	18199602	0.0594	291	0.4827	3	18199602	0.0558	1.26701e-06	482730	23.5173
Parkinson's disease	Glucuronate levels	rs75505347	T	C	T	C	0.3917	0.003	0.0195	0.0225	12	40885549	0.0636	291	0.962	12	40885549	0.0674	6.11702e-09	482730	33.7744
Parkinson's disease	Glucuronate levels	rs75646569	G	T	G	T	0.1916	-0.0031	0.1117	0.1067	5	60345424	0.0292	291	0.9142	5	60345424	0.0266	5.61824e-13	482730	51.8833
Parkinson's disease	Glucuronate levels	rs7695720	C	A	C	A	-0.1255	-0.0535	0.2091	0.2326	4	77183300	0.0197	291	0.00649696	4	77183300	0.0208	1.52799e-09	482730	36.405
Parkinson's disease	Glucuronate levels	rs79436216	G	A	G	A	0.2816	0.0609	0.0351	0.03	12	64263528	0.0566	291	0.2822	12	64263528	0.0603	3.02197e-06	468692	21.8087
Parkinson's disease	Glucuronate levels	rs823106	C	G	C	G	-0.1492	0.0207	0.8488	0.8543	1	205656453	0.0247	291	0.4037	1	205656453	0.0239	4.09996e-10	482730	38.971
Parkinson's disease	Glucuronate levels	rs847685	C	G	C	G	-0.1483	-0.0027	0.2028	0.2042	17	48200834	0.0218	291	0.8996	17	48200834	0.0293	3.983e-07	468692	25.6181
Parkinson's disease	Glucuronate levels	rs858295	G	A	G	A	-0.1039	-0.0283	0.3947	0.4144	7	23245569	0.0175	291	0.1053	7	23245569	0.0176	3.83098e-09	482730	34.8502
Parkinson's disease	Glucuronate levels	rs9840232	T	C	T	C	0.1157	-0.0084	0.1766	0.1673	3	151052362	0.0243	291	0.7295	3	151052362	0.0233	6.56493e-07	482730	24.6578
Parkinson's disease	Glucuronate levels	rs9845968	G	A	G	A	0.0842	-0.0135	0.5157	0.5329	3	46531144	0.0169	291	0.4238	3	46531144	0.0175	1.41599e-06	482730	23.1498
Parkinson's disease	Glycerol 3-phosphate levels	rs10513789	G	T	G	T	-0.1596	-0.105	0.1826	0.198	3	182760073	0.0716	291	0.1426	3	182760073	0.0219	3.18493e-13	482730	53.1102
Parkinson's disease	Glycerol 3-phosphate levels	rs10756905	T	C	T	C	0.1011	-0.0342	0.2409	0.231	9	17726888	0.0662	291	0.6055	9	17726888	0.0196	2.45601e-07	482730	26.6066
Parkinson's disease	Glycerol 3-phosphate levels	rs10766301	T	C	T	C	0.0907	-0.085	0.4104	0.4045	11	16217413	0.0576	291	0.1405	11	16217413	0.0192	2.20501e-06	482730	22.3158
Parkinson's disease	Glycerol 3-phosphate levels	rs10847864	T	G	T	G	0.1274	-0.0463	0.3625	0.337	12	123326598	0.0608	291	0.447	12	123326598	0.0179	9.81296e-13	482730	50.6562
Parkinson's disease	Glycerol 3-phosphate levels	rs111972941	G	A	G	A	0.2482	-0.0399	0.0472	0.0449	1	4823709	0.1409	291	0.777	1	4823709	0.0514	1.37499e-06	468692	23.3172
Parkinson's disease	Glycerol 3-phosphate levels	rs112413063	C	T	C	T	-0.1813	-0.1069	0.0637	0.0549	2	29130587	0.1278	291	0.4026	2	29130587	0.0396	4.61796e-06	482730	20.9607
Parkinson's disease	Glycerol 3-phosphate levels	rs12929797	T	C	T	C	0.082	-0.0225	0.4285	0.4003	16	52632944	0.0576	291	0.695601	16	52632944	0.017	1.31999e-06	482730	23.2664
Parkinson's disease	Glycerol 3-phosphate levels	rs12934900	T	A	T	A	0.1215	0.0366	0.6571	0.6332	16	30923602	0.063	291	0.560899	16	30923602	0.0184	4.33112e-11	482730	43.6031
Parkinson's disease	Glycerol 3-phosphate levels	rs144814361	T	C	T	C	0.4411	0.2367	0.0174	0.0193	10	121410917	0.2092	291	0.2579	10	121410917	0.068	9.06567e-11	482730	42.0781
Parkinson's disease	Glycerol 3-phosphate levels	rs182621729	T	C	T	C	0.3083	0.1514	0.0289	0.0404	7	152417849	0.1527	291	0.3213	7	152417849	0.0633	1.11299e-06	480593	23.7214
Parkinson's disease	Glycerol 3-phosphate levels	rs2208485	A	G	A	G	-0.0936	-0.0071	0.415	0.4154	9	17599212	0.0624	291	0.9089	9	17599212	0.0182	2.65198e-07	482730	26.449
Parkinson's disease	Glycerol 3-phosphate levels	rs2248244	A	G	A	G	0.1001	0.0139	0.2898	0.2694	21	38852361	0.0598	291	0.8158	21	38852361	0.0211	2.00498e-06	482730	22.5063
Parkinson's disease	Glycerol 3-phosphate levels	rs2295547	C	A	C	A	-0.0894	0.0473	0.32	0.3427	20	3172246	0.0612	291	0.4401	20	3172246	0.0182	8.76799e-07	482730	24.1286
Parkinson's disease	Glycerol 3-phosphate levels	rs28370649	G	A	G	A	0.2836	0.2209	0.0272	0.0256	12	40399149	0.2346	291	0.3464	12	40399149	0.0547	2.20298e-07	482730	26.8805
Parkinson's disease	Glycerol 3-phosphate levels	rs2949760	A	G	A	G	0.0915	0.0555	0.3649	0.3547	7	143210952	0.0584	291	0.342	7	143210952	0.0193	1.99802e-06	482730	22.4764
Parkinson's disease	Glycerol 3-phosphate levels	rs329647	C	G	C	G	-0.1133	0.0457	0.6662	0.7081	11	133764666	0.0634	291	0.4713	11	133764666	0.0178	1.94402e-10	482730	40.5154
Parkinson's disease	Glycerol 3-phosphate levels	rs34311866	C	T	C	T	0.2272	-0.118	0.1958	0.1631	4	951947	0.0751	291	0.1162	4	951947	0.0231	7.97444e-23	482730	96.737
Parkinson's disease	Glycerol 3-phosphate levels	rs34679758	G	A	G	A	-0.1275	0.1055	0.1216	0.1097	16	71995427	0.0948	291	0.2659	16	71995427	0.0259	8.71505e-07	482730	24.2338
Parkinson's disease	Glycerol 3-phosphate levels	rs35265698	G	C	G	C	-0.2	0.0612	0.1547	0.1725	6	32561334	0.0797	291	0.4422	6	32561334	0.0303	3.92735e-11	480593	43.5687
Parkinson's disease	Glycerol 3-phosphate levels	rs356203	T	C	T	C	-0.2398	0.0656	0.6169	0.592	4	90666041	0.0584	291	0.2611	4	90666041	0.0178	3.00677e-41	482730	181.492
Parkinson's disease	Glycerol 3-phosphate levels	rs35749011	A	G	A	G	0.7508	0.0841	0.0191	0.0139	1	155135036	0.2403	291	0.7264	1	155135036	0.0659	5.02227e-30	482730	129.801
Parkinson's disease	Glycerol 3-phosphate levels	rs41286192	G	A	G	A	0.3164	0.0066	0.0308	0.0313	6	133118216	0.1634	291	0.9679	6	133118216	0.067	2.298e-06	469486	22.3009
Parkinson's disease	Glycerol 3-phosphate levels	rs4488803	A	G	A	G	-0.1136	-0.0395	0.3746	0.4125	3	58218352	0.0565	291	0.4844	3	58218352	0.0199	1.07599e-08	482730	32.5875
Parkinson's disease	Glycerol 3-phosphate levels	rs4588066	A	G	A	G	0.1046	0.019	0.326	0.3097	18	40672964	0.0616	291	0.757801	18	40672964	0.0178	4.45297e-09	482730	34.5321
Parkinson's disease	Glycerol 3-phosphate levels	rs4613239	G	C	G	C	0.1784	0.0257	0.1326	0.1145	2	169119609	0.0914	291	0.778599	2	169119609	0.0248	6.21441e-13	482730	51.7471
Parkinson's disease	Glycerol 3-phosphate levels	rs4698412	A	G	A	G	0.1258	0.1137	0.553	0.5439	4	15737348	0.0575	291	0.0480895	4	15737348	0.0168	7.04855e-14	482730	56.0716
Parkinson's disease	Glycerol 3-phosphate levels	rs4774417	A	G	A	G	0.1052	0.0912	0.7397	0.7375	15	61993702	0.0662	291	0.1687	15	61993702	0.0192	4.62605e-08	482730	30.0213
Parkinson's disease	Glycerol 3-phosphate levels	rs4810687	T	G	T	G	0.0932	-0.0147	0.5642	0.538	20	46408929	0.0611	291	0.8098	20	46408929	0.0187	6.27004e-07	482730	24.8398
Parkinson's disease	Glycerol 3-phosphate levels	rs4836108	A	G	A	G	0.1094	0.07	0.4795	0.4778	5	124010261	0.0595	291	0.2397	5	124010261	0.0225	1.19801e-06	468692	23.6412
Parkinson's disease	Glycerol 3-phosphate levels	rs4851487	T	C	T	C	0.0808	0.0767	0.3907	0.3885	2	102302978	0.06	291	0.2014	2	102302978	0.0174	3.249e-06	482730	21.5637
Parkinson's disease	Glycerol 3-phosphate levels	rs58879558	C	T	C	T	-0.2383	-0.0096	0.2229	0.1962	17	44095467	0.077	291	0.9005	17	44095467	0.025	1.36301e-21	482730	90.859
Parkinson's disease	Glycerol 3-phosphate levels	rs61835654	C	T	C	T	0.1032	-0.1045	0.23	0.2086	1	226983330	0.0689	291	0.1292	1	226983330	0.0216	1.85302e-06	482730	22.8272
Parkinson's disease	Glycerol 3-phosphate levels	rs620490	G	T	G	T	-0.1174	0.0079	0.2762	0.2692	8	16697579	0.065	291	0.9029	8	16697579	0.019	6.45595e-10	482730	38.1794
Parkinson's disease	Glycerol 3-phosphate levels	rs6715875	C	T	C	T	0.2902	0.0634	0.0362	0.0465	2	182299679	0.1314	291	0.6293	2	182299679	0.0599	1.24601e-06	468692	23.4715
Parkinson's disease	Glycerol 3-phosphate levels	rs6741007	G	T	G	T	-0.1233	-0.0134	0.4507	0.4661	2	135537119	0.0561	291	0.8107	2	135537119	0.0175	2.08689e-12	482730	49.6421
Parkinson's disease	Glycerol 3-phosphate levels	rs6808178	C	T	C	T	-0.0864	-0.0952	0.6228	0.6254	3	28705690	0.0586	291	0.1044	3	28705690	0.0174	7.19896e-07	482730	24.6564
Parkinson's disease	Glycerol 3-phosphate levels	rs73032517	G	A	G	A	0.2706	-0.0349	0.0295	0.0264	3	18199602	0.1889	291	0.8533	3	18199602	0.0558	1.26701e-06	482730	23.5173
Parkinson's disease	Glycerol 3-phosphate levels	rs75505347	T	C	T	C	0.3917	-0.2502	0.0195	0.0216	12	40885549	0.2114	291	0.2367	12	40885549	0.0674	6.11702e-09	482730	33.7744
Parkinson's disease	Glycerol 3-phosphate levels	rs75646569	G	T	G	T	0.1916	-0.0444	0.1117	0.1052	5	60345424	0.0947	291	0.6389	5	60345424	0.0266	5.61824e-13	482730	51.8833
Parkinson's disease	Glycerol 3-phosphate levels	rs7695720	C	A	C	A	-0.1255	0.0294	0.2091	0.2312	4	77183300	0.0652	291	0.6519	4	77183300	0.0208	1.52799e-09	482730	36.405
Parkinson's disease	Glycerol 3-phosphate levels	rs79436216	G	A	G	A	0.2816	0.0945	0.0351	0.0316	12	64263528	0.176	291	0.5914	12	64263528	0.0603	3.02197e-06	468692	21.8087
Parkinson's disease	Glycerol 3-phosphate levels	rs823106	C	G	C	G	-0.1492	-0.173	0.8488	0.8527	1	205656453	0.0788	291	0.0280498	1	205656453	0.0239	4.09996e-10	482730	38.971
Parkinson's disease	Glycerol 3-phosphate levels	rs847685	C	G	C	G	-0.1483	-0.0014	0.2028	0.2023	17	48200834	0.0708	291	0.9844	17	48200834	0.0293	3.983e-07	468692	25.6181
Parkinson's disease	Glycerol 3-phosphate levels	rs858295	G	A	G	A	-0.1039	-0.0326	0.3947	0.4123	7	23245569	0.0564	291	0.5636	7	23245569	0.0176	3.83098e-09	482730	34.8502
Parkinson's disease	Glycerol 3-phosphate levels	rs9840232	T	C	T	C	0.1157	-0.0701	0.1766	0.1663	3	151052362	0.0786	291	0.3724	3	151052362	0.0233	6.56493e-07	482730	24.6578
Parkinson's disease	Glycerol 3-phosphate levels	rs9845968	G	A	G	A	0.0842	0.0601	0.5157	0.5321	3	46531144	0.0549	291	0.2743	3	46531144	0.0175	1.41599e-06	482730	23.1498
Parkinson's disease	Hypoxanthine levels	rs10513789	G	T	G	T	-0.1596	0.0104	0.1826	0.1948	3	182760073	0.0197	291	0.5961	3	182760073	0.0219	3.18493e-13	482730	53.1102
Parkinson's disease	Hypoxanthine levels	rs10756905	T	C	T	C	0.1011	0.011	0.2409	0.2327	9	17726888	0.0179	291	0.5369	9	17726888	0.0196	2.45601e-07	482730	26.6066
Parkinson's disease	Hypoxanthine levels	rs10766301	T	C	T	C	0.0907	0.0424	0.4104	0.4081	11	16217413	0.0153	291	0.00573905	11	16217413	0.0192	2.20501e-06	482730	22.3158
Parkinson's disease	Hypoxanthine levels	rs10847864	T	G	T	G	0.1274	-0.0186	0.3625	0.3398	12	123326598	0.0165	291	0.2583	12	123326598	0.0179	9.81296e-13	482730	50.6562
Parkinson's disease	Hypoxanthine levels	rs111972941	G	A	G	A	0.2482	0.0154	0.0472	0.0461	1	4823709	0.0378	291	0.6829	1	4823709	0.0514	1.37499e-06	468692	23.3172
Parkinson's disease	Hypoxanthine levels	rs12929797	T	C	T	C	0.082	0.0092	0.4285	0.3977	16	52632944	0.0157	291	0.5579	16	52632944	0.017	1.31999e-06	482730	23.2664
Parkinson's disease	Hypoxanthine levels	rs12934900	T	A	T	A	0.1215	-0.0154	0.6571	0.6363	16	30923602	0.017	291	0.3661	16	30923602	0.0184	4.33112e-11	482730	43.6031
Parkinson's disease	Hypoxanthine levels	rs144814361	T	C	T	C	0.4411	-0.0513	0.0174	0.0199	10	121410917	0.0561	291	0.3599	10	121410917	0.068	9.06567e-11	482730	42.0781
Parkinson's disease	Hypoxanthine levels	rs182621729	T	C	T	C	0.3083	0.1181	0.0289	0.0387	7	152417849	0.0419	291	0.00484005	7	152417849	0.0633	1.11299e-06	480593	23.7214
Parkinson's disease	Hypoxanthine levels	rs2208485	A	G	A	G	-0.0936	0.005	0.415	0.4083	9	17599212	0.0171	291	0.770699	9	17599212	0.0182	2.65198e-07	482730	26.449
Parkinson's disease	Hypoxanthine levels	rs2248244	A	G	A	G	0.1001	0.0304	0.2898	0.2682	21	38852361	0.0164	291	0.0626801	21	38852361	0.0211	2.00498e-06	482730	22.5063
Parkinson's disease	Hypoxanthine levels	rs2295547	C	A	C	A	-0.0894	0.0089	0.32	0.3435	20	3172246	0.0167	291	0.5943	20	3172246	0.0182	8.76799e-07	482730	24.1286
Parkinson's disease	Hypoxanthine levels	rs28370649	G	A	G	A	0.2836	0.0037	0.0272	0.0264	12	40399149	0.0602	291	0.9509	12	40399149	0.0547	2.20298e-07	482730	26.8805
Parkinson's disease	Hypoxanthine levels	rs2949760	A	G	A	G	0.0915	-0.0145	0.3649	0.3503	7	143210952	0.016	291	0.3649	7	143210952	0.0193	1.99802e-06	482730	22.4764
Parkinson's disease	Hypoxanthine levels	rs329647	C	G	C	G	-0.1133	0.0011	0.6662	0.7023	11	133764666	0.0172	291	0.95	11	133764666	0.0178	1.94402e-10	482730	40.5154
Parkinson's disease	Hypoxanthine levels	rs34311866	C	T	C	T	0.2272	0.0035	0.1958	0.1616	4	951947	0.0207	291	0.8668	4	951947	0.0231	7.97444e-23	482730	96.737
Parkinson's disease	Hypoxanthine levels	rs34679758	G	A	G	A	-0.1275	0.0218	0.1216	0.1081	16	71995427	0.0258	291	0.3976	16	71995427	0.0259	8.71505e-07	482730	24.2338
Parkinson's disease	Hypoxanthine levels	rs35265698	G	C	G	C	-0.2	0.0084	0.1547	0.1717	6	32561334	0.0218	291	0.6996	6	32561334	0.0303	3.92735e-11	480593	43.5687
Parkinson's disease	Hypoxanthine levels	rs356203	T	C	T	C	-0.2398	0.0131	0.6169	0.5891	4	90666041	0.0159	291	0.4124	4	90666041	0.0178	3.00677e-41	482730	181.492
Parkinson's disease	Hypoxanthine levels	rs35749011	A	G	A	G	0.7508	-0.0843	0.0191	0.0143	1	155135036	0.065	291	0.1946	1	155135036	0.0659	5.02227e-30	482730	129.801
Parkinson's disease	Hypoxanthine levels	rs41286192	G	A	G	A	0.3164	0.0038	0.0308	0.031	6	133118216	0.0447	291	0.9322	6	133118216	0.067	2.298e-06	469486	22.3009
Parkinson's disease	Hypoxanthine levels	rs4488803	A	G	A	G	-0.1136	-0.023	0.3746	0.4097	3	58218352	0.0154	291	0.1367	3	58218352	0.0199	1.07599e-08	482730	32.5875
Parkinson's disease	Hypoxanthine levels	rs4588066	A	G	A	G	0.1046	0.0359	0.326	0.3092	18	40672964	0.0167	291	0.0320398	18	40672964	0.0178	4.45297e-09	482730	34.5321
Parkinson's disease	Hypoxanthine levels	rs4613239	G	C	G	C	0.1784	0.0238	0.1326	0.1112	2	169119609	0.025	291	0.3418	2	169119609	0.0248	6.21441e-13	482730	51.7471
Parkinson's disease	Hypoxanthine levels	rs4698412	A	G	A	G	0.1258	-0.0023	0.553	0.552	4	15737348	0.0159	291	0.8873	4	15737348	0.0168	7.04855e-14	482730	56.0716
Parkinson's disease	Hypoxanthine levels	rs4774417	A	G	A	G	0.1052	-0.0028	0.7397	0.7372	15	61993702	0.0182	291	0.877	15	61993702	0.0192	4.62605e-08	482730	30.0213
Parkinson's disease	Hypoxanthine levels	rs4810687	T	G	T	G	0.0932	0.0234	0.5642	0.5428	20	46408929	0.0167	291	0.1614	20	46408929	0.0187	6.27004e-07	482730	24.8398
Parkinson's disease	Hypoxanthine levels	rs4836108	A	G	A	G	0.1094	-0.0093	0.4795	0.4764	5	124010261	0.0164	291	0.5686	5	124010261	0.0225	1.19801e-06	468692	23.6412
Parkinson's disease	Hypoxanthine levels	rs4851487	T	C	T	C	0.0808	0.0024	0.3907	0.3883	2	102302978	0.0164	291	0.8827	2	102302978	0.0174	3.249e-06	482730	21.5637
Parkinson's disease	Hypoxanthine levels	rs58879558	C	T	C	T	-0.2383	0.0219	0.2229	0.1999	17	44095467	0.0208	291	0.2916	17	44095467	0.025	1.36301e-21	482730	90.859
Parkinson's disease	Hypoxanthine levels	rs61835654	C	T	C	T	0.1032	0.0281	0.23	0.205	1	226983330	0.0186	291	0.1304	1	226983330	0.0216	1.85302e-06	482730	22.8272
Parkinson's disease	Hypoxanthine levels	rs620490	G	T	G	T	-0.1174	0.0341	0.2762	0.27	8	16697579	0.0176	291	0.0527303	8	16697579	0.019	6.45595e-10	482730	38.1794
Parkinson's disease	Hypoxanthine levels	rs6715875	C	T	C	T	0.2902	0.025	0.0362	0.0447	2	182299679	0.0363	291	0.4917	2	182299679	0.0599	1.24601e-06	468692	23.4715
Parkinson's disease	Hypoxanthine levels	rs6741007	G	T	G	T	-0.1233	0.0053	0.4507	0.4653	2	135537119	0.015	291	0.723701	2	135537119	0.0175	2.08689e-12	482730	49.6421
Parkinson's disease	Hypoxanthine levels	rs6808178	C	T	C	T	-0.0864	0.0128	0.6228	0.6255	3	28705690	0.0161	291	0.425	3	28705690	0.0174	7.19896e-07	482730	24.6564
Parkinson's disease	Hypoxanthine levels	rs73032517	G	A	G	A	0.2706	0.0953	0.0295	0.0276	3	18199602	0.0501	291	0.0568997	3	18199602	0.0558	1.26701e-06	482730	23.5173
Parkinson's disease	Hypoxanthine levels	rs75505347	T	C	T	C	0.3917	-0.0184	0.0195	0.0205	12	40885549	0.0598	291	0.7583	12	40885549	0.0674	6.11702e-09	482730	33.7744
Parkinson's disease	Hypoxanthine levels	rs75646569	G	T	G	T	0.1916	-0.0082	0.1117	0.1035	5	60345424	0.026	291	0.753101	5	60345424	0.0266	5.61824e-13	482730	51.8833
Parkinson's disease	Hypoxanthine levels	rs7695720	C	A	C	A	-0.1255	0.0329	0.2091	0.2297	4	77183300	0.0178	291	0.0648007	4	77183300	0.0208	1.52799e-09	482730	36.405
Parkinson's disease	Hypoxanthine levels	rs79436216	G	A	G	A	0.2816	0.0773	0.0351	0.0332	12	64263528	0.0461	291	0.0934803	12	64263528	0.0603	3.02197e-06	468692	21.8087
Parkinson's disease	Hypoxanthine levels	rs823106	C	G	C	G	-0.1492	-0.0226	0.8488	0.8508	1	205656453	0.0214	291	0.291	1	205656453	0.0239	4.09996e-10	482730	38.971
Parkinson's disease	Hypoxanthine levels	rs847685	C	G	C	G	-0.1483	0.0282	0.2028	0.2	17	48200834	0.0194	291	0.1449	17	48200834	0.0293	3.983e-07	468692	25.6181
Parkinson's disease	Hypoxanthine levels	rs858295	G	A	G	A	-0.1039	0.0101	0.3947	0.4098	7	23245569	0.0154	291	0.51	7	23245569	0.0176	3.83098e-09	482730	34.8502
Parkinson's disease	Hypoxanthine levels	rs9840232	T	C	T	C	0.1157	-0.0222	0.1766	0.1651	3	151052362	0.0215	291	0.302	3	151052362	0.0233	6.56493e-07	482730	24.6578
Parkinson's disease	Hypoxanthine levels	rs9845968	G	A	G	A	0.0842	-0.0203	0.5157	0.5312	3	46531144	0.0151	291	0.1771	3	46531144	0.0175	1.41599e-06	482730	23.1498
Parkinson's disease	3-indoxyl sulfate levels	rs10513789	G	T	G	T	-0.1596	0.0401	0.1826	0.1999	3	182760073	0.0396	291	0.3117	3	182760073	0.0219	3.18493e-13	482730	53.1102
Parkinson's disease	3-indoxyl sulfate levels	rs10756905	T	C	T	C	0.1011	-0.0198	0.2409	0.2303	9	17726888	0.0366	291	0.5884	9	17726888	0.0196	2.45601e-07	482730	26.6066
Parkinson's disease	3-indoxyl sulfate levels	rs10766301	T	C	T	C	0.0907	0.0265	0.4104	0.4031	11	16217413	0.032	291	0.4071	11	16217413	0.0192	2.20501e-06	482730	22.3158
Parkinson's disease	3-indoxyl sulfate levels	rs10847864	T	G	T	G	0.1274	-0.0125	0.3625	0.3357	12	123326598	0.0337	291	0.7114	12	123326598	0.0179	9.81296e-13	482730	50.6562
Parkinson's disease	3-indoxyl sulfate levels	rs111972941	G	A	G	A	0.2482	-0.0706	0.0472	0.0445	1	4823709	0.0772	291	0.3609	1	4823709	0.0514	1.37499e-06	468692	23.3172
Parkinson's disease	3-indoxyl sulfate levels	rs112413063	C	T	C	T	-0.1813	0.1403	0.0637	0.0546	2	29130587	0.0705	291	0.04655	2	29130587	0.0396	4.61796e-06	482730	20.9607
Parkinson's disease	3-indoxyl sulfate levels	rs12929797	T	C	T	C	0.082	-0.0098	0.4285	0.4015	16	52632944	0.0318	291	0.7582	16	52632944	0.017	1.31999e-06	482730	23.2664
Parkinson's disease	3-indoxyl sulfate levels	rs12934900	T	A	T	A	0.1215	-0.0242	0.6571	0.6318	16	30923602	0.0349	291	0.4878	16	30923602	0.0184	4.33112e-11	482730	43.6031
Parkinson's disease	3-indoxyl sulfate levels	rs144814361	T	C	T	C	0.4411	-0.0678	0.0174	0.0189	10	121410917	0.1159	291	0.558799	10	121410917	0.068	9.06567e-11	482730	42.0781
Parkinson's disease	3-indoxyl sulfate levels	rs182621729	T	C	T	C	0.3083	0.1677	0.0289	0.0411	7	152417849	0.083	291	0.0432603	7	152417849	0.0633	1.11299e-06	480593	23.7214
Parkinson's disease	3-indoxyl sulfate levels	rs2208485	A	G	A	G	-0.0936	0.0058	0.415	0.4186	9	17599212	0.0343	291	0.8664	9	17599212	0.0182	2.65198e-07	482730	26.449
Parkinson's disease	3-indoxyl sulfate levels	rs2248244	A	G	A	G	0.1001	0.0083	0.2898	0.2699	21	38852361	0.033	291	0.8024	21	38852361	0.0211	2.00498e-06	482730	22.5063
Parkinson's disease	3-indoxyl sulfate levels	rs2295547	C	A	C	A	-0.0894	-0.0536	0.32	0.3423	20	3172246	0.0336	291	0.1105	20	3172246	0.0182	8.76799e-07	482730	24.1286
Parkinson's disease	3-indoxyl sulfate levels	rs28370649	G	A	G	A	0.2836	-0.0117	0.0272	0.0251	12	40399149	0.1339	291	0.9303	12	40399149	0.0547	2.20298e-07	482730	26.8805
Parkinson's disease	3-indoxyl sulfate levels	rs2949760	A	G	A	G	0.0915	-0.0405	0.3649	0.3568	7	143210952	0.0322	291	0.2077	7	143210952	0.0193	1.99802e-06	482730	22.4764
Parkinson's disease	3-indoxyl sulfate levels	rs329647	C	G	C	G	-0.1133	-0.0054	0.6662	0.7105	11	133764666	0.0352	291	0.8777	11	133764666	0.0178	1.94402e-10	482730	40.5154
Parkinson's disease	3-indoxyl sulfate levels	rs34311866	C	T	C	T	0.2272	0.0274	0.1958	0.1642	4	951947	0.0418	291	0.5125	4	951947	0.0231	7.97444e-23	482730	96.737
Parkinson's disease	3-indoxyl sulfate levels	rs34679758	G	A	G	A	-0.1275	0.008	0.1216	0.1103	16	71995427	0.0525	291	0.8786	16	71995427	0.0259	8.71505e-07	482730	24.2338
Parkinson's disease	3-indoxyl sulfate levels	rs35265698	G	C	G	C	-0.2	-0.0333	0.1547	0.1727	6	32561334	0.044	291	0.448	6	32561334	0.0303	3.92735e-11	480593	43.5687
Parkinson's disease	3-indoxyl sulfate levels	rs356203	T	C	T	C	-0.2398	-0.0076	0.6169	0.5937	4	90666041	0.0323	291	0.8131	4	90666041	0.0178	3.00677e-41	482730	181.492
Parkinson's disease	3-indoxyl sulfate levels	rs35749011	A	G	A	G	0.7508	0.1658	0.0191	0.0137	1	155135036	0.1349	291	0.2189	1	155135036	0.0659	5.02227e-30	482730	129.801
Parkinson's disease	3-indoxyl sulfate levels	rs41286192	G	A	G	A	0.3164	-0.0229	0.0308	0.0314	6	133118216	0.0902	291	0.7997	6	133118216	0.067	2.298e-06	469486	22.3009
Parkinson's disease	3-indoxyl sulfate levels	rs4488803	A	G	A	G	-0.1136	0.0133	0.3746	0.4138	3	58218352	0.031	291	0.6674	3	58218352	0.0199	1.07599e-08	482730	32.5875
Parkinson's disease	3-indoxyl sulfate levels	rs4588066	A	G	A	G	0.1046	-0.1031	0.326	0.3099	18	40672964	0.0336	291	0.00215998	18	40672964	0.0178	4.45297e-09	482730	34.5321
Parkinson's disease	3-indoxyl sulfate levels	rs4613239	G	C	G	C	0.1784	-0.0024	0.1326	0.1161	2	169119609	0.0503	291	0.9618	2	169119609	0.0248	6.21441e-13	482730	51.7471
Parkinson's disease	3-indoxyl sulfate levels	rs4698412	A	G	A	G	0.1258	-0.0154	0.553	0.5412	4	15737348	0.0321	291	0.6307	4	15737348	0.0168	7.04855e-14	482730	56.0716
Parkinson's disease	3-indoxyl sulfate levels	rs4774417	A	G	A	G	0.1052	-0.0362	0.7397	0.7376	15	61993702	0.0367	291	0.3241	15	61993702	0.0192	4.62605e-08	482730	30.0213
Parkinson's disease	3-indoxyl sulfate levels	rs4810687	T	G	T	G	0.0932	0.0174	0.5642	0.5356	20	46408929	0.0336	291	0.605701	20	46408929	0.0187	6.27004e-07	482730	24.8398
Parkinson's disease	3-indoxyl sulfate levels	rs4836108	A	G	A	G	0.1094	-0.0133	0.4795	0.4785	5	124010261	0.0328	291	0.6842	5	124010261	0.0225	1.19801e-06	468692	23.6412
Parkinson's disease	3-indoxyl sulfate levels	rs4851487	T	C	T	C	0.0808	-0.0063	0.3907	0.3886	2	102302978	0.0332	291	0.85	2	102302978	0.0174	3.249e-06	482730	21.5637
Parkinson's disease	3-indoxyl sulfate levels	rs58879558	C	T	C	T	-0.2383	-0.0133	0.2229	0.1944	17	44095467	0.0426	291	0.755499	17	44095467	0.025	1.36301e-21	482730	90.859
Parkinson's disease	3-indoxyl sulfate levels	rs61835654	C	T	C	T	0.1032	-0.0143	0.23	0.2103	1	226983330	0.0382	291	0.7085	1	226983330	0.0216	1.85302e-06	482730	22.8272
Parkinson's disease	3-indoxyl sulfate levels	rs620490	G	T	G	T	-0.1174	-0.0147	0.2762	0.2689	8	16697579	0.0359	291	0.6821	8	16697579	0.019	6.45595e-10	482730	38.1794
Parkinson's disease	3-indoxyl sulfate levels	rs6715875	C	T	C	T	0.2902	0.1447	0.0362	0.0475	2	182299679	0.0711	291	0.0420397	2	182299679	0.0599	1.24601e-06	468692	23.4715
Parkinson's disease	3-indoxyl sulfate levels	rs6741007	G	T	G	T	-0.1233	-0.0441	0.4507	0.4664	2	135537119	0.0309	291	0.1536	2	135537119	0.0175	2.08689e-12	482730	49.6421
Parkinson's disease	3-indoxyl sulfate levels	rs6808178	C	T	C	T	-0.0864	0.0401	0.6228	0.6254	3	28705690	0.0327	291	0.2203	3	28705690	0.0174	7.19896e-07	482730	24.6564
Parkinson's disease	3-indoxyl sulfate levels	rs73032517	G	A	G	A	0.2706	-0.0067	0.0295	0.0259	3	18199602	0.1052	291	0.9492	3	18199602	0.0558	1.26701e-06	482730	23.5173
Parkinson's disease	3-indoxyl sulfate levels	rs75505347	T	C	T	C	0.3917	-0.3145	0.0195	0.0222	12	40885549	0.1128	291	0.005292	12	40885549	0.0674	6.11702e-09	482730	33.7744
Parkinson's disease	3-indoxyl sulfate levels	rs75646569	G	T	G	T	0.1916	0.0056	0.1117	0.1059	5	60345424	0.0522	291	0.9153	5	60345424	0.0266	5.61824e-13	482730	51.8833
Parkinson's disease	3-indoxyl sulfate levels	rs7695720	C	A	C	A	-0.1255	0.0208	0.2091	0.2319	4	77183300	0.0356	291	0.5581	4	77183300	0.0208	1.52799e-09	482730	36.405
Parkinson's disease	3-indoxyl sulfate levels	rs79436216	G	A	G	A	0.2816	0.0535	0.0351	0.0308	12	64263528	0.0993	291	0.5905	12	64263528	0.0603	3.02197e-06	468692	21.8087
Parkinson's disease	3-indoxyl sulfate levels	rs823106	C	G	C	G	-0.1492	-0.0453	0.8488	0.8534	1	205656453	0.0439	291	0.3022	1	205656453	0.0239	4.09996e-10	482730	38.971
Parkinson's disease	3-indoxyl sulfate levels	rs847685	C	G	C	G	-0.1483	-0.014	0.2028	0.2033	17	48200834	0.039	291	0.719999	17	48200834	0.0293	3.983e-07	468692	25.6181
Parkinson's disease	3-indoxyl sulfate levels	rs858295	G	A	G	A	-0.1039	-0.0047	0.3947	0.4134	7	23245569	0.0313	291	0.8809	7	23245569	0.0176	3.83098e-09	482730	34.8502
Parkinson's disease	3-indoxyl sulfate levels	rs9840232	T	C	T	C	0.1157	0.0125	0.1766	0.1668	3	151052362	0.0435	291	0.7738	3	151052362	0.0233	6.56493e-07	482730	24.6578
Parkinson's disease	3-indoxyl sulfate levels	rs9845968	G	A	G	A	0.0842	0.0112	0.5157	0.5325	3	46531144	0.0302	291	0.7119	3	46531144	0.0175	1.41599e-06	482730	23.1498
Parkinson's disease	Inosine levels	rs10513789	G	T	G	T	-0.1596	0.0049	0.1826	0.1949	3	182760073	0.009	291	0.5837	3	182760073	0.0219	3.18493e-13	482730	53.1102
Parkinson's disease	Inosine levels	rs10756905	T	C	T	C	0.1011	0.0025	0.2409	0.2327	9	17726888	0.0082	291	0.7586	9	17726888	0.0196	2.45601e-07	482730	26.6066
Parkinson's disease	Inosine levels	rs10766301	T	C	T	C	0.0907	0.0072	0.4104	0.4075	11	16217413	0.0071	291	0.3135	11	16217413	0.0192	2.20501e-06	482730	22.3158
Parkinson's disease	Inosine levels	rs10847864	T	G	T	G	0.1274	0.0052	0.3625	0.3398	12	123326598	0.0075	291	0.4882	12	123326598	0.0179	9.81296e-13	482730	50.6562
Parkinson's disease	Inosine levels	rs111972941	G	A	G	A	0.2482	0.0079	0.0472	0.0461	1	4823709	0.0173	291	0.647099	1	4823709	0.0514	1.37499e-06	468692	23.3172
Parkinson's disease	Inosine levels	rs112413063	C	T	C	T	-0.1813	-0.0013	0.0637	0.0554	2	29130587	0.0158	291	0.9322	2	29130587	0.0396	4.61796e-06	482730	20.9607
Parkinson's disease	Inosine levels	rs12929797	T	C	T	C	0.082	0.0044	0.4285	0.3979	16	52632944	0.0072	291	0.5424	16	52632944	0.017	1.31999e-06	482730	23.2664
Parkinson's disease	Inosine levels	rs12934900	T	A	T	A	0.1215	-0.0106	0.6571	0.6363	16	30923602	0.0078	291	0.1705	16	30923602	0.0184	4.33112e-11	482730	43.6031
Parkinson's disease	Inosine levels	rs144814361	T	C	T	C	0.4411	0.0095	0.0174	0.0199	10	121410917	0.0256	291	0.7114	10	121410917	0.068	9.06567e-11	482730	42.0781
Parkinson's disease	Inosine levels	rs182621729	T	C	T	C	0.3083	0.0275	0.0289	0.0387	7	152417849	0.0193	291	0.1548	7	152417849	0.0633	1.11299e-06	480593	23.7214
Parkinson's disease	Inosine levels	rs2208485	A	G	A	G	-0.0936	-0.0048	0.415	0.4085	9	17599212	0.0078	291	0.5381	9	17599212	0.0182	2.65198e-07	482730	26.449
Parkinson's disease	Inosine levels	rs2248244	A	G	A	G	0.1001	0.012	0.2898	0.2682	21	38852361	0.0075	291	0.1077	21	38852361	0.0211	2.00498e-06	482730	22.5063
Parkinson's disease	Inosine levels	rs2295547	C	A	C	A	-0.0894	-0.0023	0.32	0.3435	20	3172246	0.0076	291	0.7635	20	3172246	0.0182	8.76799e-07	482730	24.1286
Parkinson's disease	Inosine levels	rs28370649	G	A	G	A	0.2836	-0.0044	0.0272	0.0264	12	40399149	0.0275	291	0.8717	12	40399149	0.0547	2.20298e-07	482730	26.8805
Parkinson's disease	Inosine levels	rs2949760	A	G	A	G	0.0915	-0.001	0.3649	0.3505	7	143210952	0.0073	291	0.8903	7	143210952	0.0193	1.99802e-06	482730	22.4764
Parkinson's disease	Inosine levels	rs329647	C	G	C	G	-0.1133	-0.0012	0.6662	0.7024	11	133764666	0.0079	291	0.876	11	133764666	0.0178	1.94402e-10	482730	40.5154
Parkinson's disease	Inosine levels	rs34311866	C	T	C	T	0.2272	-0.0067	0.1958	0.1616	4	951947	0.0095	291	0.4758	4	951947	0.0231	7.97444e-23	482730	96.737
Parkinson's disease	Inosine levels	rs34679758	G	A	G	A	-0.1275	0.0024	0.1216	0.1082	16	71995427	0.0117	291	0.8359	16	71995427	0.0259	8.71505e-07	482730	24.2338
Parkinson's disease	Inosine levels	rs35265698	G	C	G	C	-0.2	0.0025	0.1547	0.1717	6	32561334	0.0099	291	0.8036	6	32561334	0.0303	3.92735e-11	480593	43.5687
Parkinson's disease	Inosine levels	rs356203	T	C	T	C	-0.2398	0.0033	0.6169	0.589	4	90666041	0.0073	291	0.6556	4	90666041	0.0178	3.00677e-41	482730	181.492
Parkinson's disease	Inosine levels	rs35749011	A	G	A	G	0.7508	0.0582	0.0191	0.0142	1	155135036	0.0294	291	0.0479402	1	155135036	0.0659	5.02227e-30	482730	129.801
Parkinson's disease	Inosine levels	rs41286192	G	A	G	A	0.3164	0.0217	0.0308	0.031	6	133118216	0.0203	291	0.2851	6	133118216	0.067	2.298e-06	469486	22.3009
Parkinson's disease	Inosine levels	rs4488803	A	G	A	G	-0.1136	-0.0134	0.3746	0.4099	3	58218352	0.007	291	0.05714	3	58218352	0.0199	1.07599e-08	482730	32.5875
Parkinson's disease	Inosine levels	rs4588066	A	G	A	G	0.1046	0.0123	0.326	0.3093	18	40672964	0.0076	291	0.1051	18	40672964	0.0178	4.45297e-09	482730	34.5321
Parkinson's disease	Inosine levels	rs4613239	G	C	G	C	0.1784	0.0081	0.1326	0.1111	2	169119609	0.0114	291	0.4812	2	169119609	0.0248	6.21441e-13	482730	51.7471
Parkinson's disease	Inosine levels	rs4698412	A	G	A	G	0.1258	-0.0013	0.553	0.5519	4	15737348	0.0072	291	0.8593	4	15737348	0.0168	7.04855e-14	482730	56.0716
Parkinson's disease	Inosine levels	rs4774417	A	G	A	G	0.1052	0.0004	0.7397	0.7372	15	61993702	0.0083	291	0.9608	15	61993702	0.0192	4.62605e-08	482730	30.0213
Parkinson's disease	Inosine levels	rs4810687	T	G	T	G	0.0932	0.0063	0.5642	0.5433	20	46408929	0.0076	291	0.4062	20	46408929	0.0187	6.27004e-07	482730	24.8398
Parkinson's disease	Inosine levels	rs4836108	A	G	A	G	0.1094	-0.0013	0.4795	0.4764	5	124010261	0.0074	291	0.86	5	124010261	0.0225	1.19801e-06	468692	23.6412
Parkinson's disease	Inosine levels	rs4851487	T	C	T	C	0.0808	-0.0025	0.3907	0.3883	2	102302978	0.0075	291	0.741899	2	102302978	0.0174	3.249e-06	482730	21.5637
Parkinson's disease	Inosine levels	rs58879558	C	T	C	T	-0.2383	0.0144	0.2229	0.1996	17	44095467	0.0095	291	0.1265	17	44095467	0.025	1.36301e-21	482730	90.859
Parkinson's disease	Inosine levels	rs61835654	C	T	C	T	0.1032	0.0088	0.23	0.2054	1	226983330	0.0086	291	0.306	1	226983330	0.0216	1.85302e-06	482730	22.8272
Parkinson's disease	Inosine levels	rs620490	G	T	G	T	-0.1174	0.0157	0.2762	0.2701	8	16697579	0.008	291	0.0494094	8	16697579	0.019	6.45595e-10	482730	38.1794
Parkinson's disease	Inosine levels	rs6715875	C	T	C	T	0.2902	0.0042	0.0362	0.0447	2	182299679	0.0165	291	0.7988	2	182299679	0.0599	1.24601e-06	468692	23.4715
Parkinson's disease	Inosine levels	rs6741007	G	T	G	T	-0.1233	-0.007	0.4507	0.4654	2	135537119	0.0069	291	0.3158	2	135537119	0.0175	2.08689e-12	482730	49.6421
Parkinson's disease	Inosine levels	rs6808178	C	T	C	T	-0.0864	0.0186	0.6228	0.6255	3	28705690	0.0073	291	0.01068	3	28705690	0.0174	7.19896e-07	482730	24.6564
Parkinson's disease	Inosine levels	rs73032517	G	A	G	A	0.2706	0.0282	0.0295	0.0275	3	18199602	0.023	291	0.2196	3	18199602	0.0558	1.26701e-06	482730	23.5173
Parkinson's disease	Inosine levels	rs75505347	T	C	T	C	0.3917	-0.0472	0.0195	0.0205	12	40885549	0.0271	291	0.0823304	12	40885549	0.0674	6.11702e-09	482730	33.7744
Parkinson's disease	Inosine levels	rs75646569	G	T	G	T	0.1916	-0.006	0.1117	0.1036	5	60345424	0.0118	291	0.611699	5	60345424	0.0266	5.61824e-13	482730	51.8833
Parkinson's disease	Inosine levels	rs7695720	C	A	C	A	-0.1255	0.0092	0.2091	0.2296	4	77183300	0.0082	291	0.2611	4	77183300	0.0208	1.52799e-09	482730	36.405
Parkinson's disease	Inosine levels	rs79436216	G	A	G	A	0.2816	0.0651	0.0351	0.0333	12	64263528	0.0207	291	0.00168702	12	64263528	0.0603	3.02197e-06	468692	21.8087
Parkinson's disease	Inosine levels	rs823106	C	G	C	G	-0.1492	-0.0224	0.8488	0.8507	1	205656453	0.0097	291	0.0209701	1	205656453	0.0239	4.09996e-10	482730	38.971
Parkinson's disease	Inosine levels	rs847685	C	G	C	G	-0.1483	0.0052	0.2028	0.2002	17	48200834	0.0089	291	0.5566	17	48200834	0.0293	3.983e-07	468692	25.6181
Parkinson's disease	Inosine levels	rs858295	G	A	G	A	-0.1039	-0.007	0.3947	0.41	7	23245569	0.007	291	0.3194	7	23245569	0.0176	3.83098e-09	482730	34.8502
Parkinson's disease	Inosine levels	rs9840232	T	C	T	C	0.1157	0.0171	0.1766	0.165	3	151052362	0.0098	291	0.0812494	3	151052362	0.0233	6.56493e-07	482730	24.6578
Parkinson's disease	Inosine levels	rs9845968	G	A	G	A	0.0842	-0.0072	0.5157	0.5312	3	46531144	0.0069	291	0.2957	3	46531144	0.0175	1.41599e-06	482730	23.1498
Parkinson's disease	Malate levels	rs10513789	G	T	G	T	-0.1596	-0.0091	0.1826	0.1972	3	182760073	0.0058	291	0.1167	3	182760073	0.0219	3.18493e-13	482730	53.1102
Parkinson's disease	Malate levels	rs10756905	T	C	T	C	0.1011	-0.0078	0.2409	0.2313	9	17726888	0.0053	291	0.1434	9	17726888	0.0196	2.45601e-07	482730	26.6066
Parkinson's disease	Malate levels	rs10766301	T	C	T	C	0.0907	-0.0053	0.4104	0.4054	11	16217413	0.0047	291	0.2601	11	16217413	0.0192	2.20501e-06	482730	22.3158
Parkinson's disease	Malate levels	rs10847864	T	G	T	G	0.1274	-0.0058	0.3625	0.3378	12	123326598	0.0049	291	0.2391	12	123326598	0.0179	9.81296e-13	482730	50.6562
Parkinson's disease	Malate levels	rs111972941	G	A	G	A	0.2482	-0.0004	0.0472	0.0452	1	4823709	0.0113	291	0.9739	1	4823709	0.0514	1.37499e-06	468692	23.3172
Parkinson's disease	Malate levels	rs112413063	C	T	C	T	-0.1813	-0.0063	0.0637	0.055	2	29130587	0.0103	291	0.5429	2	29130587	0.0396	4.61796e-06	482730	20.9607
Parkinson's disease	Malate levels	rs12929797	T	C	T	C	0.082	-0.0022	0.4285	0.3997	16	52632944	0.0047	291	0.632501	16	52632944	0.017	1.31999e-06	482730	23.2664
Parkinson's disease	Malate levels	rs12934900	T	A	T	A	0.1215	-0.0004	0.6571	0.634	16	30923602	0.0051	291	0.9307	16	30923602	0.0184	4.33112e-11	482730	43.6031
Parkinson's disease	Malate levels	rs144814361	T	C	T	C	0.4411	0.0461	0.0174	0.0193	10	121410917	0.0166	291	0.00554102	10	121410917	0.068	9.06567e-11	482730	42.0781
Parkinson's disease	Malate levels	rs182621729	T	C	T	C	0.3083	-0.0169	0.0289	0.04	7	152417849	0.0124	291	0.1733	7	152417849	0.0633	1.11299e-06	480593	23.7214
Parkinson's disease	Malate levels	rs2208485	A	G	A	G	-0.0936	0.0063	0.415	0.414	9	17599212	0.005	291	0.2151	9	17599212	0.0182	2.65198e-07	482730	26.449
Parkinson's disease	Malate levels	rs2248244	A	G	A	G	0.1001	-0.0095	0.2898	0.2691	21	38852361	0.0048	291	0.0500403	21	38852361	0.0211	2.00498e-06	482730	22.5063
Parkinson's disease	Malate levels	rs2295547	C	A	C	A	-0.0894	-0.0023	0.32	0.3429	20	3172246	0.0049	291	0.6388	20	3172246	0.0182	8.76799e-07	482730	24.1286
Parkinson's disease	Malate levels	rs28370649	G	A	G	A	0.2836	-0.0209	0.0272	0.0258	12	40399149	0.0187	291	0.2636	12	40399149	0.0547	2.20298e-07	482730	26.8805
Parkinson's disease	Malate levels	rs2949760	A	G	A	G	0.0915	0.0023	0.3649	0.3539	7	143210952	0.0047	291	0.6277	7	143210952	0.0193	1.99802e-06	482730	22.4764
Parkinson's disease	Malate levels	rs329647	C	G	C	G	-0.1133	0.0059	0.6662	0.7067	11	133764666	0.0051	291	0.2495	11	133764666	0.0178	1.94402e-10	482730	40.5154
Parkinson's disease	Malate levels	rs34311866	C	T	C	T	0.2272	0.002	0.1958	0.1629	4	951947	0.0061	291	0.742299	4	951947	0.0231	7.97444e-23	482730	96.737
Parkinson's disease	Malate levels	rs34679758	G	A	G	A	-0.1275	0.0079	0.1216	0.1093	16	71995427	0.0077	291	0.3058	16	71995427	0.0259	8.71505e-07	482730	24.2338
Parkinson's disease	Malate levels	rs35265698	G	C	G	C	-0.2	-0.0007	0.1547	0.1723	6	32561334	0.0065	291	0.9192	6	32561334	0.0303	3.92735e-11	480593	43.5687
Parkinson's disease	Malate levels	rs356203	T	C	T	C	-0.2398	0.004	0.6169	0.5912	4	90666041	0.0047	291	0.3967	4	90666041	0.0178	3.00677e-41	482730	181.492
Parkinson's disease	Malate levels	rs35749011	A	G	A	G	0.7508	-0.0346	0.0191	0.014	1	155135036	0.0195	291	0.0752801	1	155135036	0.0659	5.02227e-30	482730	129.801
Parkinson's disease	Malate levels	rs41286192	G	A	G	A	0.3164	-0.0265	0.0308	0.0312	6	133118216	0.0131	291	0.0437301	6	133118216	0.067	2.298e-06	469486	22.3009
Parkinson's disease	Malate levels	rs4488803	A	G	A	G	-0.1136	0.006	0.3746	0.4119	3	58218352	0.0046	291	0.1907	3	58218352	0.0199	1.07599e-08	482730	32.5875
Parkinson's disease	Malate levels	rs4588066	A	G	A	G	0.1046	0.0003	0.326	0.3095	18	40672964	0.005	291	0.9565	18	40672964	0.0178	4.45297e-09	482730	34.5321
Parkinson's disease	Malate levels	rs4613239	G	C	G	C	0.1784	0.0023	0.1326	0.1136	2	169119609	0.0074	291	0.756201	2	169119609	0.0248	6.21441e-13	482730	51.7471
Parkinson's disease	Malate levels	rs4698412	A	G	A	G	0.1258	-0.0066	0.553	0.5462	4	15737348	0.0047	291	0.1601	4	15737348	0.0168	7.04855e-14	482730	56.0716
Parkinson's disease	Malate levels	rs4774417	A	G	A	G	0.1052	-0.0055	0.7397	0.7374	15	61993702	0.0054	291	0.3048	15	61993702	0.0192	4.62605e-08	482730	30.0213
Parkinson's disease	Malate levels	rs4810687	T	G	T	G	0.0932	-0.0074	0.5642	0.5389	20	46408929	0.0049	291	0.131	20	46408929	0.0187	6.27004e-07	482730	24.8398
Parkinson's disease	Malate levels	rs4836108	A	G	A	G	0.1094	0.0012	0.4795	0.4775	5	124010261	0.0048	291	0.8107	5	124010261	0.0225	1.19801e-06	468692	23.6412
Parkinson's disease	Malate levels	rs4851487	T	C	T	C	0.0808	0.0058	0.3907	0.3884	2	102302978	0.0048	291	0.2283	2	102302978	0.0174	3.249e-06	482730	21.5637
Parkinson's disease	Malate levels	rs58879558	C	T	C	T	-0.2383	-0.0037	0.2229	0.1974	17	44095467	0.0061	291	0.549099	17	44095467	0.025	1.36301e-21	482730	90.859
Parkinson's disease	Malate levels	rs61835654	C	T	C	T	0.1032	-0.0015	0.23	0.2079	1	226983330	0.0056	291	0.786799	1	226983330	0.0216	1.85302e-06	482730	22.8272
Parkinson's disease	Malate levels	rs620490	G	T	G	T	-0.1174	0.0011	0.2762	0.2694	8	16697579	0.0053	291	0.8351	8	16697579	0.019	6.45595e-10	482730	38.1794
Parkinson's disease	Malate levels	rs6715875	C	T	C	T	0.2902	0.0085	0.0362	0.0461	2	182299679	0.0107	291	0.4229	2	182299679	0.0599	1.24601e-06	468692	23.4715
Parkinson's disease	Malate levels	rs6741007	G	T	G	T	-0.1233	0.0024	0.4507	0.4659	2	135537119	0.0045	291	0.5884	2	135537119	0.0175	2.08689e-12	482730	49.6421
Parkinson's disease	Malate levels	rs6808178	C	T	C	T	-0.0864	-0.0037	0.6228	0.6254	3	28705690	0.0047	291	0.4368	3	28705690	0.0174	7.19896e-07	482730	24.6564
Parkinson's disease	Malate levels	rs73032517	G	A	G	A	0.2706	0.0023	0.0295	0.0267	3	18199602	0.0152	291	0.8819	3	18199602	0.0558	1.26701e-06	482730	23.5173
Parkinson's disease	Malate levels	rs75505347	T	C	T	C	0.3917	0.0154	0.0195	0.0213	12	40885549	0.0173	291	0.3712	12	40885549	0.0674	6.11702e-09	482730	33.7744
Parkinson's disease	Malate levels	rs75646569	G	T	G	T	0.1916	0.0015	0.1117	0.1048	5	60345424	0.0077	291	0.8471	5	60345424	0.0266	5.61824e-13	482730	51.8833
Parkinson's disease	Malate levels	rs7695720	C	A	C	A	-0.1255	0.0015	0.2091	0.2308	4	77183300	0.0053	291	0.7719	4	77183300	0.0208	1.52799e-09	482730	36.405
Parkinson's disease	Malate levels	rs79436216	G	A	G	A	0.2816	0.0117	0.0351	0.032	12	64263528	0.0141	291	0.4076	12	64263528	0.0603	3.02197e-06	468692	21.8087
Parkinson's disease	Malate levels	rs823106	C	G	C	G	-0.1492	0.0072	0.8488	0.8521	1	205656453	0.0064	291	0.2631	1	205656453	0.0239	4.09996e-10	482730	38.971
Parkinson's disease	Malate levels	rs847685	C	G	C	G	-0.1483	0.0015	0.2028	0.2018	17	48200834	0.0057	291	0.7955	17	48200834	0.0293	3.983e-07	468692	25.6181
Parkinson's disease	Malate levels	rs858295	G	A	G	A	-0.1039	0.0021	0.3947	0.4116	7	23245569	0.0046	291	0.6526	7	23245569	0.0176	3.83098e-09	482730	34.8502
Parkinson's disease	Malate levels	rs9840232	T	C	T	C	0.1157	-0.0084	0.1766	0.1659	3	151052362	0.0064	291	0.1873	3	151052362	0.0233	6.56493e-07	482730	24.6578
Parkinson's disease	Malate levels	rs9845968	G	A	G	A	0.0842	-0.0032	0.5157	0.5319	3	46531144	0.0045	291	0.4778	3	46531144	0.0175	1.41599e-06	482730	23.1498
Parkinson's disease	Taurine levels	rs10513789	G	T	G	T	-0.1596	0.0011	0.1826	0.1973	3	182760073	0.01	291	0.9096	3	182760073	0.0219	3.18493e-13	482730	53.1102
Parkinson's disease	Taurine levels	rs10756905	T	C	T	C	0.1011	-0.0087	0.2409	0.2316	9	17726888	0.0091	291	0.3412	9	17726888	0.0196	2.45601e-07	482730	26.6066
Parkinson's disease	Taurine levels	rs10766301	T	C	T	C	0.0907	0.0023	0.4104	0.4055	11	16217413	0.008	291	0.771299	11	16217413	0.0192	2.20501e-06	482730	22.3158
Parkinson's disease	Taurine levels	rs10847864	T	G	T	G	0.1274	-0.001	0.3625	0.3379	12	123326598	0.0083	291	0.9043	12	123326598	0.0179	9.81296e-13	482730	50.6562
Parkinson's disease	Taurine levels	rs111972941	G	A	G	A	0.2482	0.0063	0.0472	0.0453	1	4823709	0.0193	291	0.745	1	4823709	0.0514	1.37499e-06	468692	23.3172
Parkinson's disease	Taurine levels	rs12929797	T	C	T	C	0.082	-0.0002	0.4285	0.3996	16	52632944	0.008	291	0.9839	16	52632944	0.017	1.31999e-06	482730	23.2664
Parkinson's disease	Taurine levels	rs12934900	T	A	T	A	0.1215	-0.0022	0.6571	0.6342	16	30923602	0.0087	291	0.7962	16	30923602	0.0184	4.33112e-11	482730	43.6031
Parkinson's disease	Taurine levels	rs144814361	T	C	T	C	0.4411	0.0141	0.0174	0.0195	10	121410917	0.0288	291	0.624499	10	121410917	0.068	9.06567e-11	482730	42.0781
Parkinson's disease	Taurine levels	rs182621729	T	C	T	C	0.3083	-0.015	0.0289	0.0399	7	152417849	0.0211	291	0.4777	7	152417849	0.0633	1.11299e-06	480593	23.7214
Parkinson's disease	Taurine levels	rs2208485	A	G	A	G	-0.0936	0.0069	0.415	0.4132	9	17599212	0.0086	291	0.4233	9	17599212	0.0182	2.65198e-07	482730	26.449
Parkinson's disease	Taurine levels	rs2248244	A	G	A	G	0.1001	0.0029	0.2898	0.2691	21	38852361	0.0083	291	0.730601	21	38852361	0.0211	2.00498e-06	482730	22.5063
Parkinson's disease	Taurine levels	rs2295547	C	A	C	A	-0.0894	-0.003	0.32	0.3429	20	3172246	0.0084	291	0.723	20	3172246	0.0182	8.76799e-07	482730	24.1286
Parkinson's disease	Taurine levels	rs28370649	G	A	G	A	0.2836	-0.0272	0.0272	0.0258	12	40399149	0.0318	291	0.3923	12	40399149	0.0547	2.20298e-07	482730	26.8805
Parkinson's disease	Taurine levels	rs2949760	A	G	A	G	0.0915	0.0017	0.3649	0.3534	7	143210952	0.0081	291	0.8377	7	143210952	0.0193	1.99802e-06	482730	22.4764
Parkinson's disease	Taurine levels	rs329647	C	G	C	G	-0.1133	0.0044	0.6662	0.7062	11	133764666	0.0088	291	0.614899	11	133764666	0.0178	1.94402e-10	482730	40.5154
Parkinson's disease	Taurine levels	rs34311866	C	T	C	T	0.2272	-0.023	0.1958	0.1625	4	951947	0.0103	291	0.0255	4	951947	0.0231	7.97444e-23	482730	96.737
Parkinson's disease	Taurine levels	rs34679758	G	A	G	A	-0.1275	0.0121	0.1216	0.1093	16	71995427	0.0131	291	0.3573	16	71995427	0.0259	8.71505e-07	482730	24.2338
Parkinson's disease	Taurine levels	rs35265698	G	C	G	C	-0.2	-0.0221	0.1547	0.1723	6	32561334	0.0109	291	0.0432096	6	32561334	0.0303	3.92735e-11	480593	43.5687
Parkinson's disease	Taurine levels	rs356203	T	C	T	C	-0.2398	0.0086	0.6169	0.5915	4	90666041	0.008	291	0.2813	4	90666041	0.0178	3.00677e-41	482730	181.492
Parkinson's disease	Taurine levels	rs35749011	A	G	A	G	0.7508	-0.0329	0.0191	0.014	1	155135036	0.0333	291	0.3228	1	155135036	0.0659	5.02227e-30	482730	129.801
Parkinson's disease	Taurine levels	rs41286192	G	A	G	A	0.3164	-0.0508	0.0308	0.0312	6	133118216	0.0224	291	0.0231201	6	133118216	0.067	2.298e-06	469486	22.3009
Parkinson's disease	Taurine levels	rs4488803	A	G	A	G	-0.1136	-0.0103	0.3746	0.4118	3	58218352	0.0078	291	0.1859	3	58218352	0.0199	1.07599e-08	482730	32.5875
Parkinson's disease	Taurine levels	rs4588066	A	G	A	G	0.1046	-0.016	0.326	0.3095	18	40672964	0.0085	291	0.0594703	18	40672964	0.0178	4.45297e-09	482730	34.5321
Parkinson's disease	Taurine levels	rs4613239	G	C	G	C	0.1784	0.019	0.1326	0.1132	2	169119609	0.0126	291	0.1306	2	169119609	0.0248	6.21441e-13	482730	51.7471
Parkinson's disease	Taurine levels	rs4698412	A	G	A	G	0.1258	0.003	0.553	0.5469	4	15737348	0.008	291	0.7114	4	15737348	0.0168	7.04855e-14	482730	56.0716
Parkinson's disease	Taurine levels	rs4774417	A	G	A	G	0.1052	0.0008	0.7397	0.7374	15	61993702	0.0092	291	0.9317	15	61993702	0.0192	4.62605e-08	482730	30.0213
Parkinson's disease	Taurine levels	rs4810687	T	G	T	G	0.0932	-0.0015	0.5642	0.5395	20	46408929	0.0085	291	0.855	20	46408929	0.0187	6.27004e-07	482730	24.8398
Parkinson's disease	Taurine levels	rs4836108	A	G	A	G	0.1094	0.0057	0.4795	0.4774	5	124010261	0.0082	291	0.4854	5	124010261	0.0225	1.19801e-06	468692	23.6412
Parkinson's disease	Taurine levels	rs4851487	T	C	T	C	0.0808	0.0096	0.3907	0.3884	2	102302978	0.0083	291	0.2438	2	102302978	0.0174	3.249e-06	482730	21.5637
Parkinson's disease	Taurine levels	rs58879558	C	T	C	T	-0.2383	-0.0061	0.2229	0.1974	17	44095467	0.0106	291	0.5628	17	44095467	0.025	1.36301e-21	482730	90.859
Parkinson's disease	Taurine levels	rs61835654	C	T	C	T	0.1032	-0.0187	0.23	0.2077	1	226983330	0.0095	291	0.04853	1	226983330	0.0216	1.85302e-06	482730	22.8272
Parkinson's disease	Taurine levels	rs620490	G	T	G	T	-0.1174	-0.0082	0.2762	0.2694	8	16697579	0.0089	291	0.3608	8	16697579	0.019	6.45595e-10	482730	38.1794
Parkinson's disease	Taurine levels	rs6715875	C	T	C	T	0.2902	0.0101	0.0362	0.046	2	182299679	0.0182	291	0.579301	2	182299679	0.0599	1.24601e-06	468692	23.4715
Parkinson's disease	Taurine levels	rs6741007	G	T	G	T	-0.1233	-0.0039	0.4507	0.4659	2	135537119	0.0077	291	0.611799	2	135537119	0.0175	2.08689e-12	482730	49.6421
Parkinson's disease	Taurine levels	rs6808178	C	T	C	T	-0.0864	0.0069	0.6228	0.6254	3	28705690	0.0082	291	0.3963	3	28705690	0.0174	7.19896e-07	482730	24.6564
Parkinson's disease	Taurine levels	rs73032517	G	A	G	A	0.2706	-0.0263	0.0295	0.0268	3	18199602	0.0259	291	0.31	3	18199602	0.0558	1.26701e-06	482730	23.5173
Parkinson's disease	Taurine levels	rs75505347	T	C	T	C	0.3917	0.0684	0.0195	0.0214	12	40885549	0.0292	291	0.01902	12	40885549	0.0674	6.11702e-09	482730	33.7744
Parkinson's disease	Taurine levels	rs75646569	G	T	G	T	0.1916	-0.0116	0.1117	0.1047	5	60345424	0.0131	291	0.3762	5	60345424	0.0266	5.61824e-13	482730	51.8833
Parkinson's disease	Taurine levels	rs7695720	C	A	C	A	-0.1255	0.0183	0.2091	0.2307	4	77183300	0.009	291	0.0414295	4	77183300	0.0208	1.52799e-09	482730	36.405
Parkinson's disease	Taurine levels	rs79436216	G	A	G	A	0.2816	-0.0216	0.0351	0.0319	12	64263528	0.024	291	0.3683	12	64263528	0.0603	3.02197e-06	468692	21.8087
Parkinson's disease	Taurine levels	rs823106	C	G	C	G	-0.1492	0.0042	0.8488	0.8521	1	205656453	0.0109	291	0.704301	1	205656453	0.0239	4.09996e-10	482730	38.971
Parkinson's disease	Taurine levels	rs847685	C	G	C	G	-0.1483	0.0068	0.2028	0.2018	17	48200834	0.0098	291	0.4867	17	48200834	0.0293	3.983e-07	468692	25.6181
Parkinson's disease	Taurine levels	rs858295	G	A	G	A	-0.1039	0.0045	0.3947	0.4114	7	23245569	0.0078	291	0.563101	7	23245569	0.0176	3.83098e-09	482730	34.8502
Parkinson's disease	Taurine levels	rs9840232	T	C	T	C	0.1157	-0.0184	0.1766	0.1658	3	151052362	0.0108	291	0.0897491	3	151052362	0.0233	6.56493e-07	482730	24.6578
Parkinson's disease	Taurine levels	rs9845968	G	A	G	A	0.0842	0.0035	0.5157	0.5318	3	46531144	0.0076	291	0.6451	3	46531144	0.0175	1.41599e-06	482730	23.1498
Parkinson's disease	Uridine levels	rs10513789	G	T	G	T	-0.1596	0.0139	0.1826	0.1968	3	182760073	0.013	291	0.2839	3	182760073	0.0219	3.18493e-13	482730	53.1102
Parkinson's disease	Uridine levels	rs10756905	T	C	T	C	0.1011	0.0123	0.2409	0.2319	9	17726888	0.0119	291	0.3015	9	17726888	0.0196	2.45601e-07	482730	26.6066
Parkinson's disease	Uridine levels	rs10766301	T	C	T	C	0.0907	0.0151	0.4104	0.4054	11	16217413	0.0103	291	0.1434	11	16217413	0.0192	2.20501e-06	482730	22.3158
Parkinson's disease	Uridine levels	rs10847864	T	G	T	G	0.1274	-0.0011	0.3625	0.3382	12	123326598	0.011	291	0.9214	12	123326598	0.0179	9.81296e-13	482730	50.6562
Parkinson's disease	Uridine levels	rs111972941	G	A	G	A	0.2482	0.0414	0.0472	0.0452	1	4823709	0.0251	291	0.098349	1	4823709	0.0514	1.37499e-06	468692	23.3172
Parkinson's disease	Uridine levels	rs112413063	C	T	C	T	-0.1813	0.0173	0.0637	0.055	2	29130587	0.023	291	0.4504	2	29130587	0.0396	4.61796e-06	482730	20.9607
Parkinson's disease	Uridine levels	rs12929797	T	C	T	C	0.082	0.0017	0.4285	0.3992	16	52632944	0.0103	291	0.8655	16	52632944	0.017	1.31999e-06	482730	23.2664
Parkinson's disease	Uridine levels	rs12934900	T	A	T	A	0.1215	0.0075	0.6571	0.6341	16	30923602	0.0111	291	0.498901	16	30923602	0.0184	4.33112e-11	482730	43.6031
Parkinson's disease	Uridine levels	rs144814361	T	C	T	C	0.4411	-0.0509	0.0174	0.0195	10	121410917	0.0375	291	0.1743	10	121410917	0.068	9.06567e-11	482730	42.0781
Parkinson's disease	Uridine levels	rs182621729	T	C	T	C	0.3083	0.0549	0.0289	0.0397	7	152417849	0.0276	291	0.04685	7	152417849	0.0633	1.11299e-06	480593	23.7214
Parkinson's disease	Uridine levels	rs2208485	A	G	A	G	-0.0936	-0.0195	0.415	0.4129	9	17599212	0.0112	291	0.0832607	9	17599212	0.0182	2.65198e-07	482730	26.449
Parkinson's disease	Uridine levels	rs2248244	A	G	A	G	0.1001	0.0112	0.2898	0.2689	21	38852361	0.0108	291	0.3025	21	38852361	0.0211	2.00498e-06	482730	22.5063
Parkinson's disease	Uridine levels	rs2295547	C	A	C	A	-0.0894	-0.0172	0.32	0.343	20	3172246	0.011	291	0.1178	20	3172246	0.0182	8.76799e-07	482730	24.1286
Parkinson's disease	Uridine levels	rs28370649	G	A	G	A	0.2836	0.0209	0.0272	0.026	12	40399149	0.0412	291	0.611499	12	40399149	0.0547	2.20298e-07	482730	26.8805
Parkinson's disease	Uridine levels	rs2949760	A	G	A	G	0.0915	-0.0084	0.3649	0.3529	7	143210952	0.0106	291	0.4291	7	143210952	0.0193	1.99802e-06	482730	22.4764
Parkinson's disease	Uridine levels	rs329647	C	G	C	G	-0.1133	-0.0084	0.6662	0.7055	11	133764666	0.0115	291	0.4657	11	133764666	0.0178	1.94402e-10	482730	40.5154
Parkinson's disease	Uridine levels	rs34311866	C	T	C	T	0.2272	0.0167	0.1958	0.1626	4	951947	0.0137	291	0.2216	4	951947	0.0231	7.97444e-23	482730	96.737
Parkinson's disease	Uridine levels	rs34679758	G	A	G	A	-0.1275	-0.0212	0.1216	0.1089	16	71995427	0.017	291	0.2118	16	71995427	0.0259	8.71505e-07	482730	24.2338
Parkinson's disease	Uridine levels	rs35265698	G	C	G	C	-0.2	0.0038	0.1547	0.1721	6	32561334	0.0144	291	0.7902	6	32561334	0.0303	3.92735e-11	480593	43.5687
Parkinson's disease	Uridine levels	rs356203	T	C	T	C	-0.2398	-0.0134	0.6169	0.5907	4	90666041	0.0106	291	0.2045	4	90666041	0.0178	3.00677e-41	482730	181.492
Parkinson's disease	Uridine levels	rs35749011	A	G	A	G	0.7508	0.0202	0.0191	0.0141	1	155135036	0.0436	291	0.6428	1	155135036	0.0659	5.02227e-30	482730	129.801
Parkinson's disease	Uridine levels	rs41286192	G	A	G	A	0.3164	0.0203	0.0308	0.0312	6	133118216	0.0295	291	0.490801	6	133118216	0.067	2.298e-06	469486	22.3009
Parkinson's disease	Uridine levels	rs4488803	A	G	A	G	-0.1136	-0.0217	0.3746	0.4114	3	58218352	0.0102	291	0.0324101	3	58218352	0.0199	1.07599e-08	482730	32.5875
Parkinson's disease	Uridine levels	rs4588066	A	G	A	G	0.1046	-0.0135	0.326	0.3095	18	40672964	0.0112	291	0.2272	18	40672964	0.0178	4.45297e-09	482730	34.5321
Parkinson's disease	Uridine levels	rs4613239	G	C	G	C	0.1784	0.0098	0.1326	0.1131	2	169119609	0.0166	291	0.5541	2	169119609	0.0248	6.21441e-13	482730	51.7471
Parkinson's disease	Uridine levels	rs4698412	A	G	A	G	0.1258	-0.0034	0.553	0.5476	4	15737348	0.0105	291	0.7457	4	15737348	0.0168	7.04855e-14	482730	56.0716
Parkinson's disease	Uridine levels	rs4774417	A	G	A	G	0.1052	0.0021	0.7397	0.7374	15	61993702	0.0121	291	0.8607	15	61993702	0.0192	4.62605e-08	482730	30.0213
Parkinson's disease	Uridine levels	rs4810687	T	G	T	G	0.0932	0.0238	0.5642	0.5403	20	46408929	0.011	291	0.0303599	20	46408929	0.0187	6.27004e-07	482730	24.8398
Parkinson's disease	Uridine levels	rs4836108	A	G	A	G	0.1094	0.0025	0.4795	0.4773	5	124010261	0.0107	291	0.8182	5	124010261	0.0225	1.19801e-06	468692	23.6412
Parkinson's disease	Uridine levels	rs4851487	T	C	T	C	0.0808	-0.0085	0.3907	0.3884	2	102302978	0.0108	291	0.4359	2	102302978	0.0174	3.249e-06	482730	21.5637
Parkinson's disease	Uridine levels	rs58879558	C	T	C	T	-0.2383	0.013	0.2229	0.198	17	44095467	0.0138	291	0.3465	17	44095467	0.025	1.36301e-21	482730	90.859
Parkinson's disease	Uridine levels	rs61835654	C	T	C	T	0.1032	-0.0056	0.23	0.2076	1	226983330	0.0124	291	0.6534	1	226983330	0.0216	1.85302e-06	482730	22.8272
Parkinson's disease	Uridine levels	rs620490	G	T	G	T	-0.1174	0.0084	0.2762	0.2696	8	16697579	0.0117	291	0.4743	8	16697579	0.019	6.45595e-10	482730	38.1794
Parkinson's disease	Uridine levels	rs6715875	C	T	C	T	0.2902	0.0238	0.0362	0.0459	2	182299679	0.0237	291	0.315	2	182299679	0.0599	1.24601e-06	468692	23.4715
Parkinson's disease	Uridine levels	rs6741007	G	T	G	T	-0.1233	-0.0066	0.4507	0.4658	2	135537119	0.0101	291	0.51	2	135537119	0.0175	2.08689e-12	482730	49.6421
Parkinson's disease	Uridine levels	rs6808178	C	T	C	T	-0.0864	0.0023	0.6228	0.6254	3	28705690	0.0107	291	0.8322	3	28705690	0.0174	7.19896e-07	482730	24.6564
Parkinson's disease	Uridine levels	rs73032517	G	A	G	A	0.2706	-0.0018	0.0295	0.0269	3	18199602	0.0339	291	0.9576	3	18199602	0.0558	1.26701e-06	482730	23.5173
Parkinson's disease	Uridine levels	rs75505347	T	C	T	C	0.3917	-0.0268	0.0195	0.0212	12	40885549	0.0388	291	0.4897	12	40885549	0.0674	6.11702e-09	482730	33.7744
Parkinson's disease	Uridine levels	rs75646569	G	T	G	T	0.1916	-0.0036	0.1117	0.1045	5	60345424	0.0172	291	0.8355	5	60345424	0.0266	5.61824e-13	482730	51.8833
Parkinson's disease	Uridine levels	rs7695720	C	A	C	A	-0.1255	0.0216	0.2091	0.2306	4	77183300	0.0117	291	0.0656795	4	77183300	0.0208	1.52799e-09	482730	36.405
Parkinson's disease	Uridine levels	rs79436216	G	A	G	A	0.2816	-0.0005	0.0351	0.0323	12	64263528	0.0314	291	0.9869	12	64263528	0.0603	3.02197e-06	468692	21.8087
Parkinson's disease	Uridine levels	rs823106	C	G	C	G	-0.1492	-0.0158	0.8488	0.852	1	205656453	0.0143	291	0.2688	1	205656453	0.0239	4.09996e-10	482730	38.971
Parkinson's disease	Uridine levels	rs847685	C	G	C	G	-0.1483	0.0072	0.2028	0.2014	17	48200834	0.0128	291	0.573	17	48200834	0.0293	3.983e-07	468692	25.6181
Parkinson's disease	Uridine levels	rs858295	G	A	G	A	-0.1039	-0.0002	0.3947	0.4112	7	23245569	0.0102	291	0.9879	7	23245569	0.0176	3.83098e-09	482730	34.8502
Parkinson's disease	Uridine levels	rs9840232	T	C	T	C	0.1157	-0.0225	0.1766	0.1657	3	151052362	0.0142	291	0.1131	3	151052362	0.0233	6.56493e-07	482730	24.6578
Parkinson's disease	Uridine levels	rs9845968	G	A	G	A	0.0842	-0.0222	0.5157	0.5317	3	46531144	0.0099	291	0.0248199	3	46531144	0.0175	1.41599e-06	482730	23.1498
Parkinson's disease	Xanthine levels	rs10513789	G	T	G	T	-0.1596	-0.0062	0.1826	0.1958	3	182760073	0.0105	291	0.5553	3	182760073	0.0219	3.18493e-13	482730	53.1102
Parkinson's disease	Xanthine levels	rs10756905	T	C	T	C	0.1011	-0.003	0.2409	0.2323	9	17726888	0.0096	291	0.7523	9	17726888	0.0196	2.45601e-07	482730	26.6066
Parkinson's disease	Xanthine levels	rs10766301	T	C	T	C	0.0907	0.0074	0.4104	0.4067	11	16217413	0.0084	291	0.3758	11	16217413	0.0192	2.20501e-06	482730	22.3158
Parkinson's disease	Xanthine levels	rs10847864	T	G	T	G	0.1274	-0.0137	0.3625	0.3392	12	123326598	0.0088	291	0.1191	12	123326598	0.0179	9.81296e-13	482730	50.6562
Parkinson's disease	Xanthine levels	rs111972941	G	A	G	A	0.2482	-0.0274	0.0472	0.0457	1	4823709	0.0203	291	0.1767	1	4823709	0.0514	1.37499e-06	468692	23.3172
Parkinson's disease	Xanthine levels	rs112413063	C	T	C	T	-0.1813	-0.0115	0.0637	0.0552	2	29130587	0.0186	291	0.5352	2	29130587	0.0396	4.61796e-06	482730	20.9607
Parkinson's disease	Xanthine levels	rs12929797	T	C	T	C	0.082	-0.0064	0.4285	0.3985	16	52632944	0.0084	291	0.4468	16	52632944	0.017	1.31999e-06	482730	23.2664
Parkinson's disease	Xanthine levels	rs12934900	T	A	T	A	0.1215	-0.0015	0.6571	0.6354	16	30923602	0.0091	291	0.8688	16	30923602	0.0184	4.33112e-11	482730	43.6031
Parkinson's disease	Xanthine levels	rs144814361	T	C	T	C	0.4411	-0.0087	0.0174	0.0197	10	121410917	0.0301	291	0.773499	10	121410917	0.068	9.06567e-11	482730	42.0781
Parkinson's disease	Xanthine levels	rs182621729	T	C	T	C	0.3083	0.0163	0.0289	0.0392	7	152417849	0.0226	291	0.4697	7	152417849	0.0633	1.11299e-06	480593	23.7214
Parkinson's disease	Xanthine levels	rs2208485	A	G	A	G	-0.0936	0.0029	0.415	0.4104	9	17599212	0.0092	291	0.7491	9	17599212	0.0182	2.65198e-07	482730	26.449
Parkinson's disease	Xanthine levels	rs2248244	A	G	A	G	0.1001	0.0285	0.2898	0.2688	21	38852361	0.0086	291	0.000889693	21	38852361	0.0211	2.00498e-06	482730	22.5063
Parkinson's disease	Xanthine levels	rs2295547	C	A	C	A	-0.0894	0.0024	0.32	0.3433	20	3172246	0.009	291	0.786001	20	3172246	0.0182	8.76799e-07	482730	24.1286
Parkinson's disease	Xanthine levels	rs28370649	G	A	G	A	0.2836	-0.0162	0.0272	0.0262	12	40399149	0.0328	291	0.6218	12	40399149	0.0547	2.20298e-07	482730	26.8805
Parkinson's disease	Xanthine levels	rs2949760	A	G	A	G	0.0915	0.0109	0.3649	0.3519	7	143210952	0.0085	291	0.1991	7	143210952	0.0193	1.99802e-06	482730	22.4764
Parkinson's disease	Xanthine levels	rs329647	C	G	C	G	-0.1133	0.0004	0.6662	0.704	11	133764666	0.0092	291	0.9663	11	133764666	0.0178	1.94402e-10	482730	40.5154
Parkinson's disease	Xanthine levels	rs34311866	C	T	C	T	0.2272	-0.0067	0.1958	0.162	4	951947	0.0109	291	0.542	4	951947	0.0231	7.97444e-23	482730	96.737
Parkinson's disease	Xanthine levels	rs34679758	G	A	G	A	-0.1275	0.015	0.1216	0.1086	16	71995427	0.0139	291	0.2787	16	71995427	0.0259	8.71505e-07	482730	24.2338
Parkinson's disease	Xanthine levels	rs35265698	G	C	G	C	-0.2	-0.016	0.1547	0.1719	6	32561334	0.0116	291	0.1669	6	32561334	0.0303	3.92735e-11	480593	43.5687
Parkinson's disease	Xanthine levels	rs356203	T	C	T	C	-0.2398	-0.0094	0.6169	0.5897	4	90666041	0.0085	291	0.2699	4	90666041	0.0178	3.00677e-41	482730	181.492
Parkinson's disease	Xanthine levels	rs35749011	A	G	A	G	0.7508	0.0412	0.0191	0.0142	1	155135036	0.0349	291	0.2373	1	155135036	0.0659	5.02227e-30	482730	129.801
Parkinson's disease	Xanthine levels	rs41286192	G	A	G	A	0.3164	-0.0348	0.0308	0.0311	6	133118216	0.0238	291	0.1437	6	133118216	0.067	2.298e-06	469486	22.3009
Parkinson's disease	Xanthine levels	rs4488803	A	G	A	G	-0.1136	-0.0065	0.3746	0.4106	3	58218352	0.0083	291	0.4349	3	58218352	0.0199	1.07599e-08	482730	32.5875
Parkinson's disease	Xanthine levels	rs4588066	A	G	A	G	0.1046	-0.0089	0.326	0.3093	18	40672964	0.009	291	0.3227	18	40672964	0.0178	4.45297e-09	482730	34.5321
Parkinson's disease	Xanthine levels	rs4613239	G	C	G	C	0.1784	0.018	0.1326	0.1124	2	169119609	0.0133	291	0.1773	2	169119609	0.0248	6.21441e-13	482730	51.7471
Parkinson's disease	Xanthine levels	rs4698412	A	G	A	G	0.1258	0.0033	0.553	0.5498	4	15737348	0.0085	291	0.7003	4	15737348	0.0168	7.04855e-14	482730	56.0716
Parkinson's disease	Xanthine levels	rs4774417	A	G	A	G	0.1052	0.0039	0.7397	0.7373	15	61993702	0.0098	291	0.6883	15	61993702	0.0192	4.62605e-08	482730	30.0213
Parkinson's disease	Xanthine levels	rs4810687	T	G	T	G	0.0932	0.0175	0.5642	0.5422	20	46408929	0.0089	291	0.04798	20	46408929	0.0187	6.27004e-07	482730	24.8398
Parkinson's disease	Xanthine levels	rs4836108	A	G	A	G	0.1094	0.001	0.4795	0.4769	5	124010261	0.0087	291	0.905	5	124010261	0.0225	1.19801e-06	468692	23.6412
Parkinson's disease	Xanthine levels	rs4851487	T	C	T	C	0.0808	-0.0013	0.3907	0.3883	2	102302978	0.0087	291	0.8797	2	102302978	0.0174	3.249e-06	482730	21.5637
Parkinson's disease	Xanthine levels	rs58879558	C	T	C	T	-0.2383	0.0007	0.2229	0.1989	17	44095467	0.0112	291	0.9496	17	44095467	0.025	1.36301e-21	482730	90.859
Parkinson's disease	Xanthine levels	rs61835654	C	T	C	T	0.1032	-0.008	0.23	0.2066	1	226983330	0.01	291	0.4232	1	226983330	0.0216	1.85302e-06	482730	22.8272
Parkinson's disease	Xanthine levels	rs620490	G	T	G	T	-0.1174	-0.0008	0.2762	0.2698	8	16697579	0.0095	291	0.9367	8	16697579	0.019	6.45595e-10	482730	38.1794
Parkinson's disease	Xanthine levels	rs6715875	C	T	C	T	0.2902	0.0497	0.0362	0.0455	2	182299679	0.0191	291	0.00908406	2	182299679	0.0599	1.24601e-06	468692	23.4715
Parkinson's disease	Xanthine levels	rs6741007	G	T	G	T	-0.1233	0.0166	0.4507	0.4655	2	135537119	0.0081	291	0.0397796	2	135537119	0.0175	2.08689e-12	482730	49.6421
Parkinson's disease	Xanthine levels	rs6808178	C	T	C	T	-0.0864	0.0014	0.6228	0.6254	3	28705690	0.0086	291	0.8733	3	28705690	0.0174	7.19896e-07	482730	24.6564
Parkinson's disease	Xanthine levels	rs73032517	G	A	G	A	0.2706	0.0299	0.0295	0.0271	3	18199602	0.0272	291	0.2709	3	18199602	0.0558	1.26701e-06	482730	23.5173
Parkinson's disease	Xanthine levels	rs75505347	T	C	T	C	0.3917	0.0547	0.0195	0.0209	12	40885549	0.0314	291	0.0815098	12	40885549	0.0674	6.11702e-09	482730	33.7744
Parkinson's disease	Xanthine levels	rs75646569	G	T	G	T	0.1916	-0.0027	0.1117	0.104	5	60345424	0.0139	291	0.846	5	60345424	0.0266	5.61824e-13	482730	51.8833
Parkinson's disease	Xanthine levels	rs7695720	C	A	C	A	-0.1255	0.0294	0.2091	0.2302	4	77183300	0.0094	291	0.00175299	4	77183300	0.0208	1.52799e-09	482730	36.405
Parkinson's disease	Xanthine levels	rs79436216	G	A	G	A	0.2816	-0.0632	0.0351	0.0327	12	64263528	0.0248	291	0.01078	12	64263528	0.0603	3.02197e-06	468692	21.8087
Parkinson's disease	Xanthine levels	rs823106	C	G	C	G	-0.1492	0.0143	0.8488	0.8514	1	205656453	0.0115	291	0.2149	1	205656453	0.0239	4.09996e-10	482730	38.971
Parkinson's disease	Xanthine levels	rs847685	C	G	C	G	-0.1483	0.0017	0.2028	0.2008	17	48200834	0.0104	291	0.87	17	48200834	0.0293	3.983e-07	468692	25.6181
Parkinson's disease	Xanthine levels	rs858295	G	A	G	A	-0.1039	0.0058	0.3947	0.4105	7	23245569	0.0082	291	0.4845	7	23245569	0.0176	3.83098e-09	482730	34.8502
Parkinson's disease	Xanthine levels	rs9840232	T	C	T	C	0.1157	-0.0022	0.1766	0.1654	3	151052362	0.0115	291	0.8494	3	151052362	0.0233	6.56493e-07	482730	24.6578
Parkinson's disease	Xanthine levels	rs9845968	G	A	G	A	0.0842	-0.009	0.5157	0.5315	3	46531144	0.008	291	0.2649	3	46531144	0.0175	1.41599e-06	482730	23.1498
Parkinson's disease	Phosphate levels	rs10513789	G	T	G	T	-0.1596	-0.0037	0.1826	0.1948	3	182760073	0.0035	291	0.2832	3	182760073	0.0219	3.18493e-13	482730	53.1102
Parkinson's disease	Phosphate levels	rs10756905	T	C	T	C	0.1011	0.0011	0.2409	0.2328	9	17726888	0.0032	291	0.724399	9	17726888	0.0196	2.45601e-07	482730	26.6066
Parkinson's disease	Phosphate levels	rs10766301	T	C	T	C	0.0907	-0.0035	0.4104	0.4076	11	16217413	0.0028	291	0.2085	11	16217413	0.0192	2.20501e-06	482730	22.3158
Parkinson's disease	Phosphate levels	rs10847864	T	G	T	G	0.1274	-0.0023	0.3625	0.3398	12	123326598	0.0029	291	0.4224	12	123326598	0.0179	9.81296e-13	482730	50.6562
Parkinson's disease	Phosphate levels	rs111972941	G	A	G	A	0.2482	-0.0069	0.0472	0.046	1	4823709	0.0067	291	0.3028	1	4823709	0.0514	1.37499e-06	468692	23.3172
Parkinson's disease	Phosphate levels	rs112413063	C	T	C	T	-0.1813	-0.0033	0.0637	0.0553	2	29130587	0.0061	291	0.5914	2	29130587	0.0396	4.61796e-06	482730	20.9607
Parkinson's disease	Phosphate levels	rs12929797	T	C	T	C	0.082	-0.001	0.4285	0.3978	16	52632944	0.0028	291	0.7256	16	52632944	0.017	1.31999e-06	482730	23.2664
Parkinson's disease	Phosphate levels	rs12934900	T	A	T	A	0.1215	-0.0005	0.6571	0.6363	16	30923602	0.003	291	0.8755	16	30923602	0.0184	4.33112e-11	482730	43.6031
Parkinson's disease	Phosphate levels	rs144814361	T	C	T	C	0.4411	-0.004	0.0174	0.0199	10	121410917	0.0099	291	0.683701	10	121410917	0.068	9.06567e-11	482730	42.0781
Parkinson's disease	Phosphate levels	rs182621729	T	C	T	C	0.3083	-0.0189	0.0289	0.0389	7	152417849	0.0074	291	0.0111301	7	152417849	0.0633	1.11299e-06	480593	23.7214
Parkinson's disease	Phosphate levels	rs2208485	A	G	A	G	-0.0936	0.0048	0.415	0.409	9	17599212	0.003	291	0.1109	9	17599212	0.0182	2.65198e-07	482730	26.449
Parkinson's disease	Phosphate levels	rs2248244	A	G	A	G	0.1001	-0.0034	0.2898	0.2682	21	38852361	0.0029	291	0.2367	21	38852361	0.0211	2.00498e-06	482730	22.5063
Parkinson's disease	Phosphate levels	rs2295547	C	A	C	A	-0.0894	-0.0007	0.32	0.3435	20	3172246	0.003	291	0.8188	20	3172246	0.0182	8.76799e-07	482730	24.1286
Parkinson's disease	Phosphate levels	rs28370649	G	A	G	A	0.2836	0.0038	0.0272	0.0264	12	40399149	0.0107	291	0.719	12	40399149	0.0547	2.20298e-07	482730	26.8805
Parkinson's disease	Phosphate levels	rs2949760	A	G	A	G	0.0915	0.0062	0.3649	0.3505	7	143210952	0.0028	291	0.0265999	7	143210952	0.0193	1.99802e-06	482730	22.4764
Parkinson's disease	Phosphate levels	rs329647	C	G	C	G	-0.1133	-0.0033	0.6662	0.7022	11	133764666	0.003	291	0.2741	11	133764666	0.0178	1.94402e-10	482730	40.5154
Parkinson's disease	Phosphate levels	rs34311866	C	T	C	T	0.2272	-0.0012	0.1958	0.1616	4	951947	0.0036	291	0.7465	4	951947	0.0231	7.97444e-23	482730	96.737
Parkinson's disease	Phosphate levels	rs34679758	G	A	G	A	-0.1275	0.0043	0.1216	0.1083	16	71995427	0.0046	291	0.346	16	71995427	0.0259	8.71505e-07	482730	24.2338
Parkinson's disease	Phosphate levels	rs35265698	G	C	G	C	-0.2	0.0049	0.1547	0.1717	6	32561334	0.0038	291	0.2019	6	32561334	0.0303	3.92735e-11	480593	43.5687
Parkinson's disease	Phosphate levels	rs356203	T	C	T	C	-0.2398	-0.0019	0.6169	0.5889	4	90666041	0.0028	291	0.4961	4	90666041	0.0178	3.00677e-41	482730	181.492
Parkinson's disease	Phosphate levels	rs35749011	A	G	A	G	0.7508	0.0064	0.0191	0.0143	1	155135036	0.0115	291	0.577301	1	155135036	0.0659	5.02227e-30	482730	129.801
Parkinson's disease	Phosphate levels	rs41286192	G	A	G	A	0.3164	-0.0008	0.0308	0.031	6	133118216	0.0079	291	0.9218	6	133118216	0.067	2.298e-06	469486	22.3009
Parkinson's disease	Phosphate levels	rs4488803	A	G	A	G	-0.1136	-0.0009	0.3746	0.41	3	58218352	0.0027	291	0.7304	3	58218352	0.0199	1.07599e-08	482730	32.5875
Parkinson's disease	Phosphate levels	rs4588066	A	G	A	G	0.1046	-0.0047	0.326	0.3092	18	40672964	0.003	291	0.1166	18	40672964	0.0178	4.45297e-09	482730	34.5321
Parkinson's disease	Phosphate levels	rs4613239	G	C	G	C	0.1784	0.0017	0.1326	0.1112	2	169119609	0.0044	291	0.709601	2	169119609	0.0248	6.21441e-13	482730	51.7471
Parkinson's disease	Phosphate levels	rs4698412	A	G	A	G	0.1258	0.0046	0.553	0.5521	4	15737348	0.0028	291	0.0974698	4	15737348	0.0168	7.04855e-14	482730	56.0716
Parkinson's disease	Phosphate levels	rs4774417	A	G	A	G	0.1052	-0.0003	0.7397	0.7372	15	61993702	0.0032	291	0.9353	15	61993702	0.0192	4.62605e-08	482730	30.0213
Parkinson's disease	Phosphate levels	rs4810687	T	G	T	G	0.0932	0.0041	0.5642	0.5431	20	46408929	0.003	291	0.1636	20	46408929	0.0187	6.27004e-07	482730	24.8398
Parkinson's disease	Phosphate levels	rs4836108	A	G	A	G	0.1094	-0.0013	0.4795	0.4765	5	124010261	0.0029	291	0.662	5	124010261	0.0225	1.19801e-06	468692	23.6412
Parkinson's disease	Phosphate levels	rs4851487	T	C	T	C	0.0808	0.0002	0.3907	0.3883	2	102302978	0.0029	291	0.9434	2	102302978	0.0174	3.249e-06	482730	21.5637
Parkinson's disease	Phosphate levels	rs58879558	C	T	C	T	-0.2383	-0.0007	0.2229	0.1998	17	44095467	0.0037	291	0.8418	17	44095467	0.025	1.36301e-21	482730	90.859
Parkinson's disease	Phosphate levels	rs620490	G	T	G	T	-0.1174	-0.0047	0.2762	0.27	8	16697579	0.0031	291	0.1344	8	16697579	0.019	6.45595e-10	482730	38.1794
Parkinson's disease	Phosphate levels	rs6715875	C	T	C	T	0.2902	-0.0023	0.0362	0.0448	2	182299679	0.0064	291	0.7249	2	182299679	0.0599	1.24601e-06	468692	23.4715
Parkinson's disease	Phosphate levels	rs6741007	G	T	G	T	-0.1233	0.0004	0.4507	0.4654	2	135537119	0.0027	291	0.8718	2	135537119	0.0175	2.08689e-12	482730	49.6421
Parkinson's disease	Phosphate levels	rs6808178	C	T	C	T	-0.0864	-0.0015	0.6228	0.6255	3	28705690	0.0028	291	0.593999	3	28705690	0.0174	7.19896e-07	482730	24.6564
Parkinson's disease	Phosphate levels	rs73032517	G	A	G	A	0.2706	-0.0015	0.0295	0.0275	3	18199602	0.009	291	0.8683	3	18199602	0.0558	1.26701e-06	482730	23.5173
Parkinson's disease	Phosphate levels	rs75505347	T	C	T	C	0.3917	0.0053	0.0195	0.0205	12	40885549	0.0106	291	0.6175	12	40885549	0.0674	6.11702e-09	482730	33.7744
Parkinson's disease	Phosphate levels	rs75646569	G	T	G	T	0.1916	-0.0003	0.1117	0.1035	5	60345424	0.0046	291	0.9406	5	60345424	0.0266	5.61824e-13	482730	51.8833
Parkinson's disease	Phosphate levels	rs7695720	C	A	C	A	-0.1255	0.002	0.2091	0.2296	4	77183300	0.0032	291	0.5369	4	77183300	0.0208	1.52799e-09	482730	36.405
Parkinson's disease	Phosphate levels	rs79436216	G	A	G	A	0.2816	-0.0146	0.0351	0.0331	12	64263528	0.0082	291	0.07358	12	64263528	0.0603	3.02197e-06	468692	21.8087
Parkinson's disease	Phosphate levels	rs823106	C	G	C	G	-0.1492	0.0043	0.8488	0.851	1	205656453	0.0038	291	0.2529	1	205656453	0.0239	4.09996e-10	482730	38.971
Parkinson's disease	Phosphate levels	rs847685	C	G	C	G	-0.1483	-0.002	0.2028	0.2002	17	48200834	0.0034	291	0.5699	17	48200834	0.0293	3.983e-07	468692	25.6181
Parkinson's disease	Phosphate levels	rs858295	G	A	G	A	-0.1039	-0.0024	0.3947	0.4101	7	23245569	0.0027	291	0.3752	7	23245569	0.0176	3.83098e-09	482730	34.8502
Parkinson's disease	Phosphate levels	rs9840232	T	C	T	C	0.1157	0.0037	0.1766	0.165	3	151052362	0.0038	291	0.3374	3	151052362	0.0233	6.56493e-07	482730	24.6578
Parkinson's disease	Phosphate levels	rs9845968	G	A	G	A	0.0842	0.0025	0.5157	0.5312	3	46531144	0.0027	291	0.3406	3	46531144	0.0175	1.41599e-06	482730	23.1498
Parkinson's disease	3-hydroxyisobutyrate levels	rs10513789	G	T	G	T	-0.1596	0.0159	0.1826	0.1973	3	182760073	0.0098	291	0.106	3	182760073	0.0219	3.18493e-13	482730	53.1102
Parkinson's disease	3-hydroxyisobutyrate levels	rs10756905	T	C	T	C	0.1011	-0.0004	0.2409	0.2317	9	17726888	0.009	291	0.9627	9	17726888	0.0196	2.45601e-07	482730	26.6066
Parkinson's disease	3-hydroxyisobutyrate levels	rs10766301	T	C	T	C	0.0907	0.0106	0.4104	0.4055	11	16217413	0.0079	291	0.1786	11	16217413	0.0192	2.20501e-06	482730	22.3158
Parkinson's disease	3-hydroxyisobutyrate levels	rs10847864	T	G	T	G	0.1274	-0.0041	0.3625	0.338	12	123326598	0.0083	291	0.6201	12	123326598	0.0179	9.81296e-13	482730	50.6562
Parkinson's disease	3-hydroxyisobutyrate levels	rs111972941	G	A	G	A	0.2482	-0.007	0.0472	0.0454	1	4823709	0.0192	291	0.717	1	4823709	0.0514	1.37499e-06	468692	23.3172
Parkinson's disease	3-hydroxyisobutyrate levels	rs112413063	C	T	C	T	-0.1813	0.0012	0.0637	0.055	2	29130587	0.0174	291	0.9439	2	29130587	0.0396	4.61796e-06	482730	20.9607
Parkinson's disease	3-hydroxyisobutyrate levels	rs12929797	T	C	T	C	0.082	0.0004	0.4285	0.3994	16	52632944	0.0079	291	0.9636	16	52632944	0.017	1.31999e-06	482730	23.2664
Parkinson's disease	3-hydroxyisobutyrate levels	rs12934900	T	A	T	A	0.1215	-0.0027	0.6571	0.6344	16	30923602	0.0086	291	0.757801	16	30923602	0.0184	4.33112e-11	482730	43.6031
Parkinson's disease	3-hydroxyisobutyrate levels	rs144814361	T	C	T	C	0.4411	-0.0036	0.0174	0.0195	10	121410917	0.0285	291	0.8996	10	121410917	0.068	9.06567e-11	482730	42.0781
Parkinson's disease	3-hydroxyisobutyrate levels	rs182621729	T	C	T	C	0.3083	-0.0064	0.0289	0.0397	7	152417849	0.0211	291	0.759899	7	152417849	0.0633	1.11299e-06	480593	23.7214
Parkinson's disease	3-hydroxyisobutyrate levels	rs2208485	A	G	A	G	-0.0936	-0.0016	0.415	0.413	9	17599212	0.0086	291	0.8487	9	17599212	0.0182	2.65198e-07	482730	26.449
Parkinson's disease	3-hydroxyisobutyrate levels	rs2248244	A	G	A	G	0.1001	0.0043	0.2898	0.269	21	38852361	0.0082	291	0.604901	21	38852361	0.0211	2.00498e-06	482730	22.5063
Parkinson's disease	3-hydroxyisobutyrate levels	rs2295547	C	A	C	A	-0.0894	0.0096	0.32	0.3429	20	3172246	0.0083	291	0.2478	20	3172246	0.0182	8.76799e-07	482730	24.1286
Parkinson's disease	3-hydroxyisobutyrate levels	rs28370649	G	A	G	A	0.2836	0.0299	0.0272	0.0259	12	40399149	0.0313	291	0.3396	12	40399149	0.0547	2.20298e-07	482730	26.8805
Parkinson's disease	3-hydroxyisobutyrate levels	rs2949760	A	G	A	G	0.0915	-0.0087	0.3649	0.353	7	143210952	0.008	291	0.2744	7	143210952	0.0193	1.99802e-06	482730	22.4764
Parkinson's disease	3-hydroxyisobutyrate levels	rs329647	C	G	C	G	-0.1133	-0.0062	0.6662	0.7059	11	133764666	0.0087	291	0.4783	11	133764666	0.0178	1.94402e-10	482730	40.5154
Parkinson's disease	3-hydroxyisobutyrate levels	rs34311866	C	T	C	T	0.2272	-0.009	0.1958	0.1626	4	951947	0.0103	291	0.3822	4	951947	0.0231	7.97444e-23	482730	96.737
Parkinson's disease	3-hydroxyisobutyrate levels	rs34679758	G	A	G	A	-0.1275	0.0051	0.1216	0.1092	16	71995427	0.013	291	0.6977	16	71995427	0.0259	8.71505e-07	482730	24.2338
Parkinson's disease	3-hydroxyisobutyrate levels	rs35265698	G	C	G	C	-0.2	0.0017	0.1547	0.1722	6	32561334	0.0109	291	0.8754	6	32561334	0.0303	3.92735e-11	480593	43.5687
Parkinson's disease	3-hydroxyisobutyrate levels	rs356203	T	C	T	C	-0.2398	-0.0064	0.6169	0.591	4	90666041	0.008	291	0.4212	4	90666041	0.0178	3.00677e-41	482730	181.492
Parkinson's disease	3-hydroxyisobutyrate levels	rs35749011	A	G	A	G	0.7508	-0.0062	0.0191	0.0141	1	155135036	0.033	291	0.8519	1	155135036	0.0659	5.02227e-30	482730	129.801
Parkinson's disease	3-hydroxyisobutyrate levels	rs41286192	G	A	G	A	0.3164	-0.0085	0.0308	0.0312	6	133118216	0.0224	291	0.703399	6	133118216	0.067	2.298e-06	469486	22.3009
Parkinson's disease	3-hydroxyisobutyrate levels	rs4488803	A	G	A	G	-0.1136	-0.0023	0.3746	0.4116	3	58218352	0.0078	291	0.7663	3	58218352	0.0199	1.07599e-08	482730	32.5875
Parkinson's disease	3-hydroxyisobutyrate levels	rs4588066	A	G	A	G	0.1046	-0.0111	0.326	0.3095	18	40672964	0.0085	291	0.1902	18	40672964	0.0178	4.45297e-09	482730	34.5321
Parkinson's disease	3-hydroxyisobutyrate levels	rs4613239	G	C	G	C	0.1784	-0.0069	0.1326	0.1133	2	169119609	0.0125	291	0.5831	2	169119609	0.0248	6.21441e-13	482730	51.7471
Parkinson's disease	3-hydroxyisobutyrate levels	rs4698412	A	G	A	G	0.1258	0.0092	0.553	0.5472	4	15737348	0.0079	291	0.2468	4	15737348	0.0168	7.04855e-14	482730	56.0716
Parkinson's disease	3-hydroxyisobutyrate levels	rs4774417	A	G	A	G	0.1052	0.0089	0.7397	0.7374	15	61993702	0.0091	291	0.3288	15	61993702	0.0192	4.62605e-08	482730	30.0213
Parkinson's disease	3-hydroxyisobutyrate levels	rs4810687	T	G	T	G	0.0932	0.0058	0.5642	0.5401	20	46408929	0.0083	291	0.4855	20	46408929	0.0187	6.27004e-07	482730	24.8398
Parkinson's disease	3-hydroxyisobutyrate levels	rs4836108	A	G	A	G	0.1094	-0.0096	0.4795	0.4774	5	124010261	0.0082	291	0.2399	5	124010261	0.0225	1.19801e-06	468692	23.6412
Parkinson's disease	3-hydroxyisobutyrate levels	rs4851487	T	C	T	C	0.0808	0.013	0.3907	0.3884	2	102302978	0.0081	291	0.1093	2	102302978	0.0174	3.249e-06	482730	21.5637
Parkinson's disease	3-hydroxyisobutyrate levels	rs58879558	C	T	C	T	-0.2383	-0.0092	0.2229	0.1977	17	44095467	0.0105	291	0.3809	17	44095467	0.025	1.36301e-21	482730	90.859
Parkinson's disease	3-hydroxyisobutyrate levels	rs61835654	C	T	C	T	0.1032	-0.0027	0.23	0.2076	1	226983330	0.0095	291	0.773701	1	226983330	0.0216	1.85302e-06	482730	22.8272
Parkinson's disease	3-hydroxyisobutyrate levels	rs620490	G	T	G	T	-0.1174	-0.0002	0.2762	0.2695	8	16697579	0.0089	291	0.9789	8	16697579	0.019	6.45595e-10	482730	38.1794
Parkinson's disease	3-hydroxyisobutyrate levels	rs6715875	C	T	C	T	0.2902	0.02	0.0362	0.0459	2	182299679	0.018	291	0.2664	2	182299679	0.0599	1.24601e-06	468692	23.4715
Parkinson's disease	3-hydroxyisobutyrate levels	rs6741007	G	T	G	T	-0.1233	-0.0036	0.4507	0.4658	2	135537119	0.0077	291	0.6406	2	135537119	0.0175	2.08689e-12	482730	49.6421
Parkinson's disease	3-hydroxyisobutyrate levels	rs6808178	C	T	C	T	-0.0864	0.0136	0.6228	0.6254	3	28705690	0.0081	291	0.0915293	3	28705690	0.0174	7.19896e-07	482730	24.6564
Parkinson's disease	3-hydroxyisobutyrate levels	rs73032517	G	A	G	A	0.2706	0.0299	0.0295	0.0267	3	18199602	0.0256	291	0.2433	3	18199602	0.0558	1.26701e-06	482730	23.5173
Parkinson's disease	3-hydroxyisobutyrate levels	rs75505347	T	C	T	C	0.3917	0.0374	0.0195	0.0212	12	40885549	0.0293	291	0.2016	12	40885549	0.0674	6.11702e-09	482730	33.7744
Parkinson's disease	3-hydroxyisobutyrate levels	rs75646569	G	T	G	T	0.1916	-0.0028	0.1117	0.1046	5	60345424	0.013	291	0.828	5	60345424	0.0266	5.61824e-13	482730	51.8833
Parkinson's disease	3-hydroxyisobutyrate levels	rs7695720	C	A	C	A	-0.1255	0.0188	0.2091	0.2306	4	77183300	0.0089	291	0.0345804	4	77183300	0.0208	1.52799e-09	482730	36.405
Parkinson's disease	3-hydroxyisobutyrate levels	rs79436216	G	A	G	A	0.2816	-0.0477	0.0351	0.0324	12	64263528	0.0235	291	0.0423701	12	64263528	0.0603	3.02197e-06	468692	21.8087
Parkinson's disease	3-hydroxyisobutyrate levels	rs823106	C	G	C	G	-0.1492	-0.0003	0.8488	0.852	1	205656453	0.0109	291	0.9749	1	205656453	0.0239	4.09996e-10	482730	38.971
Parkinson's disease	3-hydroxyisobutyrate levels	rs847685	C	G	C	G	-0.1483	-0.002	0.2028	0.2015	17	48200834	0.0097	291	0.8376	17	48200834	0.0293	3.983e-07	468692	25.6181
Parkinson's disease	3-hydroxyisobutyrate levels	rs858295	G	A	G	A	-0.1039	0.0116	0.3947	0.4114	7	23245569	0.0077	291	0.1319	7	23245569	0.0176	3.83098e-09	482730	34.8502
Parkinson's disease	3-hydroxyisobutyrate levels	rs9840232	T	C	T	C	0.1157	-0.0187	0.1766	0.1658	3	151052362	0.0108	291	0.0819804	3	151052362	0.0233	6.56493e-07	482730	24.6578
Parkinson's disease	3-hydroxyisobutyrate levels	rs9845968	G	A	G	A	0.0842	-0.0065	0.5157	0.5318	3	46531144	0.0075	291	0.3894	3	46531144	0.0175	1.41599e-06	482730	23.1498
Parkinson's disease	5-oxoproline levels	rs10513789	G	T	G	T	-0.1596	0.0097	0.1826	0.1956	3	182760073	0.0076	291	0.2026	3	182760073	0.0219	3.18493e-13	482730	53.1102
Parkinson's disease	5-oxoproline levels	rs10756905	T	C	T	C	0.1011	0.0069	0.2409	0.2324	9	17726888	0.007	291	0.321	9	17726888	0.0196	2.45601e-07	482730	26.6066
Parkinson's disease	5-oxoproline levels	rs10766301	T	C	T	C	0.0907	-0.0026	0.4104	0.407	11	16217413	0.0061	291	0.6709	11	16217413	0.0192	2.20501e-06	482730	22.3158
Parkinson's disease	5-oxoproline levels	rs10847864	T	G	T	G	0.1274	0.0043	0.3625	0.3392	12	123326598	0.0064	291	0.4965	12	123326598	0.0179	9.81296e-13	482730	50.6562
Parkinson's disease	5-oxoproline levels	rs111972941	G	A	G	A	0.2482	-0.006	0.0472	0.0459	1	4823709	0.0147	291	0.6834	1	4823709	0.0514	1.37499e-06	468692	23.3172
Parkinson's disease	5-oxoproline levels	rs112413063	C	T	C	T	-0.1813	0.0267	0.0637	0.0554	2	29130587	0.0132	291	0.0433301	2	29130587	0.0396	4.61796e-06	482730	20.9607
Parkinson's disease	5-oxoproline levels	rs12929797	T	C	T	C	0.082	-0.0027	0.4285	0.3983	16	52632944	0.0061	291	0.6569	16	52632944	0.017	1.31999e-06	482730	23.2664
Parkinson's disease	5-oxoproline levels	rs12934900	T	A	T	A	0.1215	-0.005	0.6571	0.6356	16	30923602	0.0066	291	0.4484	16	30923602	0.0184	4.33112e-11	482730	43.6031
Parkinson's disease	5-oxoproline levels	rs144814361	T	C	T	C	0.4411	-0.0037	0.0174	0.0198	10	121410917	0.0218	291	0.866	10	121410917	0.068	9.06567e-11	482730	42.0781
Parkinson's disease	5-oxoproline levels	rs182621729	T	C	T	C	0.3083	0.0107	0.0289	0.0391	7	152417849	0.0164	291	0.5119	7	152417849	0.0633	1.11299e-06	480593	23.7214
Parkinson's disease	5-oxoproline levels	rs2208485	A	G	A	G	-0.0936	-0.0011	0.415	0.4098	9	17599212	0.0066	291	0.8731	9	17599212	0.0182	2.65198e-07	482730	26.449
Parkinson's disease	5-oxoproline levels	rs2248244	A	G	A	G	0.1001	0.0029	0.2898	0.2684	21	38852361	0.0064	291	0.6524	21	38852361	0.0211	2.00498e-06	482730	22.5063
Parkinson's disease	5-oxoproline levels	rs2295547	C	A	C	A	-0.0894	0.0032	0.32	0.3433	20	3172246	0.0064	291	0.619599	20	3172246	0.0182	8.76799e-07	482730	24.1286
Parkinson's disease	5-oxoproline levels	rs28370649	G	A	G	A	0.2836	0.0058	0.0272	0.0263	12	40399149	0.0236	291	0.805	12	40399149	0.0547	2.20298e-07	482730	26.8805
Parkinson's disease	5-oxoproline levels	rs2949760	A	G	A	G	0.0915	-0.0105	0.3649	0.3515	7	143210952	0.0061	291	0.0884993	7	143210952	0.0193	1.99802e-06	482730	22.4764
Parkinson's disease	5-oxoproline levels	rs329647	C	G	C	G	-0.1133	0.0052	0.6662	0.7033	11	133764666	0.0067	291	0.4315	11	133764666	0.0178	1.94402e-10	482730	40.5154
Parkinson's disease	5-oxoproline levels	rs34311866	C	T	C	T	0.2272	-0.007	0.1958	0.162	4	951947	0.008	291	0.3812	4	951947	0.0231	7.97444e-23	482730	96.737
Parkinson's disease	5-oxoproline levels	rs34679758	G	A	G	A	-0.1275	-0.0107	0.1216	0.1086	16	71995427	0.01	291	0.2821	16	71995427	0.0259	8.71505e-07	482730	24.2338
Parkinson's disease	5-oxoproline levels	rs35265698	G	C	G	C	-0.2	0.0039	0.1547	0.1719	6	32561334	0.0084	291	0.6413	6	32561334	0.0303	3.92735e-11	480593	43.5687
Parkinson's disease	5-oxoproline levels	rs356203	T	C	T	C	-0.2398	0.0151	0.6169	0.5899	4	90666041	0.0061	291	0.0132099	4	90666041	0.0178	3.00677e-41	482730	181.492
Parkinson's disease	5-oxoproline levels	rs35749011	A	G	A	G	0.7508	-0.0168	0.0191	0.0142	1	155135036	0.0252	291	0.5053	1	155135036	0.0659	5.02227e-30	482730	129.801
Parkinson's disease	5-oxoproline levels	rs41286192	G	A	G	A	0.3164	0.0151	0.0308	0.031	6	133118216	0.0172	291	0.3799	6	133118216	0.067	2.298e-06	469486	22.3009
Parkinson's disease	5-oxoproline levels	rs4488803	A	G	A	G	-0.1136	-0.0123	0.3746	0.4102	3	58218352	0.0059	291	0.0384096	3	58218352	0.0199	1.07599e-08	482730	32.5875
Parkinson's disease	5-oxoproline levels	rs4588066	A	G	A	G	0.1046	-0.0037	0.326	0.3093	18	40672964	0.0065	291	0.5657	18	40672964	0.0178	4.45297e-09	482730	34.5321
Parkinson's disease	5-oxoproline levels	rs4613239	G	C	G	C	0.1784	0.0026	0.1326	0.1118	2	169119609	0.0097	291	0.785899	2	169119609	0.0248	6.21441e-13	482730	51.7471
Parkinson's disease	5-oxoproline levels	rs4698412	A	G	A	G	0.1258	-0.011	0.553	0.5502	4	15737348	0.0061	291	0.0720593	4	15737348	0.0168	7.04855e-14	482730	56.0716
Parkinson's disease	5-oxoproline levels	rs4774417	A	G	A	G	0.1052	0.002	0.7397	0.7373	15	61993702	0.0071	291	0.776301	15	61993702	0.0192	4.62605e-08	482730	30.0213
Parkinson's disease	5-oxoproline levels	rs4810687	T	G	T	G	0.0932	-0.0034	0.5642	0.542	20	46408929	0.0065	291	0.5971	20	46408929	0.0187	6.27004e-07	482730	24.8398
Parkinson's disease	5-oxoproline levels	rs4836108	A	G	A	G	0.1094	0.0045	0.4795	0.4768	5	124010261	0.0063	291	0.4797	5	124010261	0.0225	1.19801e-06	468692	23.6412
Parkinson's disease	5-oxoproline levels	rs4851487	T	C	T	C	0.0808	0.0052	0.3907	0.3883	2	102302978	0.0063	291	0.4095	2	102302978	0.0174	3.249e-06	482730	21.5637
Parkinson's disease	5-oxoproline levels	rs58879558	C	T	C	T	-0.2383	-0.014	0.2229	0.1995	17	44095467	0.008	291	0.0805898	17	44095467	0.025	1.36301e-21	482730	90.859
Parkinson's disease	5-oxoproline levels	rs61835654	C	T	C	T	0.1032	0.0043	0.23	0.2062	1	226983330	0.0073	291	0.5534	1	226983330	0.0216	1.85302e-06	482730	22.8272
Parkinson's disease	5-oxoproline levels	rs620490	G	T	G	T	-0.1174	0.0058	0.2762	0.2699	8	16697579	0.0068	291	0.3946	8	16697579	0.019	6.45595e-10	482730	38.1794
Parkinson's disease	5-oxoproline levels	rs6741007	G	T	G	T	-0.1233	0.004	0.4507	0.4655	2	135537119	0.0059	291	0.499501	2	135537119	0.0175	2.08689e-12	482730	49.6421
Parkinson's disease	5-oxoproline levels	rs6808178	C	T	C	T	-0.0864	0.01	0.6228	0.6254	3	28705690	0.0062	291	0.1082	3	28705690	0.0174	7.19896e-07	482730	24.6564
Parkinson's disease	5-oxoproline levels	rs73032517	G	A	G	A	0.2706	0.0026	0.0295	0.0273	3	18199602	0.0196	291	0.8935	3	18199602	0.0558	1.26701e-06	482730	23.5173
Parkinson's disease	5-oxoproline levels	rs75505347	T	C	T	C	0.3917	-0.006	0.0195	0.0207	12	40885549	0.0229	291	0.792399	12	40885549	0.0674	6.11702e-09	482730	33.7744
Parkinson's disease	5-oxoproline levels	rs75646569	G	T	G	T	0.1916	-0.0011	0.1117	0.1039	5	60345424	0.01	291	0.9111	5	60345424	0.0266	5.61824e-13	482730	51.8833
Parkinson's disease	5-oxoproline levels	rs7695720	C	A	C	A	-0.1255	0.0063	0.2091	0.2299	4	77183300	0.0069	291	0.3638	4	77183300	0.0208	1.52799e-09	482730	36.405
Parkinson's disease	5-oxoproline levels	rs79436216	G	A	G	A	0.2816	0.0748	0.0351	0.0329	12	64263528	0.0174	291	1.80198e-05	12	64263528	0.0603	3.02197e-06	468692	21.8087
Parkinson's disease	5-oxoproline levels	rs823106	C	G	C	G	-0.1492	-0.0111	0.8488	0.8513	1	205656453	0.0083	291	0.1793	1	205656453	0.0239	4.09996e-10	482730	38.971
Parkinson's disease	5-oxoproline levels	rs847685	C	G	C	G	-0.1483	0.0051	0.2028	0.2007	17	48200834	0.0075	291	0.4993	17	48200834	0.0293	3.983e-07	468692	25.6181
Parkinson's disease	5-oxoproline levels	rs858295	G	A	G	A	-0.1039	-0.0027	0.3947	0.4103	7	23245569	0.006	291	0.653501	7	23245569	0.0176	3.83098e-09	482730	34.8502
Parkinson's disease	5-oxoproline levels	rs9840232	T	C	T	C	0.1157	-0.0009	0.1766	0.1653	3	151052362	0.0083	291	0.9108	3	151052362	0.0233	6.56493e-07	482730	24.6578
Parkinson's disease	5-oxoproline levels	rs9845968	G	A	G	A	0.0842	0.0053	0.5157	0.5314	3	46531144	0.0058	291	0.3643	3	46531144	0.0175	1.41599e-06	482730	23.1498
Parkinson's disease	P-cresol sulfate levels	rs10513789	G	T	G	T	-0.1596	-0.0223	0.1826	0.1975	3	182760073	0.0401	291	0.5777	3	182760073	0.0219	3.18493e-13	482730	53.1102
Parkinson's disease	P-cresol sulfate levels	rs10756905	T	C	T	C	0.1011	-0.0561	0.2409	0.2317	9	17726888	0.0366	291	0.1249	9	17726888	0.0196	2.45601e-07	482730	26.6066
Parkinson's disease	P-cresol sulfate levels	rs10766301	T	C	T	C	0.0907	0.0599	0.4104	0.4052	11	16217413	0.032	291	0.0613296	11	16217413	0.0192	2.20501e-06	482730	22.3158
Parkinson's disease	P-cresol sulfate levels	rs10847864	T	G	T	G	0.1274	0.0351	0.3625	0.3376	12	123326598	0.0338	291	0.299	12	123326598	0.0179	9.81296e-13	482730	50.6562
Parkinson's disease	P-cresol sulfate levels	rs111972941	G	A	G	A	0.2482	0.0308	0.0472	0.0452	1	4823709	0.0783	291	0.6936	1	4823709	0.0514	1.37499e-06	468692	23.3172
Parkinson's disease	P-cresol sulfate levels	rs112413063	C	T	C	T	-0.1813	0.135	0.0637	0.055	2	29130587	0.0707	291	0.0563002	2	29130587	0.0396	4.61796e-06	482730	20.9607
Parkinson's disease	P-cresol sulfate levels	rs12929797	T	C	T	C	0.082	-0.0184	0.4285	0.3996	16	52632944	0.0321	291	0.566301	16	52632944	0.017	1.31999e-06	482730	23.2664
Parkinson's disease	P-cresol sulfate levels	rs12934900	T	A	T	A	0.1215	0.0036	0.6571	0.6341	16	30923602	0.0351	291	0.9184	16	30923602	0.0184	4.33112e-11	482730	43.6031
Parkinson's disease	P-cresol sulfate levels	rs144814361	T	C	T	C	0.4411	0.1607	0.0174	0.0195	10	121410917	0.1156	291	0.1643	10	121410917	0.068	9.06567e-11	482730	42.0781
Parkinson's disease	P-cresol sulfate levels	rs182621729	T	C	T	C	0.3083	0.0044	0.0289	0.0399	7	152417849	0.0855	291	0.9586	7	152417849	0.0633	1.11299e-06	480593	23.7214
Parkinson's disease	P-cresol sulfate levels	rs2208485	A	G	A	G	-0.0936	-0.0074	0.415	0.4136	9	17599212	0.0346	291	0.8319	9	17599212	0.0182	2.65198e-07	482730	26.449
Parkinson's disease	P-cresol sulfate levels	rs2248244	A	G	A	G	0.1001	-0.0062	0.2898	0.2691	21	38852361	0.0335	291	0.8532	21	38852361	0.0211	2.00498e-06	482730	22.5063
Parkinson's disease	P-cresol sulfate levels	rs2295547	C	A	C	A	-0.0894	-0.0674	0.32	0.3429	20	3172246	0.0339	291	0.0471303	20	3172246	0.0182	8.76799e-07	482730	24.1286
Parkinson's disease	P-cresol sulfate levels	rs28370649	G	A	G	A	0.2836	0.0835	0.0272	0.0259	12	40399149	0.1285	291	0.5156	12	40399149	0.0547	2.20298e-07	482730	26.8805
Parkinson's disease	P-cresol sulfate levels	rs2949760	A	G	A	G	0.0915	-0.0436	0.3649	0.3533	7	143210952	0.0325	291	0.18	7	143210952	0.0193	1.99802e-06	482730	22.4764
Parkinson's disease	P-cresol sulfate levels	rs329647	C	G	C	G	-0.1133	0.0319	0.6662	0.706	11	133764666	0.0353	291	0.3653	11	133764666	0.0178	1.94402e-10	482730	40.5154
Parkinson's disease	P-cresol sulfate levels	rs34311866	C	T	C	T	0.2272	-0.0232	0.1958	0.1628	4	951947	0.0423	291	0.5837	4	951947	0.0231	7.97444e-23	482730	96.737
Parkinson's disease	P-cresol sulfate levels	rs34679758	G	A	G	A	-0.1275	0.0077	0.1216	0.1093	16	71995427	0.0531	291	0.8846	16	71995427	0.0259	8.71505e-07	482730	24.2338
Parkinson's disease	P-cresol sulfate levels	rs35265698	G	C	G	C	-0.2	0.0236	0.1547	0.1723	6	32561334	0.0443	291	0.5936	6	32561334	0.0303	3.92735e-11	480593	43.5687
Parkinson's disease	P-cresol sulfate levels	rs356203	T	C	T	C	-0.2398	0.0051	0.6169	0.5913	4	90666041	0.0327	291	0.8752	4	90666041	0.0178	3.00677e-41	482730	181.492
Parkinson's disease	P-cresol sulfate levels	rs35749011	A	G	A	G	0.7508	0.0196	0.0191	0.014	1	155135036	0.135	291	0.8845	1	155135036	0.0659	5.02227e-30	482730	129.801
Parkinson's disease	P-cresol sulfate levels	rs41286192	G	A	G	A	0.3164	-0.1214	0.0308	0.0312	6	133118216	0.0908	291	0.1814	6	133118216	0.067	2.298e-06	469486	22.3009
Parkinson's disease	P-cresol sulfate levels	rs4488803	A	G	A	G	-0.1136	-0.0183	0.3746	0.4119	3	58218352	0.0315	291	0.561	3	58218352	0.0199	1.07599e-08	482730	32.5875
Parkinson's disease	P-cresol sulfate levels	rs4588066	A	G	A	G	0.1046	-0.0319	0.326	0.3095	18	40672964	0.0345	291	0.3553	18	40672964	0.0178	4.45297e-09	482730	34.5321
Parkinson's disease	P-cresol sulfate levels	rs4613239	G	C	G	C	0.1784	0.0017	0.1326	0.1136	2	169119609	0.0511	291	0.9729	2	169119609	0.0248	6.21441e-13	482730	51.7471
Parkinson's disease	P-cresol sulfate levels	rs4698412	A	G	A	G	0.1258	-0.0016	0.553	0.5467	4	15737348	0.0325	291	0.9617	4	15737348	0.0168	7.04855e-14	482730	56.0716
Parkinson's disease	P-cresol sulfate levels	rs4774417	A	G	A	G	0.1052	-0.0056	0.7397	0.7374	15	61993702	0.0372	291	0.8793	15	61993702	0.0192	4.62605e-08	482730	30.0213
Parkinson's disease	P-cresol sulfate levels	rs4810687	T	G	T	G	0.0932	0.0208	0.5642	0.5394	20	46408929	0.0342	291	0.543	20	46408929	0.0187	6.27004e-07	482730	24.8398
Parkinson's disease	P-cresol sulfate levels	rs4836108	A	G	A	G	0.1094	-0.006	0.4795	0.4775	5	124010261	0.0333	291	0.8573	5	124010261	0.0225	1.19801e-06	468692	23.6412
Parkinson's disease	P-cresol sulfate levels	rs4851487	T	C	T	C	0.0808	0.0038	0.3907	0.3884	2	102302978	0.0336	291	0.9102	2	102302978	0.0174	3.249e-06	482730	21.5637
Parkinson's disease	P-cresol sulfate levels	rs58879558	C	T	C	T	-0.2383	-0.0014	0.2229	0.1973	17	44095467	0.0429	291	0.9735	17	44095467	0.025	1.36301e-21	482730	90.859
Parkinson's disease	P-cresol sulfate levels	rs61835654	C	T	C	T	0.1032	0.0061	0.23	0.2079	1	226983330	0.0386	291	0.8743	1	226983330	0.0216	1.85302e-06	482730	22.8272
Parkinson's disease	P-cresol sulfate levels	rs620490	G	T	G	T	-0.1174	-0.022	0.2762	0.2695	8	16697579	0.0363	291	0.544999	8	16697579	0.019	6.45595e-10	482730	38.1794
Parkinson's disease	P-cresol sulfate levels	rs6715875	C	T	C	T	0.2902	0.1361	0.0362	0.0461	2	182299679	0.0731	291	0.0626599	2	182299679	0.0599	1.24601e-06	468692	23.4715
Parkinson's disease	P-cresol sulfate levels	rs6741007	G	T	G	T	-0.1233	0.0107	0.4507	0.4659	2	135537119	0.0311	291	0.7311	2	135537119	0.0175	2.08689e-12	482730	49.6421
Parkinson's disease	P-cresol sulfate levels	rs6808178	C	T	C	T	-0.0864	0.0558	0.6228	0.6254	3	28705690	0.0329	291	0.0896809	3	28705690	0.0174	7.19896e-07	482730	24.6564
Parkinson's disease	P-cresol sulfate levels	rs73032517	G	A	G	A	0.2706	-0.0148	0.0295	0.0267	3	18199602	0.1048	291	0.8879	3	18199602	0.0558	1.26701e-06	482730	23.5173
Parkinson's disease	P-cresol sulfate levels	rs75505347	T	C	T	C	0.3917	-0.1714	0.0195	0.0214	12	40885549	0.1184	291	0.1477	12	40885549	0.0674	6.11702e-09	482730	33.7744
Parkinson's disease	P-cresol sulfate levels	rs75646569	G	T	G	T	0.1916	0.0623	0.1117	0.1048	5	60345424	0.0529	291	0.2386	5	60345424	0.0266	5.61824e-13	482730	51.8833
Parkinson's disease	P-cresol sulfate levels	rs7695720	C	A	C	A	-0.1255	0.0139	0.2091	0.2308	4	77183300	0.0364	291	0.702399	4	77183300	0.0208	1.52799e-09	482730	36.405
Parkinson's disease	P-cresol sulfate levels	rs79436216	G	A	G	A	0.2816	0.0649	0.0351	0.0321	12	64263528	0.0974	291	0.5052	12	64263528	0.0603	3.02197e-06	468692	21.8087
Parkinson's disease	P-cresol sulfate levels	rs823106	C	G	C	G	-0.1492	-0.0189	0.8488	0.8521	1	205656453	0.0442	291	0.6689	1	205656453	0.0239	4.09996e-10	482730	38.971
Parkinson's disease	P-cresol sulfate levels	rs847685	C	G	C	G	-0.1483	-0.0355	0.2028	0.2016	17	48200834	0.0395	291	0.3688	17	48200834	0.0293	3.983e-07	468692	25.6181
Parkinson's disease	P-cresol sulfate levels	rs858295	G	A	G	A	-0.1039	-0.0326	0.3947	0.4115	7	23245569	0.0315	291	0.3004	7	23245569	0.0176	3.83098e-09	482730	34.8502
Parkinson's disease	P-cresol sulfate levels	rs9840232	T	C	T	C	0.1157	0.0266	0.1766	0.1659	3	151052362	0.044	291	0.546	3	151052362	0.0233	6.56493e-07	482730	24.6578
Parkinson's disease	P-cresol sulfate levels	rs9845968	G	A	G	A	0.0842	0.0123	0.5157	0.5319	3	46531144	0.0307	291	0.6885	3	46531144	0.0175	1.41599e-06	482730	23.1498
Parkinson's disease	(N(1) + N(8))-acetylspermidine levels	rs10513789	G	T	G	T	-0.1596	0.0668	0.1826	0.1987	3	182760073	0.0278	291	0.01637	3	182760073	0.0219	3.18493e-13	482730	53.1102
Parkinson's disease	(N(1) + N(8))-acetylspermidine levels	rs10756905	T	C	T	C	0.1011	-0.0104	0.2409	0.2309	9	17726888	0.0259	291	0.6889	9	17726888	0.0196	2.45601e-07	482730	26.6066
Parkinson's disease	(N(1) + N(8))-acetylspermidine levels	rs10766301	T	C	T	C	0.0907	-0.0159	0.4104	0.4042	11	16217413	0.0225	291	0.4817	11	16217413	0.0192	2.20501e-06	482730	22.3158
Parkinson's disease	(N(1) + N(8))-acetylspermidine levels	rs10847864	T	G	T	G	0.1274	0.0579	0.3625	0.3361	12	123326598	0.0233	291	0.0131299	12	123326598	0.0179	9.81296e-13	482730	50.6562
Parkinson's disease	(N(1) + N(8))-acetylspermidine levels	rs111972941	G	A	G	A	0.2482	0.0227	0.0472	0.0448	1	4823709	0.0551	291	0.6804	1	4823709	0.0514	1.37499e-06	468692	23.3172
Parkinson's disease	(N(1) + N(8))-acetylspermidine levels	rs112413063	C	T	C	T	-0.1813	-0.0177	0.0637	0.0548	2	29130587	0.05	291	0.724201	2	29130587	0.0396	4.61796e-06	482730	20.9607
Parkinson's disease	(N(1) + N(8))-acetylspermidine levels	rs12929797	T	C	T	C	0.082	-0.0049	0.4285	0.4006	16	52632944	0.0225	291	0.829	16	52632944	0.017	1.31999e-06	482730	23.2664
Parkinson's disease	(N(1) + N(8))-acetylspermidine levels	rs12934900	T	A	T	A	0.1215	0.0057	0.6571	0.633	16	30923602	0.0246	291	0.8167	16	30923602	0.0184	4.33112e-11	482730	43.6031
Parkinson's disease	(N(1) + N(8))-acetylspermidine levels	rs144814361	T	C	T	C	0.4411	-0.1201	0.0174	0.0192	10	121410917	0.0817	291	0.1417	10	121410917	0.068	9.06567e-11	482730	42.0781
Parkinson's disease	(N(1) + N(8))-acetylspermidine levels	rs182621729	T	C	T	C	0.3083	0.0638	0.0289	0.0405	7	152417849	0.0595	291	0.2836	7	152417849	0.0633	1.11299e-06	480593	23.7214
Parkinson's disease	(N(1) + N(8))-acetylspermidine levels	rs2208485	A	G	A	G	-0.0936	0.0215	0.415	0.4159	9	17599212	0.0243	291	0.3767	9	17599212	0.0182	2.65198e-07	482730	26.449
Parkinson's disease	(N(1) + N(8))-acetylspermidine levels	rs2248244	A	G	A	G	0.1001	0.0183	0.2898	0.2694	21	38852361	0.0233	291	0.4337	21	38852361	0.0211	2.00498e-06	482730	22.5063
Parkinson's disease	(N(1) + N(8))-acetylspermidine levels	rs2295547	C	A	C	A	-0.0894	0.0018	0.32	0.3426	20	3172246	0.0239	291	0.9414	20	3172246	0.0182	8.76799e-07	482730	24.1286
Parkinson's disease	(N(1) + N(8))-acetylspermidine levels	rs28370649	G	A	G	A	0.2836	-0.0966	0.0272	0.0255	12	40399149	0.092	291	0.2939	12	40399149	0.0547	2.20298e-07	482730	26.8805
Parkinson's disease	(N(1) + N(8))-acetylspermidine levels	rs2949760	A	G	A	G	0.0915	-0.0049	0.3649	0.3549	7	143210952	0.0226	291	0.8292	7	143210952	0.0193	1.99802e-06	482730	22.4764
Parkinson's disease	(N(1) + N(8))-acetylspermidine levels	rs329647	C	G	C	G	-0.1133	-0.0172	0.6662	0.7086	11	133764666	0.0247	291	0.485801	11	133764666	0.0178	1.94402e-10	482730	40.5154
Parkinson's disease	(N(1) + N(8))-acetylspermidine levels	rs34311866	C	T	C	T	0.2272	-0.0151	0.1958	0.1635	4	951947	0.0295	291	0.61	4	951947	0.0231	7.97444e-23	482730	96.737
Parkinson's disease	(N(1) + N(8))-acetylspermidine levels	rs34679758	G	A	G	A	-0.1275	0.0037	0.1216	0.1098	16	71995427	0.0371	291	0.92	16	71995427	0.0259	8.71505e-07	482730	24.2338
Parkinson's disease	(N(1) + N(8))-acetylspermidine levels	rs35265698	G	C	G	C	-0.2	0.0183	0.1547	0.1725	6	32561334	0.0311	291	0.5565	6	32561334	0.0303	3.92735e-11	480593	43.5687
Parkinson's disease	(N(1) + N(8))-acetylspermidine levels	rs356203	T	C	T	C	-0.2398	0.0041	0.6169	0.5925	4	90666041	0.0228	291	0.8566	4	90666041	0.0178	3.00677e-41	482730	181.492
Parkinson's disease	(N(1) + N(8))-acetylspermidine levels	rs35749011	A	G	A	G	0.7508	0.1849	0.0191	0.0139	1	155135036	0.0943	291	0.0499402	1	155135036	0.0659	5.02227e-30	482730	129.801
Parkinson's disease	(N(1) + N(8))-acetylspermidine levels	rs41286192	G	A	G	A	0.3164	-0.0715	0.0308	0.0313	6	133118216	0.0637	291	0.2621	6	133118216	0.067	2.298e-06	469486	22.3009
Parkinson's disease	(N(1) + N(8))-acetylspermidine levels	rs4488803	A	G	A	G	-0.1136	-0.0065	0.3746	0.4128	3	58218352	0.022	291	0.767701	3	58218352	0.0199	1.07599e-08	482730	32.5875
Parkinson's disease	(N(1) + N(8))-acetylspermidine levels	rs4588066	A	G	A	G	0.1046	-0.0114	0.326	0.3097	18	40672964	0.0242	291	0.6372	18	40672964	0.0178	4.45297e-09	482730	34.5321
Parkinson's disease	(N(1) + N(8))-acetylspermidine levels	rs4613239	G	C	G	C	0.1784	0.0213	0.1326	0.1146	2	169119609	0.0355	291	0.5485	2	169119609	0.0248	6.21441e-13	482730	51.7471
Parkinson's disease	(N(1) + N(8))-acetylspermidine levels	rs4698412	A	G	A	G	0.1258	0.0003	0.553	0.544	4	15737348	0.0227	291	0.9885	4	15737348	0.0168	7.04855e-14	482730	56.0716
Parkinson's disease	(N(1) + N(8))-acetylspermidine levels	rs4774417	A	G	A	G	0.1052	-0.0135	0.7397	0.7375	15	61993702	0.026	291	0.604	15	61993702	0.0192	4.62605e-08	482730	30.0213
[truncated: 13,450 more rows]

## Sheet: 2. reverse MR results
reverse MR results
exposure	exposure	method	nsnp	b	se	pval	lo_ci	up_ci	or	or_lci95	or_uci95
Parkinson's disease	Glucose levels	MR Egger	46	-0.00209809	0.0156709	0.894104	-0.032813	0.0286168	0.997904	0.96772	1.02903
Parkinson's disease	Glucose levels	Weighted median	46	0.00124521	0.0100056	0.900958	-0.0183657	0.0208562	1.00125	0.981802	1.02108
Parkinson's disease	Glucose levels	Inverse variance weighted	46	-0.00306289	0.00664022	0.64461	-0.0160777	0.00995194	0.996942	0.984051	1.01
Parkinson's disease	Glucose levels	Simple mode	46	-0.0220121	0.0194071	0.262704	-0.0600501	0.0160258	0.978228	0.941717	1.01615
Parkinson's disease	Glucose levels	Weighted mode	46	-0.000436227	0.0138062	0.974934	-0.0274964	0.0266239	0.999564	0.972878	1.02698
Parkinson's disease	Creatinine levels	MR Egger	46	-0.00985052	0.0148018	0.509209	-0.0388621	0.0191611	0.990198	0.961883	1.01935
Parkinson's disease	Creatinine levels	Weighted median	46	-0.00439064	0.00902317	0.626544	-0.0220761	0.0132948	0.995619	0.978166	1.01338
Parkinson's disease	Creatinine levels	Inverse variance weighted	46	-0.00629533	0.00622001	0.311486	-0.0184866	0.0058959	0.993724	0.981683	1.00591
Parkinson's disease	Creatinine levels	Simple mode	46	-0.00903888	0.0169253	0.595939	-0.0422124	0.0241347	0.991002	0.958666	1.02443
Parkinson's disease	Creatinine levels	Weighted mode	46	-0.00289947	0.0132986	0.828393	-0.0289647	0.0231657	0.997105	0.971451	1.02344
Parkinson's disease	Urate levels	MR Egger	46	-0.0430161	0.0409428	0.299162	-0.123264	0.0372319	0.957896	0.88403	1.03793
Parkinson's disease	Urate levels	Weighted median	46	0.00968546	0.0238257	0.684365	-0.0370128	0.0563838	1.00973	0.963664	1.058
Parkinson's disease	Urate levels	Inverse variance weighted	46	-0.00585067	0.0173698	0.736245	-0.0398955	0.0281941	0.994166	0.96089	1.0286
Parkinson's disease	Urate levels	Simple mode	46	0.0135063	0.0546188	0.805815	-0.0935466	0.120559	1.0136	0.910696	1.12813
Parkinson's disease	Urate levels	Weighted mode	46	0.020705	0.0467033	0.659651	-0.0708335	0.112244	1.02092	0.931617	1.11879
Parkinson's disease	Bilirubin (z,z) levels	MR Egger	46	0.0598975	0.0855302	0.487421	-0.107742	0.227537	1.06173	0.89786	1.2555
Parkinson's disease	Bilirubin (z,z) levels	Weighted median	46	-0.0281023	0.048354	0.561121	-0.122876	0.0666716	0.972289	0.884373	1.06894
Parkinson's disease	Bilirubin (z,z) levels	Inverse variance weighted	46	0.00312095	0.0361806	0.93126	-0.0677931	0.074035	1.00313	0.934454	1.07684
Parkinson's disease	Bilirubin (z,z) levels	Simple mode	46	-0.111025	0.114105	0.335751	-0.33467	0.11262	0.894916	0.715574	1.11921
Parkinson's disease	Bilirubin (z,z) levels	Weighted mode	46	-0.079801	0.0904904	0.382532	-0.257162	0.0975602	0.9233	0.773243	1.10248
Parkinson's disease	Cholesterol levels	MR Egger	45	-0.0154818	0.0358201	0.667749	-0.0856893	0.0547257	0.984637	0.917879	1.05625
Parkinson's disease	Cholesterol levels	Weighted median	45	0.0113614	0.0219715	0.605086	-0.0317026	0.0544255	1.01143	0.968795	1.05593
Parkinson's disease	Cholesterol levels	Inverse variance weighted	45	-0.00101007	0.0151027	0.946677	-0.0306113	0.0285912	0.99899	0.969852	1.029
Parkinson's disease	Cholesterol levels	Simple mode	45	0.0468206	0.0499126	0.353338	-0.051008	0.144649	1.04793	0.950271	1.15563
Parkinson's disease	Cholesterol levels	Weighted mode	45	0.040894	0.0455288	0.373968	-0.0483425	0.130131	1.04174	0.952807	1.13898
Parkinson's disease	Lysine levels	MR Egger	46	0.00152103	0.0222815	0.945884	-0.0421506	0.0451927	1.00152	0.958725	1.04623
Parkinson's disease	Lysine levels	Weighted median	46	-0.0116326	0.0142251	0.413499	-0.0395139	0.0162486	0.988435	0.961257	1.01638
Parkinson's disease	Lysine levels	Inverse variance weighted	46	-0.0124354	0.00944974	0.18819	-0.0309569	0.00608608	0.987642	0.969517	1.0061
Parkinson's disease	Lysine levels	Simple mode	46	0.0229713	0.0280673	0.417421	-0.0320406	0.0779833	1.02324	0.968467	1.0811
Parkinson's disease	Lysine levels	Weighted mode	46	-0.0173977	0.0241716	0.475396	-0.064774	0.0299787	0.982753	0.937279	1.03043
Parkinson's disease	Tyrosine levels	MR Egger	46	0.0362488	0.0277304	0.19794	-0.0181029	0.0906004	1.03691	0.98206	1.09483
Parkinson's disease	Tyrosine levels	Weighted median	46	0.0139321	0.016402	0.395652	-0.0182159	0.04608	1.01403	0.981949	1.04716
Parkinson's disease	Tyrosine levels	Inverse variance weighted	46	0.00710463	0.0118141	0.547596	-0.0160511	0.0302604	1.00713	0.984077	1.03072
Parkinson's disease	Tyrosine levels	Simple mode	46	0.0163448	0.03708	0.66147	-0.0563321	0.0890217	1.01648	0.945225	1.0931
Parkinson's disease	Tyrosine levels	Weighted mode	46	0.0152231	0.0336894	0.653536	-0.0508082	0.0812544	1.01534	0.950461	1.08465
Parkinson's disease	Pyroglutamine levels	MR Egger	46	-0.0951265	0.0496982	0.0621276	-0.192535	0.002282	0.909258	0.824866	1.00228
Parkinson's disease	Pyroglutamine levels	Weighted median	46	-0.0127219	0.0309466	0.681006	-0.0733772	0.0479335	0.987359	0.92925	1.0491
Parkinson's disease	Pyroglutamine levels	Inverse variance weighted	46	-0.0147344	0.0210628	0.48421	-0.0560174	0.0265486	0.985374	0.945523	1.0269
Parkinson's disease	Pyroglutamine levels	Simple mode	46	0.00939418	0.064798	0.885377	-0.11761	0.136398	1.00944	0.889043	1.14614
Parkinson's disease	Pyroglutamine levels	Weighted mode	46	-0.0054726	0.0578387	0.925038	-0.118836	0.107891	0.994542	0.887953	1.11393
Parkinson's disease	Cortisol levels	MR Egger	46	-0.0543833	0.0551256	0.329265	-0.162429	0.0536628	0.947069	0.850076	1.05513
Parkinson's disease	Cortisol levels	Weighted median	46	0.0149418	0.0282327	0.596642	-0.0403944	0.070278	1.01505	0.960411	1.07281
Parkinson's disease	Cortisol levels	Inverse variance weighted	46	0.0317471	0.0238938	0.183955	-0.0150847	0.0785789	1.03226	0.985028	1.08175
Parkinson's disease	Cortisol levels	Simple mode	46	0.0208505	0.0579215	0.720547	-0.0926756	0.134377	1.02107	0.911489	1.14382
Parkinson's disease	Cortisol levels	Weighted mode	46	0.0095837	0.0391631	0.807792	-0.0671761	0.0863435	1.00963	0.935031	1.09018
Parkinson's disease	Lactate levels	MR Egger	46	0.0230918	0.0187071	0.223612	-0.0135742	0.0597578	1.02336	0.986517	1.06158
Parkinson's disease	Lactate levels	Weighted median	46	-0.00494865	0.0117943	0.674793	-0.0280655	0.0181682	0.995064	0.972325	1.01833
Parkinson's disease	Lactate levels	Inverse variance weighted	46	-0.012949	0.00827234	0.117505	-0.0291628	0.00326481	0.987135	0.971258	1.00327
Parkinson's disease	Lactate levels	Simple mode	46	0.00402787	0.027776	0.885348	-0.050413	0.0584687	1.00404	0.950837	1.06021
Parkinson's disease	Lactate levels	Weighted mode	46	0.00616925	0.028538	0.829827	-0.0497652	0.0621037	1.00619	0.951453	1.06407
Parkinson's disease	Sulfate levels	MR Egger	45	-0.00356286	0.021475	0.869008	-0.0456539	0.0385282	0.996443	0.955373	1.03928
Parkinson's disease	Sulfate levels	Weighted median	45	-0.00695751	0.0121765	0.567736	-0.0308234	0.0169084	0.993067	0.969647	1.01705
Parkinson's disease	Sulfate levels	Inverse variance weighted	45	0.00022527	0.00911949	0.980293	-0.0176489	0.0180995	1.00023	0.982506	1.01826
Parkinson's disease	Sulfate levels	Simple mode	45	-0.0315187	0.0281351	0.268679	-0.0866635	0.0236261	0.968973	0.916986	1.02391
Parkinson's disease	Sulfate levels	Weighted mode	45	-0.0315187	0.0228271	0.174326	-0.0762598	0.0132223	0.968973	0.926575	1.01331
Parkinson's disease	1,5-anhydroglucitol (1,5-ag) levels	MR Egger	46	-0.0245574	0.0533616	0.647633	-0.129146	0.0800313	0.975742	0.878846	1.08332
Parkinson's disease	1,5-anhydroglucitol (1,5-ag) levels	Weighted median	46	-0.00583255	0.03079	0.849756	-0.0661809	0.0545158	0.994184	0.935962	1.05603
Parkinson's disease	1,5-anhydroglucitol (1,5-ag) levels	Inverse variance weighted	46	-0.00642524	0.0224923	0.775136	-0.0505102	0.0376598	0.993595	0.950744	1.03838
Parkinson's disease	1,5-anhydroglucitol (1,5-ag) levels	Simple mode	46	-0.0494059	0.0591128	0.407689	-0.165267	0.0664551	0.951795	0.847667	1.06871
Parkinson's disease	1,5-anhydroglucitol (1,5-ag) levels	Weighted mode	46	-0.0296439	0.0463503	0.5257	-0.120491	0.0612027	0.970791	0.886485	1.06311
Parkinson's disease	Kynurenine levels	MR Egger	46	0.0131764	0.0359024	0.715374	-0.0571923	0.0835451	1.01326	0.944412	1.08713
Parkinson's disease	Kynurenine levels	Weighted median	46	0.00707211	0.0216438	0.743857	-0.0353498	0.049494	1.0071	0.965268	1.05074
Parkinson's disease	Kynurenine levels	Inverse variance weighted	46	0.00480732	0.0151738	0.751382	-0.0249333	0.0345479	1.00482	0.975375	1.03515
Parkinson's disease	Kynurenine levels	Simple mode	46	0.0427807	0.0462259	0.359658	-0.047822	0.133383	1.04371	0.953303	1.14269
Parkinson's disease	Kynurenine levels	Weighted mode	46	0.025554	0.0356026	0.476617	-0.0442272	0.0953352	1.02588	0.956737	1.10003
Parkinson's disease	Asparagine levels	MR Egger	45	-0.00567421	0.0218951	0.796753	-0.0485887	0.0372402	0.994342	0.952573	1.03794
Parkinson's disease	Asparagine levels	Weighted median	45	-9.48872e-05	0.0131654	0.994249	-0.025899	0.0257093	0.999905	0.974433	1.02604
Parkinson's disease	Asparagine levels	Inverse variance weighted	45	-0.00583632	0.00921064	0.526309	-0.0238892	0.0122165	0.994181	0.976394	1.01229
Parkinson's disease	Asparagine levels	Simple mode	45	0.0183449	0.0322319	0.572145	-0.0448296	0.0815194	1.01851	0.95616	1.08493
Parkinson's disease	Asparagine levels	Weighted mode	45	0.0229236	0.0293451	0.438884	-0.0345928	0.08044	1.02319	0.965999	1.08376
Parkinson's disease	Glycine levels	MR Egger	46	-0.00492212	0.0315236	0.876636	-0.0667083	0.0568641	0.99509	0.935468	1.05851
Parkinson's disease	Glycine levels	Weighted median	46	-0.00798405	0.01945	0.681446	-0.046106	0.0301379	0.992048	0.954941	1.0306
Parkinson's disease	Glycine levels	Inverse variance weighted	46	-0.0170812	0.0133419	0.200449	-0.0432313	0.00906884	0.983064	0.95769	1.00911
Parkinson's disease	Glycine levels	Simple mode	46	-0.0147459	0.0401428	0.71509	-0.0934259	0.0639341	0.985362	0.910806	1.06602
Parkinson's disease	Glycine levels	Weighted mode	46	-0.0126054	0.0340598	0.713048	-0.0793626	0.0541519	0.987474	0.923705	1.05564
Parkinson's disease	Proline levels	MR Egger	46	-0.0134578	0.0471811	0.776801	-0.105933	0.0790171	0.986632	0.899485	1.08222
Parkinson's disease	Proline levels	Weighted median	46	-0.0136772	0.0291816	0.63929	-0.070873	0.0435187	0.986416	0.93158	1.04448
Parkinson's disease	Proline levels	Inverse variance weighted	46	0.0124088	0.0199495	0.533935	-0.0266923	0.0515099	1.01249	0.973661	1.05286
Parkinson's disease	Proline levels	Simple mode	46	-0.0287585	0.0624019	0.647119	-0.151066	0.0935492	0.971651	0.859791	1.09806
Parkinson's disease	Proline levels	Weighted mode	46	-0.0367897	0.058801	0.534696	-0.15204	0.0784603	0.963879	0.858954	1.08162
Parkinson's disease	Ornithine levels	MR Egger	46	-0.0188495	0.0252312	0.458992	-0.0683026	0.0306035	0.981327	0.933978	1.03108
Parkinson's disease	Ornithine levels	Weighted median	46	-0.0112684	0.0155231	0.467893	-0.0416937	0.0191569	0.988795	0.959164	1.01934
Parkinson's disease	Ornithine levels	Inverse variance weighted	46	-0.00611199	0.0106874	0.567398	-0.0270592	0.0148353	0.993907	0.973304	1.01495
Parkinson's disease	Ornithine levels	Simple mode	46	-0.0352408	0.0344786	0.312194	-0.102819	0.0323372	0.965373	0.90229	1.03287
Parkinson's disease	Ornithine levels	Weighted mode	46	-0.0361966	0.029257	0.222432	-0.0935403	0.0211471	0.964451	0.910701	1.02137
Parkinson's disease	Citrulline levels	MR Egger	46	0.0138122	0.0309167	0.657243	-0.0467845	0.0744089	1.01391	0.954293	1.07725
Parkinson's disease	Citrulline levels	Weighted median	46	0.0110951	0.0186935	0.55283	-0.0255443	0.0477344	1.01116	0.974779	1.04889
Parkinson's disease	Citrulline levels	Inverse variance weighted	46	0.01651	0.0129563	0.202563	-0.00888438	0.0419045	1.01665	0.991155	1.04279
Parkinson's disease	Citrulline levels	Simple mode	46	-0.0118018	0.0414809	0.777323	-0.0931044	0.0695007	0.988268	0.911098	1.07197
Parkinson's disease	Citrulline levels	Weighted mode	46	-0.0212441	0.033731	0.532005	-0.0873569	0.0448687	0.97898	0.91635	1.04589
Parkinson's disease	Acetoacetate levels	MR Egger	46	-0.0900912	0.102945	0.38625	-0.291864	0.111681	0.913848	0.74687	1.11816
Parkinson's disease	Acetoacetate levels	Weighted median	46	0.00859369	0.0659783	0.896368	-0.120724	0.137911	1.00863	0.886279	1.14787
Parkinson's disease	Acetoacetate levels	Inverse variance weighted	46	-0.054637	0.0437572	0.211797	-0.140401	0.0311272	0.946829	0.86901	1.03162
Parkinson's disease	Acetoacetate levels	Simple mode	46	0.106871	0.157592	0.501147	-0.202009	0.415751	1.11279	0.817088	1.51551
Parkinson's disease	Acetoacetate levels	Weighted mode	46	0.143467	0.164912	0.38894	-0.179761	0.466695	1.15427	0.83547	1.59471
Parkinson's disease	Sphingomyelin (d18:1/14:0, d16:1/16:0) levels	MR Egger	46	0.0932202	0.0672418	0.172627	-0.0385737	0.225014	1.0977	0.962161	1.25234
Parkinson's disease	Sphingomyelin (d18:1/14:0, d16:1/16:0) levels	Weighted median	46	-0.00358773	0.0414423	0.931012	-0.0848147	0.0776393	0.996419	0.918682	1.08073
Parkinson's disease	Sphingomyelin (d18:1/14:0, d16:1/16:0) levels	Inverse variance weighted	46	0.00782024	0.028763	0.78571	-0.0485552	0.0641957	1.00785	0.952605	1.0663
Parkinson's disease	Sphingomyelin (d18:1/14:0, d16:1/16:0) levels	Simple mode	46	0.0722586	0.0914479	0.433578	-0.106979	0.251496	1.07493	0.898544	1.28595
Parkinson's disease	Sphingomyelin (d18:1/14:0, d16:1/16:0) levels	Weighted mode	46	0.022955	0.0712211	0.748713	-0.116638	0.162548	1.02322	0.889907	1.17651
Parkinson's disease	Sphingomyelin (d18:1/18:1, d18:2/18:0) levels	MR Egger	46	-0.023111	0.0364044	0.528819	-0.0944637	0.0482417	0.977154	0.909861	1.04942
Parkinson's disease	Sphingomyelin (d18:1/18:1, d18:2/18:0) levels	Weighted median	46	-0.0226713	0.0218808	0.300142	-0.0655577	0.020215	0.977584	0.936545	1.02042
Parkinson's disease	Sphingomyelin (d18:1/18:1, d18:2/18:0) levels	Inverse variance weighted	46	0.00206138	0.0153549	0.893205	-0.0280341	0.0321569	1.00206	0.972355	1.03268
Parkinson's disease	Sphingomyelin (d18:1/18:1, d18:2/18:0) levels	Simple mode	46	-0.0078571	0.0485676	0.872206	-0.10305	0.0873353	0.992174	0.902082	1.09126
Parkinson's disease	Sphingomyelin (d18:1/18:1, d18:2/18:0) levels	Weighted mode	46	-0.0120038	0.0353929	0.736068	-0.0813739	0.0573663	0.988068	0.921849	1.05904
Parkinson's disease	Sphingomyelin (d18:1/20:0, d16:1/22:0) levels	MR Egger	46	0.0802101	0.0674079	0.240458	-0.0519094	0.21233	1.08351	0.949415	1.23656
Parkinson's disease	Sphingomyelin (d18:1/20:0, d16:1/22:0) levels	Weighted median	46	0.0497913	0.0373372	0.182349	-0.0233897	0.122972	1.05105	0.976882	1.13085
Parkinson's disease	Sphingomyelin (d18:1/20:0, d16:1/22:0) levels	Inverse variance weighted	46	0.0115395	0.0287708	0.688358	-0.0448512	0.0679302	1.01161	0.95614	1.07029
Parkinson's disease	Sphingomyelin (d18:1/20:0, d16:1/22:0) levels	Simple mode	46	0.0755039	0.0682423	0.27443	-0.0582511	0.209259	1.07843	0.943413	1.23276
Parkinson's disease	Sphingomyelin (d18:1/20:0, d16:1/22:0) levels	Weighted mode	46	0.0699024	0.0501307	0.170043	-0.0283539	0.168159	1.0724	0.972044	1.18312
Parkinson's disease	Sphingomyelin (d18:1/20:1, d18:2/20:0) levels	MR Egger	46	0.0470755	0.105416	0.657378	-0.159541	0.253692	1.0482	0.852535	1.28877
Parkinson's disease	Sphingomyelin (d18:1/20:1, d18:2/20:0) levels	Weighted median	46	0.024569	0.0560715	0.661262	-0.0853312	0.134469	1.02487	0.918208	1.14393
Parkinson's disease	Sphingomyelin (d18:1/20:1, d18:2/20:0) levels	Inverse variance weighted	46	-0.0181267	0.0443741	0.682909	-0.1051	0.0688466	0.982037	0.900235	1.07127
Parkinson's disease	Sphingomyelin (d18:1/20:1, d18:2/20:0) levels	Simple mode	46	0.09008	0.137161	0.51469	-0.178756	0.358916	1.09426	0.83631	1.43178
Parkinson's disease	Sphingomyelin (d18:1/20:1, d18:2/20:0) levels	Weighted mode	46	0.0422106	0.100054	0.675121	-0.153894	0.238315	1.04311	0.857363	1.26911
Parkinson's disease	Sphingomyelin (d18:1/22:1, d18:2/22:0, d16:1/24:1) levels	MR Egger	46	0.0520205	0.0727179	0.478157	-0.0905066	0.194548	1.0534	0.913468	1.21476
Parkinson's disease	Sphingomyelin (d18:1/22:1, d18:2/22:0, d16:1/24:1) levels	Weighted median	46	-0.00588652	0.0440629	0.893724	-0.0922498	0.0804768	0.994131	0.911877	1.0838
Parkinson's disease	Sphingomyelin (d18:1/22:1, d18:2/22:0, d16:1/24:1) levels	Inverse variance weighted	46	-0.00949911	0.0309015	0.758539	-0.0700661	0.0510679	0.990546	0.932332	1.05239
Parkinson's disease	Sphingomyelin (d18:1/22:1, d18:2/22:0, d16:1/24:1) levels	Simple mode	46	0.0594068	0.0865495	0.495989	-0.11023	0.229044	1.06121	0.895628	1.2574
Parkinson's disease	Sphingomyelin (d18:1/22:1, d18:2/22:0, d16:1/24:1) levels	Weighted mode	46	0.012053	0.071288	0.866495	-0.127671	0.151778	1.01213	0.880142	1.1639
Parkinson's disease	Sphingomyelin (d18:1/24:1, d18:2/24:0) levels	MR Egger	46	-0.0130648	0.0492361	0.791979	-0.109567	0.0834379	0.98702	0.896222	1.08702
Parkinson's disease	Sphingomyelin (d18:1/24:1, d18:2/24:0) levels	Weighted median	46	0.0148841	0.0299298	0.618978	-0.0437784	0.0735465	1.015	0.957166	1.07632
Parkinson's disease	Sphingomyelin (d18:1/24:1, d18:2/24:0) levels	Inverse variance weighted	46	0.00522217	0.020843	0.802163	-0.03563	0.0460744	1.00524	0.964997	1.04715
Parkinson's disease	Sphingomyelin (d18:1/24:1, d18:2/24:0) levels	Simple mode	46	0.0524696	0.063167	0.410558	-0.0713377	0.176277	1.05387	0.931147	1.19277
Parkinson's disease	Sphingomyelin (d18:1/24:1, d18:2/24:0) levels	Weighted mode	46	0.0388477	0.047998	0.422568	-0.0552285	0.132924	1.03961	0.946269	1.14216
Parkinson's disease	Sphingomyelin (d18:2/16:0, d18:1/16:1) levels	MR Egger	46	-0.0179934	0.0578885	0.757399	-0.131455	0.0954681	0.982168	0.876819	1.10017
Parkinson's disease	Sphingomyelin (d18:2/16:0, d18:1/16:1) levels	Weighted median	46	-0.0245012	0.0329983	0.457786	-0.0891779	0.0401755	0.975797	0.914683	1.04099
Parkinson's disease	Sphingomyelin (d18:2/16:0, d18:1/16:1) levels	Inverse variance weighted	46	-0.010851	0.0242165	0.654093	-0.0583153	0.0366133	0.989208	0.943352	1.03729
Parkinson's disease	Sphingomyelin (d18:2/16:0, d18:1/16:1) levels	Simple mode	46	-0.0510845	0.072437	0.484304	-0.193061	0.0908921	0.950198	0.824432	1.09515
Parkinson's disease	Sphingomyelin (d18:2/16:0, d18:1/16:1) levels	Weighted mode	46	-0.065525	0.0601501	0.281795	-0.183419	0.0523691	0.936576	0.832419	1.05376
Parkinson's disease	Sphingomyelin (d18:2/24:1, d18:1/24:2) levels	MR Egger	46	0.00704175	0.0502764	0.889251	-0.0915001	0.105584	1.00707	0.912561	1.11136
Parkinson's disease	Sphingomyelin (d18:2/24:1, d18:1/24:2) levels	Weighted median	46	0.0285642	0.0307495	0.352924	-0.0317049	0.0888333	1.02898	0.968792	1.0929
Parkinson's disease	Sphingomyelin (d18:2/24:1, d18:1/24:2) levels	Inverse variance weighted	46	0.00439839	0.0211635	0.835362	-0.037082	0.0458788	1.00441	0.963597	1.04695
Parkinson's disease	Sphingomyelin (d18:2/24:1, d18:1/24:2) levels	Simple mode	46	0.0564584	0.0710607	0.431069	-0.0828205	0.195737	1.05808	0.920516	1.21621
Parkinson's disease	Sphingomyelin (d18:2/24:1, d18:1/24:2) levels	Weighted mode	46	0.0645678	0.0672161	0.341886	-0.0671756	0.196311	1.0667	0.935031	1.21691
Parkinson's disease	Allantoin levels	MR Egger	45	-0.0140852	0.0435612	0.748003	-0.0994651	0.0712947	0.986014	0.905322	1.0739
Parkinson's disease	Allantoin levels	Weighted median	45	0.0112324	0.0257982	0.663275	-0.039332	0.0617969	1.0113	0.961431	1.06375
Parkinson's disease	Allantoin levels	Inverse variance weighted	45	-0.00629307	0.0184748	0.733382	-0.0425036	0.0299175	0.993727	0.958387	1.03037
Parkinson's disease	Allantoin levels	Simple mode	45	0.0568605	0.054215	0.299998	-0.0494008	0.163122	1.05851	0.9518	1.17718
Parkinson's disease	Allantoin levels	Weighted mode	45	0.0258066	0.0388855	0.510373	-0.050409	0.102022	1.02614	0.95084	1.10741
Parkinson's disease	Alpha-ketoglutarate levels	MR Egger	46	0.0300132	0.0309169	0.33697	-0.0305839	0.0906102	1.03047	0.969879	1.09484
Parkinson's disease	Alpha-ketoglutarate levels	Weighted median	46	0.0230589	0.0189976	0.224831	-0.0141764	0.0602942	1.02333	0.985924	1.06215
Parkinson's disease	Alpha-ketoglutarate levels	Inverse variance weighted	46	0.00529635	0.0131183	0.686405	-0.0204155	0.0310082	1.00531	0.979792	1.03149
Parkinson's disease	Alpha-ketoglutarate levels	Simple mode	46	0.0349179	0.0359952	0.337196	-0.0356326	0.105468	1.03553	0.964995	1.11123
Parkinson's disease	Alpha-ketoglutarate levels	Weighted mode	46	0.0264934	0.0289639	0.365224	-0.0302759	0.0832627	1.02685	0.970178	1.08683
Parkinson's disease	Dimethylglycine levels	MR Egger	46	0.0296399	0.0583931	0.614274	-0.0848105	0.14409	1.03008	0.918686	1.15499
Parkinson's disease	Dimethylglycine levels	Weighted median	46	0.00974887	0.0380495	0.797785	-0.0648282	0.0843259	1.0098	0.937229	1.08798
Parkinson's disease	Dimethylglycine levels	Inverse variance weighted	46	0.0248141	0.0249091	0.31916	-0.0240078	0.073636	1.02512	0.976278	1.07641
Parkinson's disease	Dimethylglycine levels	Simple mode	46	-0.037359	0.0851489	0.662943	-0.204251	0.129533	0.96333	0.815258	1.1383
Parkinson's disease	Dimethylglycine levels	Weighted mode	46	0.123982	0.0774796	0.116555	-0.027878	0.275842	1.132	0.972507	1.31764
Parkinson's disease	Glucuronate levels	MR Egger	46	0.0437146	0.0547876	0.429218	-0.0636692	0.151098	1.04468	0.938315	1.16311
Parkinson's disease	Glucuronate levels	Weighted median	46	0.0228759	0.0320668	0.475608	-0.039975	0.0857268	1.02314	0.960814	1.08951
Parkinson's disease	Glucuronate levels	Inverse variance weighted	46	0.0233357	0.023128	0.312985	-0.0219953	0.0686667	1.02361	0.978245	1.07108
Parkinson's disease	Glucuronate levels	Simple mode	46	-0.00516476	0.0597508	0.931501	-0.122276	0.111947	0.994849	0.884904	1.11845
Parkinson's disease	Glucuronate levels	Weighted mode	46	0.0205126	0.0479116	0.670595	-0.0733941	0.114419	1.02072	0.929235	1.12122
Parkinson's disease	Glycerol 3-phosphate levels	MR Egger	46	-0.0654834	0.176008	0.711643	-0.410459	0.279493	0.936615	0.663345	1.32246
Parkinson's disease	Glycerol 3-phosphate levels	Weighted median	46	0.0384238	0.111131	0.729529	-0.179393	0.256241	1.03917	0.835777	1.29206
Parkinson's disease	Glycerol 3-phosphate levels	Inverse variance weighted	46	0.055401	0.0745887	0.457631	-0.0907928	0.201595	1.05696	0.913207	1.22335
Parkinson's disease	Glycerol 3-phosphate levels	Simple mode	46	-0.0128712	0.239105	0.957308	-0.481517	0.455775	0.987211	0.617845	1.57739
Parkinson's disease	Glycerol 3-phosphate levels	Weighted mode	46	-0.0612168	0.203885	0.765368	-0.460831	0.338398	0.940619	0.630759	1.4027
Parkinson's disease	Hypoxanthine levels	MR Egger	45	-0.0250109	0.0578034	0.667403	-0.138306	0.0882838	0.975299	0.870833	1.0923
Parkinson's disease	Hypoxanthine levels	Weighted median	45	-0.0493284	0.0310031	0.111592	-0.110094	0.0114377	0.951869	0.895749	1.0115
Parkinson's disease	Hypoxanthine levels	Inverse variance weighted	45	-0.00572971	0.0243595	0.814042	-0.0534743	0.0420149	0.994287	0.94793	1.04291
Parkinson's disease	Hypoxanthine levels	Simple mode	45	-0.0652466	0.0562126	0.252018	-0.175423	0.0449301	0.936836	0.839102	1.04595
Parkinson's disease	Hypoxanthine levels	Weighted mode	45	-0.063002	0.0411575	0.132989	-0.143671	0.0176668	0.938942	0.866173	1.01782
Parkinson's disease	3-indoxyl sulfate levels	MR Egger	46	0.109199	0.100054	0.281037	-0.0869072	0.305306	1.11538	0.916762	1.35704
Parkinson's disease	3-indoxyl sulfate levels	Weighted median	46	0.0338595	0.0614093	0.581377	-0.0865027	0.154222	1.03444	0.917133	1.16675
Parkinson's disease	3-indoxyl sulfate levels	Inverse variance weighted	46	-0.00232164	0.0425926	0.95653	-0.0858032	0.0811599	0.997681	0.917775	1.08454
Parkinson's disease	3-indoxyl sulfate levels	Simple mode	46	-0.0531748	0.118393	0.655488	-0.285226	0.178876	0.948214	0.751845	1.19587
Parkinson's disease	3-indoxyl sulfate levels	Weighted mode	46	0.0470368	0.0874387	0.593269	-0.124343	0.218417	1.04816	0.883077	1.24411
Parkinson's disease	Inosine levels	MR Egger	46	0.0197678	0.0259713	0.450634	-0.031136	0.0706716	1.01996	0.969344	1.07323
Parkinson's disease	Inosine levels	Weighted median	46	-0.0015379	0.0142025	0.913771	-0.0293748	0.026299	0.998463	0.971052	1.02665
Parkinson's disease	Inosine levels	Inverse variance weighted	46	0.0136963	0.0109201	0.209759	-0.00770708	0.0350996	1.01379	0.992323	1.03572
Parkinson's disease	Inosine levels	Simple mode	46	0.00117659	0.0306057	0.969504	-0.0588106	0.0611638	1.00118	0.942885	1.06307
Parkinson's disease	Inosine levels	Weighted mode	46	-0.0111398	0.0233227	0.635221	-0.0568523	0.0345727	0.988922	0.944734	1.03518
Parkinson's disease	Malate levels	MR Egger	46	0.00734536	0.0143083	0.610266	-0.020699	0.0353897	1.00737	0.979514	1.03602
Parkinson's disease	Malate levels	Weighted median	46	-0.0121978	0.0090551	0.177958	-0.0299458	0.00555017	0.987876	0.970498	1.00557
Parkinson's disease	Malate levels	Inverse variance weighted	46	-0.0123421	0.00615743	0.0450247	-0.0244107	-0.000273533	0.987734	0.975885	0.999727
Parkinson's disease	Malate levels	Simple mode	46	0.00081548	0.0195396	0.966895	-0.0374822	0.0391131	1.00082	0.963212	1.03989
Parkinson's disease	Malate levels	Weighted mode	46	-0.00225198	0.0157214	0.886738	-0.033066	0.028562	0.997751	0.967475	1.02897
Parkinson's disease	Taurine levels	MR Egger	45	-0.0212329	0.0264823	0.42709	-0.0731382	0.0306724	0.978991	0.929472	1.03115
Parkinson's disease	Taurine levels	Weighted median	45	-0.0190098	0.0161197	0.238281	-0.0506043	0.0125847	0.98117	0.950655	1.01266
Parkinson's disease	Taurine levels	Inverse variance weighted	45	-0.0156548	0.0111341	0.159716	-0.0374776	0.00616797	0.984467	0.963216	1.00619
Parkinson's disease	Taurine levels	Simple mode	45	0.0131355	0.0350192	0.709393	-0.0555022	0.0817732	1.01322	0.94601	1.08521
Parkinson's disease	Taurine levels	Weighted mode	45	-0.0260715	0.0273101	0.344972	-0.0795993	0.0274563	0.974265	0.923486	1.02784
Parkinson's disease	Uridine levels	MR Egger	46	0.0231915	0.0349157	0.510019	-0.0452433	0.0916264	1.02346	0.955765	1.09596
Parkinson's disease	Uridine levels	Weighted median	46	0.0249085	0.0195534	0.20271	-0.0134162	0.0632332	1.02522	0.986673	1.06528
Parkinson's disease	Uridine levels	Inverse variance weighted	46	0.0198596	0.0146266	0.174534	-0.00880844	0.0485277	1.02006	0.99123	1.04972
Parkinson's disease	Uridine levels	Simple mode	46	0.013797	0.0425918	0.747487	-0.0696829	0.0972769	1.01389	0.93269	1.10217
Parkinson's disease	Uridine levels	Weighted mode	46	0.0356414	0.0332471	0.28943	-0.029523	0.100806	1.03628	0.970909	1.10606
Parkinson's disease	Xanthine levels	MR Egger	46	0.0292573	0.0323128	0.370164	-0.0340758	0.0925905	1.02969	0.966498	1.09701
Parkinson's disease	Xanthine levels	Weighted median	46	-0.00243112	0.0172736	0.888074	-0.0362873	0.031425	0.997572	0.964363	1.03192
Parkinson's disease	Xanthine levels	Inverse variance weighted	46	0.00264105	0.0136842	0.846959	-0.0241799	0.029462	1.00264	0.97611	1.0299
Parkinson's disease	Xanthine levels	Simple mode	46	-0.0113402	0.0343329	0.742706	-0.0786327	0.0559523	0.988724	0.924379	1.05755
Parkinson's disease	Xanthine levels	Weighted mode	46	0.0110474	0.0271315	0.685806	-0.0421303	0.064225	1.01111	0.958745	1.06633
Parkinson's disease	Phosphate levels	MR Egger	45	-0.00796687	0.00848244	0.352865	-0.0245924	0.00865872	0.992065	0.975707	1.0087
Parkinson's disease	Phosphate levels	Weighted median	45	0.0027593	0.00526062	0.599917	-0.00755151	0.0130701	1.00276	0.992477	1.01316
Parkinson's disease	Phosphate levels	Inverse variance weighted	45	-0.000379998	0.00361269	0.91623	-0.00746087	0.00670087	0.99962	0.992567	1.00672
Parkinson's disease	Phosphate levels	Simple mode	45	0.00268326	0.0105227	0.799914	-0.0179413	0.0233078	1.00269	0.982219	1.02358
Parkinson's disease	Phosphate levels	Weighted mode	45	0.00340934	0.00779336	0.663912	-0.0118656	0.0186843	1.00342	0.988204	1.01886
Parkinson's disease	3-hydroxyisobutyrate levels	MR Egger	46	0.0131401	0.0240933	0.588242	-0.0340827	0.0603629	1.01323	0.966492	1.06222
Parkinson's disease	3-hydroxyisobutyrate levels	Weighted median	46	-0.00816367	0.01481	0.581478	-0.0371912	0.0208639	0.99187	0.963492	1.02108
Parkinson's disease	3-hydroxyisobutyrate levels	Inverse variance weighted	46	-0.00781739	0.010214	0.444059	-0.0278369	0.0122021	0.992213	0.972547	1.01228
Parkinson's disease	3-hydroxyisobutyrate levels	Simple mode	46	-0.00853817	0.0297126	0.775157	-0.066775	0.0496986	0.991498	0.935406	1.05095
Parkinson's disease	3-hydroxyisobutyrate levels	Weighted mode	46	-0.00186622	0.0237331	0.937673	-0.0483832	0.0446507	0.998136	0.952769	1.04566
Parkinson's disease	5-oxoproline levels	MR Egger	45	-0.00221847	0.0225493	0.922085	-0.0464152	0.0419782	0.997784	0.954646	1.04287
Parkinson's disease	5-oxoproline levels	Weighted median	45	-0.0217151	0.0119957	0.0702581	-0.0452267	0.00179644	0.978519	0.955781	1.0018
Parkinson's disease	5-oxoproline levels	Inverse variance weighted	45	-0.00647662	0.00937649	0.489735	-0.0248545	0.0119013	0.993544	0.975452	1.01197
Parkinson's disease	5-oxoproline levels	Simple mode	45	-0.0278737	0.0271403	0.310022	-0.0810687	0.0253212	0.972511	0.92213	1.02564
Parkinson's disease	5-oxoproline levels	Weighted mode	45	-0.0321993	0.0225123	0.159695	-0.0763233	0.0119248	0.968314	0.926517	1.012
Parkinson's disease	P-cresol sulfate levels	MR Egger	46	0.0273204	0.0982922	0.782352	-0.165332	0.219973	1.0277	0.847612	1.24604
Parkinson's disease	P-cresol sulfate levels	Weighted median	46	0.00724383	0.0619387	0.906898	-0.114156	0.128644	1.00727	0.892119	1.13728
Parkinson's disease	P-cresol sulfate levels	Inverse variance weighted	46	0.0211063	0.041647	0.612302	-0.0605219	0.102734	1.02133	0.941273	1.1082
Parkinson's disease	P-cresol sulfate levels	Simple mode	46	-0.00127737	0.115263	0.991207	-0.227192	0.224637	0.998723	0.796768	1.25187
Parkinson's disease	P-cresol sulfate levels	Weighted mode	46	-0.0131249	0.0898247	0.884482	-0.189181	0.162932	0.986961	0.827636	1.17696
Parkinson's disease	(N(1) + N(8))-acetylspermidine levels	MR Egger	46	0.0484532	0.0792632	0.54415	-0.106903	0.203809	1.04965	0.898613	1.22606
Parkinson's disease	(N(1) + N(8))-acetylspermidine levels	Weighted median	46	-0.0184298	0.04616	0.689703	-0.108903	0.0720439	0.981739	0.896817	1.0747
Parkinson's disease	(N(1) + N(8))-acetylspermidine levels	Inverse variance weighted	46	0.00541959	0.0333082	0.870747	-0.0598646	0.0707037	1.00543	0.941892	1.07326
Parkinson's disease	(N(1) + N(8))-acetylspermidine levels	Simple mode	46	-0.0813716	0.104729	0.441239	-0.28664	0.123897	0.921851	0.750782	1.1319
Parkinson's disease	(N(1) + N(8))-acetylspermidine levels	Weighted mode	46	-0.0554762	0.0901301	0.541317	-0.232131	0.121179	0.946035	0.792842	1.12883
Parkinson's disease	1,2-dipalmitoyl-gpc (16:0/16:0) levels	MR Egger	46	-0.0341731	0.0328519	0.303923	-0.0985629	0.0302167	0.966404	0.906139	1.03068
Parkinson's disease	1,2-dipalmitoyl-gpc (16:0/16:0) levels	Weighted median	46	-9.26706e-05	0.0199109	0.996286	-0.039118	0.0389327	0.999907	0.961637	1.0397
Parkinson's disease	1,2-dipalmitoyl-gpc (16:0/16:0) levels	Inverse variance weighted	46	0.00197167	0.0138968	0.887175	-0.0252661	0.0292095	1.00197	0.97505	1.02964
Parkinson's disease	1,2-dipalmitoyl-gpc (16:0/16:0) levels	Simple mode	46	-0.0283208	0.0354646	0.428738	-0.0978314	0.0411899	0.972077	0.906802	1.04205
Parkinson's disease	1,2-dipalmitoyl-gpc (16:0/16:0) levels	Weighted mode	46	-0.00324177	0.0300461	0.91456	-0.0621322	0.0556487	0.996763	0.939759	1.05723
Parkinson's disease	1-(1-enyl-palmitoyl)-2-arachidonoyl-gpc (p-16:0/20:4) levels	MR Egger	45	-0.0370494	0.091667	0.688088	-0.216717	0.142618	0.963629	0.805158	1.15329
Parkinson's disease	1-(1-enyl-palmitoyl)-2-arachidonoyl-gpc (p-16:0/20:4) levels	Weighted median	45	0.00818447	0.0530419	0.877372	-0.0957776	0.112147	1.00822	0.908666	1.11868
Parkinson's disease	1-(1-enyl-palmitoyl)-2-arachidonoyl-gpc (p-16:0/20:4) levels	Inverse variance weighted	45	-0.0189337	0.0385358	0.623195	-0.0944637	0.0565964	0.981244	0.909861	1.05823
Parkinson's disease	1-(1-enyl-palmitoyl)-2-arachidonoyl-gpc (p-16:0/20:4) levels	Simple mode	45	-0.0224705	0.109084	0.837746	-0.236275	0.191334	0.97778	0.789564	1.21086
Parkinson's disease	1-(1-enyl-palmitoyl)-2-arachidonoyl-gpc (p-16:0/20:4) levels	Weighted mode	45	-0.0142083	0.111971	0.899604	-0.233672	0.205255	0.985892	0.791622	1.22784
Parkinson's disease	1-(1-enyl-palmitoyl)-2-oleoyl-gpc (p-16:0/18:1) levels	MR Egger	46	0.0202222	0.0466919	0.667059	-0.0712939	0.111738	1.02043	0.931188	1.11822
Parkinson's disease	1-(1-enyl-palmitoyl)-2-oleoyl-gpc (p-16:0/18:1) levels	Weighted median	46	0.0201768	0.0265525	0.447323	-0.031866	0.0722197	1.02038	0.968636	1.07489
Parkinson's disease	1-(1-enyl-palmitoyl)-2-oleoyl-gpc (p-16:0/18:1) levels	Inverse variance weighted	46	0.0109912	0.0195787	0.574534	-0.027383	0.0493655	1.01105	0.972988	1.0506
Parkinson's disease	1-(1-enyl-palmitoyl)-2-oleoyl-gpc (p-16:0/18:1) levels	Simple mode	46	0.0155505	0.059837	0.796141	-0.10173	0.132831	1.01567	0.903273	1.14206
Parkinson's disease	1-(1-enyl-palmitoyl)-2-oleoyl-gpc (p-16:0/18:1) levels	Weighted mode	46	-0.002045	0.04679	0.965332	-0.0937535	0.0896635	0.997957	0.910507	1.09381
Parkinson's disease	1-arachidonoyl-gpc (20:4n6) levels	MR Egger	46	0.0419408	0.0608873	0.494549	-0.0773983	0.16128	1.04283	0.925521	1.17501
Parkinson's disease	1-arachidonoyl-gpc (20:4n6) levels	Weighted median	46	0.00756485	0.0357039	0.832203	-0.0624148	0.0775445	1.00759	0.939493	1.08063
Parkinson's disease	1-arachidonoyl-gpc (20:4n6) levels	Inverse variance weighted	46	0.0234812	0.0256271	0.359529	-0.026748	0.0737104	1.02376	0.973607	1.07649
Parkinson's disease	1-arachidonoyl-gpc (20:4n6) levels	Simple mode	46	-0.0254116	0.0746194	0.735027	-0.171666	0.120842	0.974909	0.842261	1.12845
Parkinson's disease	1-arachidonoyl-gpc (20:4n6) levels	Weighted mode	46	-0.0111292	0.0544059	0.838839	-0.117765	0.0955063	0.988932	0.888905	1.10022
Parkinson's disease	1-linoleoyl-gpc (18:2) levels	MR Egger	46	0.0646222	0.0706514	0.365354	-0.0738544	0.203099	1.06676	0.928807	1.22519
Parkinson's disease	1-linoleoyl-gpc (18:2) levels	Weighted median	46	-0.027947	0.0429155	0.51491	-0.112061	0.0561673	0.97244	0.893989	1.05777
Parkinson's disease	1-linoleoyl-gpc (18:2) levels	Inverse variance weighted	46	0.0111981	0.0300186	0.709119	-0.0476384	0.0700346	1.01126	0.953479	1.07255
Parkinson's disease	1-linoleoyl-gpc (18:2) levels	Simple mode	46	-0.0612501	0.108119	0.573864	-0.273163	0.150663	0.940588	0.760968	1.16261
Parkinson's disease	1-linoleoyl-gpc (18:2) levels	Weighted mode	46	-0.0667961	0.0852824	0.437593	-0.23395	0.100357	0.935386	0.791402	1.10557
Parkinson's disease	1-methylhistidine levels	MR Egger	46	0.0280729	0.0542086	0.607145	-0.0781759	0.134322	1.02847	0.924802	1.14376
Parkinson's disease	1-methylhistidine levels	Weighted median	46	0.00478648	0.0330208	0.884747	-0.0599342	0.0695072	1.0048	0.941826	1.07198
Parkinson's disease	1-methylhistidine levels	Inverse variance weighted	46	-0.00169637	0.0229835	0.941163	-0.046744	0.0433513	0.998305	0.954332	1.0443
Parkinson's disease	1-methylhistidine levels	Simple mode	46	-0.00639544	0.0705304	0.928152	-0.144635	0.131844	0.993625	0.865338	1.14093
Parkinson's disease	1-methylhistidine levels	Weighted mode	46	-0.0113567	0.0683327	0.868747	-0.145289	0.122575	0.988708	0.864772	1.1304
Parkinson's disease	1-methylnicotinamide levels	MR Egger	46	0.0100314	0.091329	0.913037	-0.168973	0.189036	1.01008	0.844531	1.20808
Parkinson's disease	1-methylnicotinamide levels	Weighted median	46	-0.0153306	0.0524475	0.770055	-0.118128	0.0874666	0.984786	0.888583	1.09141
Parkinson's disease	1-methylnicotinamide levels	Inverse variance weighted	46	-0.0411471	0.0383767	0.283635	-0.116365	0.0340712	0.959688	0.89015	1.03466
Parkinson's disease	1-methylnicotinamide levels	Simple mode	46	-0.0676335	0.0996616	0.500847	-0.26297	0.127703	0.934603	0.768765	1.13622
Parkinson's disease	1-methylnicotinamide levels	Weighted mode	46	-0.0448451	0.0943095	0.636724	-0.229692	0.140002	0.956146	0.794779	1.15028
Parkinson's disease	1-myristoyl-2-palmitoyl-gpc (14:0/16:0) levels	MR Egger	46	-0.0282021	0.0352474	0.427941	-0.0972869	0.0408828	0.972192	0.907296	1.04173
Parkinson's disease	1-myristoyl-2-palmitoyl-gpc (14:0/16:0) levels	Weighted median	46	-0.000513627	0.021242	0.980709	-0.042148	0.0411207	0.999487	0.958728	1.04198
Parkinson's disease	1-myristoyl-2-palmitoyl-gpc (14:0/16:0) levels	Inverse variance weighted	46	0.00658562	0.0148889	0.65826	-0.0225967	0.0357679	1.00661	0.977657	1.03642
Parkinson's disease	1-myristoyl-2-palmitoyl-gpc (14:0/16:0) levels	Simple mode	46	-0.0175366	0.0412614	0.672853	-0.0984089	0.0633357	0.982616	0.906278	1.06538
Parkinson's disease	1-myristoyl-2-palmitoyl-gpc (14:0/16:0) levels	Weighted mode	46	-0.00882449	0.0308388	0.776077	-0.0692685	0.0516195	0.991214	0.933076	1.05297
Parkinson's disease	1-oleoyl-GPC (18:1) levels	MR Egger	46	0.00968604	0.0389187	0.804613	-0.0665947	0.0859667	1.00973	0.935574	1.08977
Parkinson's disease	1-oleoyl-GPC (18:1) levels	Weighted median	46	-0.0129538	0.0262708	0.621952	-0.0644446	0.038537	0.98713	0.937588	1.03929
Parkinson's disease	1-oleoyl-GPC (18:1) levels	Inverse variance weighted	46	0.011303	0.0163278	0.488778	-0.0206995	0.0433055	1.01137	0.979513	1.04426
Parkinson's disease	1-oleoyl-GPC (18:1) levels	Simple mode	46	-0.0337043	0.0556659	0.547905	-0.142809	0.0754008	0.966857	0.866919	1.07832
Parkinson's disease	1-oleoyl-GPC (18:1) levels	Weighted mode	46	-0.0204811	0.0431954	0.637685	-0.105144	0.0641819	0.979727	0.900195	1.06629
Parkinson's disease	1-palmitoyl-2-arachidonoyl-gpc (16:0/20:4n6) levels	MR Egger	46	-0.0460894	0.0437377	0.297742	-0.131815	0.0396366	0.954957	0.876503	1.04043
Parkinson's disease	1-palmitoyl-2-arachidonoyl-gpc (16:0/20:4n6) levels	Weighted median	46	-0.019196	0.025643	0.454107	-0.0694562	0.0310643	0.980987	0.932901	1.03155
Parkinson's disease	1-palmitoyl-2-arachidonoyl-gpc (16:0/20:4n6) levels	Inverse variance weighted	46	0.0106953	0.0188034	0.569495	-0.0261593	0.0475499	1.01075	0.97418	1.0487
Parkinson's disease	1-palmitoyl-2-arachidonoyl-gpc (16:0/20:4n6) levels	Simple mode	46	0.0298173	0.0574661	0.606395	-0.0828163	0.142451	1.03027	0.92052	1.1531
Parkinson's disease	1-palmitoyl-2-arachidonoyl-gpc (16:0/20:4n6) levels	Weighted mode	46	-0.0179508	0.0415402	0.66771	-0.0993697	0.063468	0.982209	0.905408	1.06553
Parkinson's disease	1-palmitoyl-2-docosahexaenoyl-gpc (16:0/22:6) levels	MR Egger	45	-0.0235179	0.0462392	0.613623	-0.114147	0.0671109	0.976757	0.892127	1.06941
Parkinson's disease	1-palmitoyl-2-docosahexaenoyl-gpc (16:0/22:6) levels	Weighted median	45	0.00270535	0.0279348	0.922849	-0.0520469	0.0574576	1.00271	0.949284	1.05914
Parkinson's disease	1-palmitoyl-2-docosahexaenoyl-gpc (16:0/22:6) levels	Inverse variance weighted	45	0.00985232	0.019648	0.61606	-0.0286577	0.0483624	1.0099	0.971749	1.04955
Parkinson's disease	1-palmitoyl-2-docosahexaenoyl-gpc (16:0/22:6) levels	Simple mode	45	0.108943	0.0631768	0.0916533	-0.0148837	0.232769	1.1151	0.985227	1.26209
Parkinson's disease	1-palmitoyl-2-docosahexaenoyl-gpc (16:0/22:6) levels	Weighted mode	45	-0.000203595	0.0434728	0.996284	-0.0854103	0.0850031	0.999796	0.918136	1.08872
Parkinson's disease	1-palmitoyl-2-linoleoyl-gpc (16:0/18:2) levels	MR Egger	46	-0.0226304	0.04678	0.630953	-0.114319	0.0690584	0.977624	0.891973	1.0715
Parkinson's disease	1-palmitoyl-2-linoleoyl-gpc (16:0/18:2) levels	Weighted median	46	0.033657	0.0290193	0.246125	-0.0232209	0.0905349	1.03423	0.977047	1.09476
Parkinson's disease	1-palmitoyl-2-linoleoyl-gpc (16:0/18:2) levels	Inverse variance weighted	46	0.0213117	0.020001	0.286635	-0.0178902	0.0605136	1.02154	0.982269	1.06238
Parkinson's disease	1-palmitoyl-2-linoleoyl-gpc (16:0/18:2) levels	Simple mode	46	0.0486443	0.0663119	0.467017	-0.081327	0.178616	1.04985	0.921892	1.19556
Parkinson's disease	1-palmitoyl-2-linoleoyl-gpc (16:0/18:2) levels	Weighted mode	46	0.0738005	0.0576529	0.207076	-0.0391992	0.1868	1.07659	0.961559	1.20539
Parkinson's disease	1-palmitoyl-2-oleoyl-gpc (16:0/18:1) levels	MR Egger	46	-0.0293942	0.0317434	0.3595	-0.0916111	0.0328228	0.971034	0.91246	1.03337
Parkinson's disease	1-palmitoyl-2-oleoyl-gpc (16:0/18:1) levels	Weighted median	46	-0.00625274	0.0199008	0.753373	-0.0452584	0.0327529	0.993767	0.95575	1.0333
Parkinson's disease	1-palmitoyl-2-oleoyl-gpc (16:0/18:1) levels	Inverse variance weighted	46	0.00653856	0.0135297	0.628902	-0.0199797	0.0330569	1.00656	0.980219	1.03361
Parkinson's disease	1-palmitoyl-2-oleoyl-gpc (16:0/18:1) levels	Simple mode	46	-0.0160763	0.0374656	0.669902	-0.0895089	0.0573563	0.984052	0.91438	1.05903
Parkinson's disease	1-palmitoyl-2-oleoyl-gpc (16:0/18:1) levels	Weighted mode	46	-0.0115555	0.0314078	0.714659	-0.0731148	0.0500038	0.988511	0.929494	1.05128
Parkinson's disease	1-palmitoyl-2-palmitoleoyl-gpc (16:0/16:1) levels	MR Egger	46	-0.0199868	0.0318193	0.533163	-0.0823525	0.042379	0.980212	0.920947	1.04329
Parkinson's disease	1-palmitoyl-2-palmitoleoyl-gpc (16:0/16:1) levels	Weighted median	46	0.00623794	0.0197666	0.752321	-0.0325046	0.0449805	1.00626	0.968018	1.04601
Parkinson's disease	1-palmitoyl-2-palmitoleoyl-gpc (16:0/16:1) levels	Inverse variance weighted	46	0.00976125	0.0134662	0.46853	-0.0166324	0.0361549	1.00981	0.983505	1.03682
Parkinson's disease	1-palmitoyl-2-palmitoleoyl-gpc (16:0/16:1) levels	Simple mode	46	0.054006	0.0457873	0.244398	-0.0357371	0.143749	1.05549	0.964894	1.15459
Parkinson's disease	1-palmitoyl-2-palmitoleoyl-gpc (16:0/16:1) levels	Weighted mode	46	0.0244575	0.0297891	0.415962	-0.0339291	0.0828441	1.02476	0.96664	1.08637
Parkinson's disease	1-palmitoyl-2-stearoyl-gpc (16:0/18:0) levels	MR Egger	46	-0.0324736	0.0512096	0.529278	-0.132844	0.0678971	0.968048	0.875601	1.07026
Parkinson's disease	1-palmitoyl-2-stearoyl-gpc (16:0/18:0) levels	Weighted median	46	0.0329306	0.0302998	0.277115	-0.0264571	0.0923183	1.03348	0.97389	1.09671
Parkinson's disease	1-palmitoyl-2-stearoyl-gpc (16:0/18:0) levels	Inverse variance weighted	46	0.013776	0.0215846	0.523323	-0.0285298	0.0560817	1.01387	0.971873	1.05768
Parkinson's disease	1-palmitoyl-2-stearoyl-gpc (16:0/18:0) levels	Simple mode	46	0.00194905	0.0544185	0.971587	-0.104711	0.108609	1.00195	0.900585	1.11473
Parkinson's disease	1-palmitoyl-2-stearoyl-gpc (16:0/18:0) levels	Weighted mode	46	0.0225009	0.0425303	0.599367	-0.0608585	0.10586	1.02276	0.940956	1.11167
Parkinson's disease	1-palmitoyl-2-stearoyl-gpc (16:0/18:0) levels	MR Egger	46	0.00246306	0.0396087	0.950697	-0.07517	0.0800961	1.00247	0.927586	1.08339
Parkinson's disease	1-palmitoyl-2-stearoyl-gpc (16:0/18:0) levels	Weighted median	46	-0.009739	0.0256507	0.704184	-0.0600143	0.0405363	0.990308	0.941751	1.04137
Parkinson's disease	1-palmitoyl-2-stearoyl-gpc (16:0/18:0) levels	Inverse variance weighted	46	0.00690751	0.0168281	0.681457	-0.0260755	0.0398905	1.00693	0.974262	1.0407
Parkinson's disease	1-palmitoyl-2-stearoyl-gpc (16:0/18:0) levels	Simple mode	46	-0.0566478	0.0562019	0.318875	-0.166804	0.0535079	0.944927	0.846366	1.05497
Parkinson's disease	1-palmitoyl-2-stearoyl-gpc (16:0/18:0) levels	Weighted mode	46	-0.0350913	0.0453771	0.443372	-0.124031	0.0538478	0.965517	0.883353	1.05532
Parkinson's disease	1-ribosyl-imidazoleacetate levels	MR Egger	46	-0.00269293	0.0525051	0.959328	-0.105603	0.100217	0.997311	0.899782	1.10541
Parkinson's disease	1-ribosyl-imidazoleacetate levels	Weighted median	46	0.00960585	0.0301421	0.749965	-0.0494726	0.0686843	1.00965	0.951731	1.0711
Parkinson's disease	1-ribosyl-imidazoleacetate levels	Inverse variance weighted	46	-0.0160863	0.0219745	0.464142	-0.0591564	0.0269838	0.984042	0.942559	1.02735
Parkinson's disease	1-ribosyl-imidazoleacetate levels	Simple mode	46	-0.080918	0.0672702	0.235314	-0.212768	0.0509317	0.922269	0.808344	1.05225
Parkinson's disease	1-ribosyl-imidazoleacetate levels	Weighted mode	46	-0.00689266	0.0492331	0.889284	-0.10339	0.0896043	0.993131	0.901776	1.09374
Parkinson's disease	1-stearoyl-2-arachidonoyl-gpc (18:0/20:4) levels	MR Egger	46	-0.0382443	0.0434995	0.384075	-0.123503	0.0470147	0.962478	0.883819	1.04814
Parkinson's disease	1-stearoyl-2-arachidonoyl-gpc (18:0/20:4) levels	Weighted median	46	-0.00345646	0.0260232	0.894334	-0.054462	0.0475491	0.99655	0.946995	1.0487
Parkinson's disease	1-stearoyl-2-arachidonoyl-gpc (18:0/20:4) levels	Inverse variance weighted	46	0.00982718	0.0185728	0.596724	-0.0265755	0.0462299	1.00988	0.973775	1.04732
Parkinson's disease	1-stearoyl-2-arachidonoyl-gpc (18:0/20:4) levels	Simple mode	46	0.0587264	0.0554006	0.294787	-0.0498588	0.167312	1.06049	0.951364	1.18212
Parkinson's disease	1-stearoyl-2-arachidonoyl-gpc (18:0/20:4) levels	Weighted mode	46	-0.0180521	0.0413832	0.664763	-0.0991631	0.0630588	0.98211	0.905595	1.06509
Parkinson's disease	1-stearoyl-2-docosahexaenoyl-gpc (18:0/22:6) levels	MR Egger	46	-0.0327173	0.0486008	0.504351	-0.127975	0.0625403	0.967812	0.879876	1.06454
Parkinson's disease	1-stearoyl-2-docosahexaenoyl-gpc (18:0/22:6) levels	Weighted median	46	-0.0271896	0.0297056	0.360033	-0.0854127	0.0310334	0.973177	0.918133	1.03152
Parkinson's disease	1-stearoyl-2-docosahexaenoyl-gpc (18:0/22:6) levels	Inverse variance weighted	46	-0.00425137	0.0204771	0.835529	-0.0443865	0.0358838	0.995758	0.956584	1.03654
Parkinson's disease	1-stearoyl-2-docosahexaenoyl-gpc (18:0/22:6) levels	Simple mode	46	-0.0847866	0.0581825	0.15199	-0.198824	0.0292511	0.918708	0.819694	1.02968
Parkinson's disease	1-stearoyl-2-docosahexaenoyl-gpc (18:0/22:6) levels	Weighted mode	46	-0.0208593	0.0427873	0.628263	-0.104722	0.0630039	0.979357	0.900574	1.06503
Parkinson's disease	1-stearoyl-2-linoleoyl-gpc (18:0/18:2) levels	MR Egger	46	-0.0361513	0.0487196	0.462014	-0.131642	0.0593392	0.964494	0.876655	1.06114
Parkinson's disease	1-stearoyl-2-linoleoyl-gpc (18:0/18:2) levels	Weighted median	46	0.00195629	0.0280972	0.944492	-0.0531142	0.0570268	1.00196	0.948272	1.05868
Parkinson's disease	1-stearoyl-2-linoleoyl-gpc (18:0/18:2) levels	Inverse variance weighted	46	0.0161016	0.0208585	0.440147	-0.024781	0.0569842	1.01623	0.975524	1.05864
Parkinson's disease	1-stearoyl-2-linoleoyl-gpc (18:0/18:2) levels	Simple mode	46	0.00141747	0.0666236	0.98312	-0.129165	0.132	1.00142	0.878829	1.14111
Parkinson's disease	1-stearoyl-2-linoleoyl-gpc (18:0/18:2) levels	Weighted mode	46	0.00141747	0.0569777	0.980263	-0.110259	0.113094	1.00142	0.895602	1.11974
Parkinson's disease	1-stearoyl-2-oleoyl-gpc (18:0/18:1) levels	MR Egger	46	-0.033701	0.0381996	0.382445	-0.108572	0.0411702	0.966861	0.897114	1.04203
Parkinson's disease	1-stearoyl-2-oleoyl-gpc (18:0/18:1) levels	Weighted median	46	0.00579022	0.0215983	0.788633	-0.0365424	0.0481229	1.00581	0.964117	1.0493
Parkinson's disease	1-stearoyl-2-oleoyl-gpc (18:0/18:1) levels	Inverse variance weighted	46	0.000991931	0.0161883	0.951141	-0.0307372	0.0327211	1.00099	0.96973	1.03326
Parkinson's disease	1-stearoyl-2-oleoyl-gpc (18:0/18:1) levels	Simple mode	46	0.0136843	0.0380377	0.720713	-0.0608696	0.0882382	1.01378	0.940946	1.09225
Parkinson's disease	1-stearoyl-2-oleoyl-gpc (18:0/18:1) levels	Weighted mode	46	0.0120675	0.0290094	0.679397	-0.0447909	0.068926	1.01214	0.956197	1.07136
Parkinson's disease	1-stearoyl-gpc (18:0) levels	MR Egger	46	0.0206053	0.0485189	0.673136	-0.0744918	0.115702	1.02082	0.928215	1.12266
Parkinson's disease	1-stearoyl-gpc (18:0) levels	Weighted median	46	-0.000608039	0.029672	0.983651	-0.0587652	0.0575492	0.999392	0.942928	1.05924
Parkinson's disease	1-stearoyl-gpc (18:0) levels	Inverse variance weighted	46	0.0149824	0.0204253	0.46324	-0.0250511	0.0550159	1.0151	0.97526	1.05656
Parkinson's disease	1-stearoyl-gpc (18:0) levels	Simple mode	46	-0.0223378	0.0714475	0.755994	-0.162375	0.117699	0.97791	0.850122	1.12491
Parkinson's disease	1-stearoyl-gpc (18:0) levels	Weighted mode	46	-0.0107049	0.0506521	0.833575	-0.109983	0.0885732	0.989352	0.895849	1.09261
Parkinson's disease	2'-deoxyuridine levels	MR Egger	46	0.0285249	0.0655141	0.6654	-0.0998827	0.156932	1.02894	0.904944	1.16992
Parkinson's disease	2'-deoxyuridine levels	Weighted median	46	0.020424	0.0408635	0.617209	-0.0596684	0.100516	1.02063	0.942077	1.10574
Parkinson's disease	2'-deoxyuridine levels	Inverse variance weighted	46	0.0153006	0.0277631	0.581556	-0.0391151	0.0697163	1.01542	0.96164	1.0722
Parkinson's disease	2'-deoxyuridine levels	Simple mode	46	0.0063257	0.0753719	0.933487	-0.141403	0.154055	1.00635	0.868139	1.16655
Parkinson's disease	2'-deoxyuridine levels	Weighted mode	46	0.0180495	0.0596781	0.763705	-0.0989197	0.135019	1.01821	0.905815	1.14456
Parkinson's disease	2'-o-methylcytidine levels	MR Egger	46	-0.00167156	0.037039	0.964208	-0.0742679	0.0709248	0.99833	0.928423	1.0735
Parkinson's disease	2'-o-methylcytidine levels	Weighted median	46	-0.0103658	0.0213982	0.628085	-0.0523062	0.0315746	0.989688	0.949038	1.03208
Parkinson's disease	2'-o-methylcytidine levels	Inverse variance weighted	46	-0.00011365	0.015563	0.994173	-0.030617	0.0303897	0.999886	0.969847	1.03086
Parkinson's disease	2'-o-methylcytidine levels	Simple mode	46	-0.0496631	0.0416148	0.238967	-0.131228	0.0319019	0.95155	0.877018	1.03242
Parkinson's disease	2'-o-methylcytidine levels	Weighted mode	46	-0.0138767	0.0307701	0.65417	-0.0741861	0.0464327	0.986219	0.928499	1.04753
Parkinson's disease	2,3-dihydroxy-2-methylbutyrate levels	MR Egger	46	-0.110599	0.0518561	0.0385572	-0.212237	-0.00896112	0.895298	0.808773	0.991079
Parkinson's disease	2,3-dihydroxy-2-methylbutyrate levels	Weighted median	46	-0.0610308	0.0303298	0.0441947	-0.120477	-0.0015844	0.940794	0.886497	0.998417
Parkinson's disease	2,3-dihydroxy-2-methylbutyrate levels	Inverse variance weighted	46	-0.0190444	0.0226656	0.400778	-0.0634689	0.0253802	0.981136	0.938503	1.02571
Parkinson's disease	2,3-dihydroxy-2-methylbutyrate levels	Simple mode	46	-0.0662748	0.0595645	0.271765	-0.183021	0.0504716	0.935874	0.83275	1.05177
Parkinson's disease	2,3-dihydroxy-2-methylbutyrate levels	Weighted mode	46	-0.0800859	0.046445	0.0915144	-0.171118	0.0109462	0.923037	0.842722	1.01101
Parkinson's disease	2,3-dihydroxyisovalerate levels	MR Egger	46	-0.134584	0.113708	0.24293	-0.357452	0.0882842	0.874079	0.699456	1.0923
Parkinson's disease	2,3-dihydroxyisovalerate levels	Weighted median	46	-0.0171762	0.0696191	0.805127	-0.15363	0.119277	0.98297	0.85759	1.12668
Parkinson's disease	2,3-dihydroxyisovalerate levels	Inverse variance weighted	46	-0.0674635	0.0483785	0.163168	-0.162285	0.0273583	0.934762	0.850199	1.02774
Parkinson's disease	2,3-dihydroxyisovalerate levels	Simple mode	46	-0.00584109	0.144217	0.967872	-0.288506	0.276824	0.994176	0.749382	1.31893
Parkinson's disease	2,3-dihydroxyisovalerate levels	Weighted mode	46	0.0189337	0.122711	0.878066	-0.221579	0.259446	1.01911	0.801253	1.29621
Parkinson's disease	2-aminobutyrate levels	MR Egger	46	-0.00925354	0.0285606	0.747476	-0.0652323	0.0467253	0.990789	0.93685	1.04783
Parkinson's disease	2-aminobutyrate levels	Weighted median	46	0.0227466	0.0180708	0.208122	-0.0126722	0.0581654	1.02301	0.987408	1.05989
Parkinson's disease	2-aminobutyrate levels	Inverse variance weighted	46	0.00284659	0.0121114	0.814183	-0.0208919	0.026585	1.00285	0.979325	1.02694
Parkinson's disease	2-aminobutyrate levels	Simple mode	46	0.0291508	0.0395326	0.464715	-0.0483331	0.106635	1.02958	0.952816	1.11253
Parkinson's disease	2-aminobutyrate levels	Weighted mode	46	0.0397618	0.0331927	0.237225	-0.025296	0.10482	1.04056	0.975021	1.11051
Parkinson's disease	2-aminophenol sulfate levels	MR Egger	46	0.143765	0.112073	0.206284	-0.0758972	0.363427	1.15461	0.926911	1.43825
Parkinson's disease	2-aminophenol sulfate levels	Weighted median	46	0.0456072	0.0659997	0.489552	-0.0837521	0.174967	1.04666	0.919659	1.19121
Parkinson's disease	2-aminophenol sulfate levels	Inverse variance weighted	46	0.00419102	0.0478279	0.930173	-0.0895516	0.0979336	1.0042	0.914341	1.10289
Parkinson's disease	2-aminophenol sulfate levels	Simple mode	46	0.0521471	0.129208	0.688426	-0.201101	0.305395	1.05353	0.81783	1.35716
Parkinson's disease	2-aminophenol sulfate levels	Weighted mode	46	0.0670525	0.101825	0.513568	-0.132525	0.26663	1.06935	0.875881	1.30556
Parkinson's disease	2-hydroxy-3-methylvalerate levels	MR Egger	46	-0.0455876	0.0350525	0.200183	-0.11429	0.0231153	0.955436	0.891999	1.02338
Parkinson's disease	2-hydroxy-3-methylvalerate levels	Weighted median	46	-0.00982501	0.021969	0.654715	-0.0528842	0.0332342	0.990223	0.94849	1.03379
Parkinson's disease	2-hydroxy-3-methylvalerate levels	Inverse variance weighted	46	-0.0131528	0.0149547	0.379124	-0.0424639	0.0161583	0.986933	0.958425	1.01629
Parkinson's disease	2-hydroxy-3-methylvalerate levels	Simple mode	46	0.023274	0.0514594	0.653241	-0.0775864	0.124134	1.02355	0.925347	1.13217
Parkinson's disease	2-hydroxy-3-methylvalerate levels	Weighted mode	46	-0.0074701	0.039797	0.851952	-0.0854723	0.0705321	0.992558	0.918079	1.07308
Parkinson's disease	2-hydroxyadipate levels	MR Egger	46	0.0910636	0.0890903	0.312298	-0.0835534	0.265681	1.09534	0.919842	1.30432
Parkinson's disease	2-hydroxyadipate levels	Weighted median	46	0.00536922	0.0461946	0.90747	-0.0851723	0.0959107	1.00538	0.918354	1.10066
Parkinson's disease	2-hydroxyadipate levels	Inverse variance weighted	46	0.00749905	0.0377542	0.842553	-0.0664991	0.0814972	1.00753	0.935664	1.08491
Parkinson's disease	2-hydroxyadipate levels	Simple mode	46	0.130845	0.0842588	0.127453	-0.0343019	0.295993	1.13979	0.96628	1.34446
Parkinson's disease	2-hydroxyadipate levels	Weighted mode	46	0.0828085	0.0709539	0.249328	-0.0562611	0.221878	1.08633	0.945292	1.24842
Parkinson's disease	2-hydroxybutyrate/2-hydroxyisobutyrate levels	MR Egger	46	0.00855763	0.0358321	0.81235	-0.0616733	0.0787885	1.00859	0.94019	1.08198
Parkinson's disease	2-hydroxybutyrate/2-hydroxyisobutyrate levels	Weighted median	46	0.0126853	0.022472	0.57242	-0.0313599	0.0567304	1.01277	0.969127	1.05837
Parkinson's disease	2-hydroxybutyrate/2-hydroxyisobutyrate levels	Inverse variance weighted	46	-0.00712792	0.0152084	0.639297	-0.0369365	0.0226806	0.992897	0.963737	1.02294
Parkinson's disease	2-hydroxybutyrate/2-hydroxyisobutyrate levels	Simple mode	46	-0.00247915	0.0398638	0.950687	-0.0806121	0.0756538	0.997524	0.922551	1.07859
Parkinson's disease	2-hydroxybutyrate/2-hydroxyisobutyrate levels	Weighted mode	46	0.0258042	0.0306593	0.404439	-0.0342881	0.0858965	1.02614	0.966293	1.08969
Parkinson's disease	2-hydroxyglutarate levels	MR Egger	46	0.0986342	0.120899	0.418988	-0.138329	0.335597	1.10366	0.870812	1.39878
Parkinson's disease	2-hydroxyglutarate levels	Weighted median	46	-0.0267579	0.0736288	0.716294	-0.17107	0.117555	0.973597	0.842762	1.12474
Parkinson's disease	2-hydroxyglutarate levels	Inverse variance weighted	46	-0.0358496	0.0517867	0.488778	-0.137352	0.0656525	0.964785	0.871664	1.06786
Parkinson's disease	2-hydroxyglutarate levels	Simple mode	46	-0.0809172	0.183985	0.662185	-0.441528	0.279694	0.92227	0.643053	1.32272
Parkinson's disease	2-hydroxyglutarate levels	Weighted mode	46	-0.0288707	0.179618	0.873022	-0.380922	0.323181	0.971542	0.683231	1.38151
Parkinson's disease	2-oxoadipate levels	MR Egger	45	-0.0308222	0.106417	0.773487	-0.2394	0.177756	0.969648	0.7871	1.19453
Parkinson's disease	2-oxoadipate levels	Weighted median	45	0.0102486	0.0673207	0.879001	-0.1217	0.142197	1.0103	0.885414	1.1528
Parkinson's disease	2-oxoadipate levels	Inverse variance weighted	45	-0.0475953	0.0456756	0.297398	-0.137119	0.0419288	0.95352	0.871866	1.04282
Parkinson's disease	2-oxoadipate levels	Simple mode	45	-0.000984759	0.123188	0.993658	-0.242433	0.240464	0.999016	0.784716	1.27184
Parkinson's disease	2-oxoadipate levels	Weighted mode	45	0.00321203	0.0998549	0.974484	-0.192504	0.198928	1.00322	0.824891	1.22009
Parkinson's disease	2-piperidinone levels	MR Egger	46	0.0632219	0.117049	0.59183	-0.166194	0.292638	1.06526	0.846882	1.33996
Parkinson's disease	2-piperidinone levels	Weighted median	46	0.0306287	0.0739687	0.678819	-0.11435	0.175607	1.0311	0.891946	1.19197
Parkinson's disease	2-piperidinone levels	Inverse variance weighted	46	0.0343173	0.049811	0.490856	-0.0633124	0.131947	1.03491	0.93865	1.14105
Parkinson's disease	2-piperidinone levels	Simple mode	46	0.0514346	0.130211	0.694703	-0.20378	0.306649	1.05278	0.815642	1.35886
Parkinson's disease	2-piperidinone levels	Weighted mode	46	0.0662617	0.110652	0.55229	-0.150617	0.28314	1.06851	0.860177	1.32729
Parkinson's disease	3-(4-hydroxyphenyl)lactate levels	MR Egger	46	0.0552429	0.0420601	0.195847	-0.0271949	0.137681	1.0568	0.973172	1.14761
Parkinson's disease	3-(4-hydroxyphenyl)lactate levels	Weighted median	46	0.0346738	0.025934	0.181222	-0.0161569	0.0855044	1.03528	0.983973	1.08927
Parkinson's disease	3-(4-hydroxyphenyl)lactate levels	Inverse variance weighted	46	0.0257663	0.0177671	0.146996	-0.00905722	0.0605898	1.0261	0.990984	1.06246
Parkinson's disease	3-(4-hydroxyphenyl)lactate levels	Simple mode	46	0.0521682	0.0547563	0.345814	-0.055154	0.15949	1.05355	0.946339	1.17291
Parkinson's disease	3-(4-hydroxyphenyl)lactate levels	Weighted mode	46	0.0599239	0.0414144	0.154846	-0.0212484	0.141096	1.06176	0.978976	1.15154
Parkinson's disease	3-carboxy-4-methyl-5-propyl-2-furanpropanoate (cmpf) levels	MR Egger	46	0.443897	0.199215	0.0310239	0.0534352	0.834359	1.55877	1.05489	2.30334
Parkinson's disease	3-carboxy-4-methyl-5-propyl-2-furanpropanoate (cmpf) levels	Weighted median	46	-0.0674531	0.126552	0.594028	-0.315495	0.180588	0.934772	0.729428	1.19792
Parkinson's disease	3-carboxy-4-methyl-5-propyl-2-furanpropanoate (cmpf) levels	Inverse variance weighted	46	0.0477361	0.0879624	0.587345	-0.12467	0.220142	1.04889	0.882788	1.24625
Parkinson's disease	3-carboxy-4-methyl-5-propyl-2-furanpropanoate (cmpf) levels	Simple mode	46	-0.166515	0.277232	0.551097	-0.709889	0.376859	0.84661	0.491699	1.4577
Parkinson's disease	3-carboxy-4-methyl-5-propyl-2-furanpropanoate (cmpf) levels	Weighted mode	46	-0.122453	0.214671	0.571228	-0.543208	0.298301	0.884747	0.580882	1.34757
Parkinson's disease	3-hydroxy-2-ethylpropionate levels	MR Egger	46	0.0236102	0.0345678	0.49818	-0.0441427	0.0913631	1.02389	0.956817	1.09567
Parkinson's disease	3-hydroxy-2-ethylpropionate levels	Weighted median	46	0.00802655	0.0209338	0.701404	-0.0330037	0.0490568	1.00806	0.967535	1.05028
Parkinson's disease	3-hydroxy-2-ethylpropionate levels	Inverse variance weighted	46	0.00317163	0.0147016	0.829196	-0.0256435	0.0319867	1.00318	0.974683	1.0325
Parkinson's disease	3-hydroxy-2-ethylpropionate levels	Simple mode	46	0.0109278	0.0386306	0.778566	-0.0647881	0.0866437	1.01099	0.937266	1.09051
Parkinson's disease	3-hydroxy-2-ethylpropionate levels	Weighted mode	46	0.0150874	0.0308105	0.626737	-0.0453012	0.075476	1.0152	0.95571	1.0784
Parkinson's disease	3-hydroxy-3-methylglutarate levels	MR Egger	46	0.000648157	0.0280416	0.981664	-0.0543134	0.0556097	1.00065	0.947135	1.05718
Parkinson's disease	3-hydroxy-3-methylglutarate levels	Weighted median	46	-0.0123937	0.0179437	0.489752	-0.0475633	0.0227758	0.987683	0.95355	1.02304
Parkinson's disease	3-hydroxy-3-methylglutarate levels	Inverse variance weighted	46	-0.00694572	0.0119106	0.559788	-0.0302904	0.016399	0.993078	0.970164	1.01653
Parkinson's disease	3-hydroxy-3-methylglutarate levels	Simple mode	46	-0.0249663	0.0376673	0.510832	-0.0987941	0.0488615	0.975343	0.905929	1.05007
Parkinson's disease	3-hydroxy-3-methylglutarate levels	Weighted mode	46	-0.0121058	0.0298862	0.687351	-0.0706827	0.0464712	0.987967	0.931757	1.04757
Parkinson's disease	3-hydroxybutyrate (bhba) levels	MR Egger	45	-0.115231	0.0673948	0.0945133	-0.247325	0.0168631	0.89116	0.780887	1.01701
Parkinson's disease	3-hydroxybutyrate (bhba) levels	Weighted median	45	-0.0384041	0.0431011	0.372917	-0.122882	0.0460741	0.962324	0.884368	1.04715
Parkinson's disease	3-hydroxybutyrate (bhba) levels	Inverse variance weighted	45	-0.00868171	0.0296431	0.769618	-0.0667823	0.0494189	0.991356	0.935399	1.05066
Parkinson's disease	3-hydroxybutyrate (bhba) levels	Simple mode	45	-0.0659961	0.103438	0.526765	-0.268735	0.136743	0.936135	0.764346	1.14653
Parkinson's disease	3-hydroxybutyrate (bhba) levels	Weighted mode	45	-0.0659961	0.114417	0.567013	-0.290254	0.158262	0.936135	0.748074	1.17147
Parkinson's disease	3-hydroxyhexanoate levels	MR Egger	46	-0.0475557	0.0261227	0.0754929	-0.0987563	0.00364487	0.953557	0.905964	1.00365
Parkinson's disease	3-hydroxyhexanoate levels	Weighted median	46	-0.0210955	0.016194	0.192686	-0.0528357	0.0106447	0.979125	0.948536	1.0107
Parkinson's disease	3-hydroxyhexanoate levels	Inverse variance weighted	46	-0.0187769	0.0111194	0.0912821	-0.0405709	0.00301698	0.981398	0.960241	1.00302
Parkinson's disease	3-hydroxyhexanoate levels	Simple mode	46	-0.0211077	0.0298149	0.482623	-0.0795449	0.0373296	0.979114	0.923537	1.03804
Parkinson's disease	3-hydroxyhexanoate levels	Weighted mode	46	-0.0291743	0.02336	0.21816	-0.0749599	0.0166113	0.971247	0.927781	1.01675
Parkinson's disease	3-hydroxyoctanoate levels	MR Egger	46	-0.087757	0.0923904	0.347377	-0.268842	0.0933282	0.915983	0.764264	1.09782
Parkinson's disease	3-hydroxyoctanoate levels	Weighted median	46	-0.0580187	0.0576963	0.314613	-0.171103	0.055066	0.943632	0.842734	1.05661
Parkinson's disease	3-hydroxyoctanoate levels	Inverse variance weighted	46	-0.0353975	0.0392741	0.367432	-0.112375	0.0415797	0.965222	0.893709	1.04246
Parkinson's disease	3-hydroxyoctanoate levels	Simple mode	46	-0.108149	0.107299	0.318884	-0.318456	0.102158	0.897494	0.727271	1.10756
Parkinson's disease	3-hydroxyoctanoate levels	Weighted mode	46	-0.0844295	0.0915882	0.361529	-0.263942	0.0950834	0.919036	0.768018	1.09975
Parkinson's disease	3-hydroxypyridine sulfate levels	MR Egger	46	0.0855506	0.132402	0.521542	-0.173957	0.345058	1.08932	0.840333	1.41207
Parkinson's disease	3-hydroxypyridine sulfate levels	Weighted median	46	0.0456559	0.0769776	0.55311	-0.10522	0.196532	1.04671	0.900126	1.21717
Parkinson's disease	3-hydroxypyridine sulfate levels	Inverse variance weighted	46	0.0552644	0.0564897	0.327922	-0.0554554	0.165984	1.05682	0.946054	1.18055
Parkinson's disease	3-hydroxypyridine sulfate levels	Simple mode	46	0.0744217	0.179793	0.680892	-0.277973	0.426816	1.07726	0.757317	1.53237
Parkinson's disease	3-hydroxypyridine sulfate levels	Weighted mode	46	0.0744217	0.136758	0.589002	-0.193625	0.342468	1.07726	0.823967	1.40842
Parkinson's disease	3-hydroxystachydrine levels	MR Egger	45	-0.0857031	0.180454	0.63724	-0.439393	0.267987	0.917867	0.644427	1.30733
Parkinson's disease	3-hydroxystachydrine levels	Weighted median	45	-0.00307685	0.103202	0.976216	-0.205354	0.1992	0.996928	0.814359	1.22043
Parkinson's disease	3-hydroxystachydrine levels	Inverse variance weighted	45	0.0110292	0.0751131	0.883263	-0.136193	0.158251	1.01109	0.872675	1.17146
Parkinson's disease	3-hydroxystachydrine levels	Simple mode	45	0.0956374	0.223488	0.670789	-0.342399	0.533674	1.10036	0.710065	1.70518
Parkinson's disease	3-hydroxystachydrine levels	Weighted mode	45	-0.0962652	0.142961	0.504236	-0.376469	0.183938	0.908223	0.686281	1.20194
Parkinson's disease	3-methoxytyramine sulfate levels	MR Egger	46	0.051737	0.0480297	0.287267	-0.0424012	0.145875	1.0531	0.958485	1.15705
[truncated: 1,249 more rows]
